# Supplementary material for: Panel strain of Klebsiella pneumoniae for beta-lactam antibiotic evaluation: their phenotypic and genotypic characterization
Source: PeerJ. 2017 Jan 19;5:e2896. doi: 10.7717/peerj.2896 (PMC5251932; doi:10.7717/peerj.2896)
Supplement: Supplemental Information 6 [file peerj-05-2896-s006.fasta]

>IonXpress_008_rawlib.basecaller_c1
tgtattttctaccaactcgtttaccataggctcaagtctggcggccgcctttcacggtca
ccgtcagcctgatacattgccaatgctatttcacgccggagtagtgtattgccttttaat
attaaagcaggcattacattatcaatttcatttagtactgaattatattcgaccttacca
cacagcgcagaaattttaattaatgtacaaatcagtggtgatgtagctgtcaatgccaat
tgagcctgataggtatcgtttccagaatggctgttgagttgcattacatatctcatcacc
atgcgacagaccatttgaatatttccagaaggaatgcatgatgcatttattatggacagc
cccaacaagcgtcccgtttctgaagcatgtgtctgcagcggccgtaagatagcgtgtgtg
gaggtgactacgtcgggcagggattttccgagcaaaacgcaaagttgcgcatgttccatg
gctgcaagcgtcagtgcttttgttgattctaattcattgtctcccattgaaattgcaggt
gcaaaaaggttttcgaataatattgaagccagatcggtgcaacccgaggtggcataaaat
aatgcaatcgatcttcgcccgccattagaaacatcattaaaatcaggcaactccatgaca
gtcttaaataattccaatgctaaggtactatttcctctgtctttagcagtaaatccagcc
tgagtcatcaaaaccggtatctcttgctcatgaatgccatactgattgcaggtatcctga
atattaacgtctgcttgccaattaacaattgcctcgactactgtccactttaactgttcg
cgaatagaggtaatattttcatctgttgataaacttgtggcgtgttttaacccctcaacg
gtcaaatagtctattgcctgcttaatttgctcagcgtcgcggaagtgaaaaactcgtttt
gcccatttttttgaattcttgtagattatgcgaatccccatagtgctcgaatctgggggt
atgcaattgagacaatggttcaaggtgctcaaacagttctttcgcgcggtcaaaatcacc
ctgttccaaaagcaggtcaacaacttcatagcccgcattgggaaagtcctggacgaaaga
gatcgccgcatcaatatcgccaacttttaacatcgcgcgcggaagttcattggcatgctc
cagtgcttgagttcgtctggatatctcatcacggcaaagtagcaaccgtgtggcaattac
accatcatacgtggaacgcgcagcaatcagagccaagtggatgtccgcatcaatctctga
acaggaacgtccatgtgcaaactggtgtcgaaaatatgctggcgttgcgagcgccagaag
ttcatcacgctctcctgaccgggcgagatagcgcagtgttagccaggactgtaatgaatg
ctctggtgcatgacgagatagttcagctaattcacgataaatatgttgtgaataggtttc
atctatactgcccagtgttatctttggtttggagagcacaaatagacggaagctgttatg
gaatacagtccacccctttgaggtttccttgagtaaatgccggacggtctttaaggtacg
ctctatcgcctgagcatctacgattgttgccagcaatttcagcggcatcggagcttcgat
acgggcaatgaaacccagaacatgcataacatcagggtcgtttgcgatttctctccaggc
ggatgcgtaaactgattcaatatcgccattaaattccatccctccggcgaggatgcatga
tgtgtcctgttcatctgccgataacagtgccttaatgagataattggccgccagcggatg
accgcggctaagttcataaagttttacacgcgaaatggttgaatcaagacccaaaacgtc
tgccatcctggcgaccgccactctctcaagtggatgcattgttacgagacgatccggatg
cccagcctgttcctgtactgcgggtttgagatgcctgagttccagtcgctgggtaccaag
tataaatgtcacgcccaaagggatggctgcaggcagcggcaattcgcctaacagcgaatg
ggctggtagttcttcgcgggggatatgatccagcccatcaacaataatgatggttcttac
tgtatcacgttgataacgctcgccagcttgtttgagcagttcaccgaattgttcgcgcct
ttcaaattggctgctgtctcgaaggcgaagcccaggcagcccgctgctgcgtaactgggc
agaaatgtcttcgaagaaatcatcagcttccccgcgccctacaccttgcgcagctcccgg
tatgaaagccagatagcgcacgacccgagtgttatattcggtagccagggttgtctgtag
caaggtcgatttccccgaacctggaggcccaatcaatgccacatacccctggattgtgtg
gcgtatcgtctggagaagttgtagttccgtatcgcggttgcgttggacgtgagcaccgat
gggaaagcgatgtacgtggcgtgttttggtcggatctttccaccctagttcatttaatag
ttcttcacaggaccatcggtccctatctcgtttatcggagaccaactgaggtaatatttt
tgctatatcagacgccagtctcgcttgttctgcactgagtttatgaaattgtataaaatc
tgctgcagagccatgaattatgcgcaacgcatgaaaaaatctctcgaaatcatcgtcacc
taggcaagaatgttgaaacaatatttcgactaaaccgccccagttactgtagcgccattc
ctcaagcgtgcgtttgggaaaatgttcaaactcatcaaggaaggcagcgctgtgagctgg
agcttccattccgggggcgtcgtttactgatggatagtcgttgacaactaaacgaatttc
tacgtgagacgttgggttagcactacaaagattttgccaggcgcaaactaatggcttaag
cagaccatcagcccctactaagagtgtctgtactgtaaatgtacctgggaaacgggacgt
tttgaactggtgcccaacgataaggccattaaatccaagtactaaatcatcagcgatacc
cgcactgcggtccgccacgcctatccactccaattgcccacgctctaattcagcataaat
ggctgcgccggctctttcatattggcccatatagccacgtattgcccgccgctcgccctc
tgctgggggcaaggtttttgattttacaatcttcattgatggatcgggcttttcatttaa
agtcattcgctatgccgcctaatgatctcgatttgccaaaccagacaaacaattctggtg
tacttttttgcgcaggtaatagagtgcacagattatcgtacattggcatattctattctt
tactatgcttataaaggtcgaagacccaccaggagaattgtttctcaacagccattctta
gtacttggtttgatttcagcgatgcatctttgggaatgccctctggcgtaaaattggcaa
gctgttgctggataaatttcagccgggtttctttctcctcaatgctctcaaacaacagga
atggtagcctgataatcggtggcttggtctgtgttttcaatggcatggacatgtctgagc
cgcggcctggcagtgaataaaatgccctgatatgacttagaagattgtactggagggtac
ctttaacaaaattaaaaacgtcggcataataatctgtctcgtatccatcactttttccag
gataagacagtgtgtctatctctggaaatggaaattttaagccttcatttctgtaatgca
cgactggtaatcgttcgagctctcgcccgcgatatttgagaatgtattcgtaaaggtatg
gttgctcaataccagtcgttgaccaccagtactgtcctccgtgttctctctcactattat
cgatataaatggaataatccgggtcaagtcgatagtaggcctcattgaagccatcgtact
cccagttgtcatagtcaagaagtagtttgacgatgcggtctgttggtaccaggtccaggt
caaagcgctctttccacattgccatgacatctccagggctggcacagccatttacgggcg
tattggcatcttgttgccgggtgtaaacgacaccggctctaacagttttcccctctttgc
tatagtcctgtgttagatagtaaggtttcattctgacgttacgaatttgtagaatagcca
gcaccttatgctggagtgtgatgtggtgcagctgaatatccggacaatggtgctccgcaa
aactcacttttcttaacagatcgattaaatttgcctggttaatttgcttaccatcttccg
gcacgccggtaatcaacccttcatcagtcaccccaaaaatcagataccggtcaccgtcat
gcaggacgtttgccatgcagaggatatcgtgaacaagggctgcattgttttggtggtagg
tttgtttaaagtcccaccatggcccttcctttccactggcaatcagtttttcgatggttt
cgttcatagtcccctctatccgatatggcgtgcgtttgcttgcaccaagtattcctccag
tctgctcaaattggtagtgtgatataggtggcaagtcagctgaaaaaatcgaaaatagca
ttggatatgaaaattgcagactttcaaaatgggctcgaatagaaatactttcaggaacct
aacacgttctctcaaggagttgtaagttggcaacatcacgtgcaggctctcatgctggtc
ggggttttcgatatcaagatgctgctggcgtctggctggccattcgctgctgggctaacg
aactcccctatggggctgtgattcccgaagggaaagatgattacgaactaagtagtacta
taggcactgctctcgtgcaggtgaagtcacggcgtgaccatcttggaccatttcccgtgg
cggttgcagtcgggtttatacgagcgctctgggcgcgcgttgaaaatgccgccttccata
caaatctaattcttgttcttgagcatcctgttgccgaggggccagtgttgatcatttgtt
ggctaagcatccagctctggtcagcacacttcaggatgacccgcagtgggcagtccttgc
cgcacgtactcaaatctggattgcaccaaatccttttgaggctgcagtggcaagtattca
ttgcaccatgccctgctcggatttggcggctcagattcattatggtgagttgttgaaaca
gattgccgcgctggcggacaaaaatggtctggtgagggatggtcgctttgaagggctggg
tatatctgatgtggaaaccactcttcgtcgaatagaaccagcgctggacatggcgggaat
ggaatcagctttacgcgacggttactgtgatgttgtcgattttctgacaccattcaatga
cccgtccttctaccagggtgtgaacacacggcctggccatctggctgcaggtcttgttgc
cgagcgtccgaatgcacgtcatgaggtactctccgcattagaatctgctggtgcggcttt
aattgttggtctgtcaggagctggtaagtctgctttgatgtgggaaaccgcgcgggcgag
tcgacatactactcgatggtttgagatgagaagaggtgatgcggctgatgttcatcttct
cattcagtttacccgtgcattaagggcttctcctgacgcgcctgtcgggtttgtgttcga
tgacgttggtggacgtttttagtcagctttggaatgcgctgcttaatgaagttaccgttg
gcagtggcatactactgttgggttcaatcagggaggaagacactcttatgttggcctcgc
gttcccgggctcgcgaagtacgtccgctcatggaagaggctgtagcagaaaagatttggc
gccaattagtggaacaaggtcagacaaattgggcgggatggcgcgagccatgggctaaaa
gtggcggacttcttctggaatatacgcatattttgacccgtggggaacgactgaagtcta
tcctcgctgaacagatagatcacggctccgcgagtccagggatgaagaactggcggttct
cagtgttactgcccttgccggggcggcaggcgcggcggttgatgtcagccgattgccgaa
ggttcttggcattgaacaaggcgcacttacgcgagcgttacgtcgactcattgatgaaca
tctggtttccacaccagtggatggtcagctaaaaggacttcatcaactccgttcaaagac
gctttttgaactctgtcatacgcatttattgcaaacaccgtcacatgcggccattagtac
cgcacttactgtcaacgatgacagcctgagcagctttgtaagctatgtttctgtacatat
tccagatgcagcaacatctctgattgagacactggtgactcgacttgaaaaagaactttc
ccctgtcgcattgaacggttgtctctgcggtttgggacaggctcatatcgaaacaacgct
gagtgcctggataccccaggcgcgggtgattggcgtggaaccaacattgattaccctggc
cgtcatgttcgttgtggcggggcaaaatacatcaataattccctttcccgagcgcctgca
aaaagccatgggtgagttacgggtacattcggccacagatccgcgacaagtgttactgtc
cgcactttccccggacacaataaacgcattagtcgtacgcgctgatacgccacgcttatg
tacctttatgggtactttggtcggcatggatattcctgacagtatcagggcggcgctaag
caatttaaggcctgattttgatgcgatcaacctcagcaacgccgcagagttactgggcgc
tgcgcgacttatcgatccacaaattgccatattctggggagcggatgatgttcgtgaacg
gttattggcacgcctcacagctgaaattccgtggacggataaaattgaggttgaagcgcc
caccggaggtcgtttgctgcgtagtcgcatttttcacgtcgcaccttctgtccagagcaa
tgtgcatgaagaagtcgtgcaactttgtgagctattgcttggactagatcctactgcagc
agtagtcgccgttgatgccattgctgccgataaccttccgtcaggtctgtcggaatacgc
tgttgctaccaaacgcatacatcgagaaaacctacccaccaaggctctgccagaatggaa
taagcgctggattgccgcagcggcaaaactggttggaacagaaagttactccgcttacct
gcagcgtgcgtacgctttgctggaacagcttatgccagtattggagcgtattgtagactg
tgtactacggggcaaggtaccaccaccaaaaattcttgatcgtttcggtgaggtttttga
gggggcttgtaacctgacttcaccacaggaaggtctttcaactggcgaggcgccggagca
gcatgttaaaccgttacaaaatttactacattcctgctcggctgatttggtcaggcgctt
taaccaattaccagaaggttatggtgcattcgtcatatggacaggggatctgctaaaaaa
tgtctgggaagcacgcagcgaaccgtggtcaatcgtggggatggaccctgagccattatt
gatgcggttggaaaatatccttgcctctttgcggttgttagccgccgaggctggtagcga
atcttcccatccaacaaagatgtggatagcgaaaacccgcaatgctcagcttggaaatgc
actgcgtctggctaaagttgaagctgaacagcagttgaaaacgcgttccggcaggtactt
acgccaaaccgaagccagactgcaggcatccggcatcgaattaacgctttatactcgtcc
ggattggaagtccctcctgccttggccaaatgtagaacttcttgcagtggtcgacctgga
aacgcctgctgattggctgatctggttcaatgagcatgcagcgcagattcgtgctgacgt
tggtgaaagtcgccagatgtggattatcccacgcatcgctggatttgcgatttcaaaatt
aacagtcggcggtatttccagtttcttttcctcgccacatcgtgttgatgattggcttga
tacgctatccattcctcagctagacgatgccttggtgcgtgcagcacaacccattatcga
cctgatcatagagcttgatggattacgttatttcagactgggtggtgacaagcgccctat
tcttgaacagaccgtgcgacaaaccgatgaacacaaacttgaaatggctctactggcctt
cgatgccagttcagcgggcacctctgttcataatcttcttcgaatgttgagcgacgacgt
tgcatctggagctgttaatcttgctcgagatgtcgcagcacttacacatggtaggttagc
tcccggcgctgagatactggtgagcattcaaaactcattactggtgcatattccgcccca
aaccgatcattgattccgatgtaatccgatcgcactttccgatttaattcgaccacggat
tccgatttgttccggccagatttggccattcgtcggaatccgtgatcctggctccggaat
ccgtgatcggattgtcggaatcggtgatcctgtcgtcggaatcccgcgcttttcactttt
aaaacaatggacaacactttctcctgataacccatcttccggagacgtgtcgccatggca
agactgagaacgcggatgagtaaaattaaagaactgttgcgccttaaatttgactgtcac
ctgcccaacaggaatatctcagcctgtctgaatatcgggtgcagcactgtatctgatgtg
gtcacccgcttcaggggaagccagctggcgtggcccctgccggaggagatgacggaatca
caactcgaagcgttgctctataccggacgcgccagcgacagccataaacggatgccggac
ttcccgctatgccatcaggaactgaagcgtaaggggatgaccaaaatcctgctctggcag
gaatatcaacgggaagccggtgaaaatgcctacggatacagccagttctgtaacctctat
ggtgaatggctgaagctacagaagcgcagcatgcgtcagcatcatgtcgccggagagaag
ctgttcctcgacttctgcgggccgacgatcccggttatcaacccggatacgggcgaggtc
cggcaggcacagatcttcgtcgccacgctcggagcctcgaactacacctatgttgaagcc
tgtgaaaaccagcggcaggaaagctggctgatggcccacgtcagggcgttcgagttcttc
ggcggtgttcctcagcttctggtgccggataacctgaaagcggcagtcagccgcgcagac
cgctatgagccggtactgaacgaaaactaccgtaagctggcccggcactacaacacggcg
gtgatcccggcccgaccgcgcaaaccaaaagataaacccaaagtcgaaaatgccgttctg
gtcgtggagcgctggatcctgatgcggctgcggcatgaggtgttccatacgctggccgcg
ctgaatctggccatcagcgagctgctgcaggagctgaatgagcggccgttccgtcggtta
ccgggttgccggaaaagcctgtacgaacagctggacaaacccgcactgaaggcgctcccg
ccataccggtatgaatacgttgatatccgccgggcgaaggtcggcccggactatcacgtg
ctgtacggcaaacatgcgtactccgtccctcatccgctggttggcagccatatcgatatc
gaggcaggcgcccgactggttcgcctctatcaccggggagcactggttgcccagcatccg
cgggcacagcaacagggcggcttcaccacgcaggcagaacatatgccggaatcacaccgc
cagcaacgatggagcccggaccggctgctgtcctggggagagagcatcggcagcgcgacc
cgtgccgtggtggcctggcatctgcaccaccgggcacatccggaacaggcttaccggacc
tgcctggggctgctcaatctcagtcgcgaatatggtgatgcccggctggagaatgcctgc
cagcaggcgctgttactggagcgaccatggcggcaggtgatcctgaatctgctgaccaac
caccgggaccggctgaaagacgaagcgccggatgaatcccctgtcgagcacagcaatgta
cgcggtgccgggtactaccactgaggaaaccataatgcacaataacctgctggaacagat
acgggccctgcggctggggcatatgagtaacgcgctggaactgcaatggtcacagcccat
gacctacacctcgctgagcttcgaggagcgtctggggctcctgctggagcacgaactgct
gcagcgggaggtctcgaaggtcaatcgcctgcgacgacagtcgaagctgaggctggatgc
gcagccttcacagcttgactaccggccggaacggggactgaaccggcagttgctggtaca
gctgctgaccggcgcttatgtccaccgtcatgaaaatgtgctgatcaccgggccaacagg
gtgcgggaaaacgtatgttgcctgtgccctgggtgagcaggcctgccagcagcatatcta
ggtggtgtactaccggctgacgcgactgcttgatgacctgaatatcggccatgccgacgg
gagttaccagaaacagctgctacaactgtcgaaaaaggagctgctgatccttgacgactg
gggtcttgaaaagctgaacacccggcagtcctcagacctgctggaagtgatggaagacag
ataccagcggggaagcaccatcatcatcagccagctaccggtgagtgaatggtacaaact
ggtgggtaacccgacggttgccgatgcgctgatggaccgtcttctgcataacggacatcg
tgttgagctcaggggagagtcaatgcgtaaactggcgcaaaccgatcagacgagttaaaa
actaaagtaagaaataaccagcgcgagaagcgcgatcgaaatcgccggaatcactgaccg
gaatcatcggaatacgcaactggcgcaagatattgccaatgcaatatctaatcaatgaaa
ctgtcttctcagaagagccctatgattcaacagacactgtctgttgaattatttatgcca
gggcagtcagctgattacttaataagtatcgttgtcagcagttaaacggcagttcctctt
ctcgtaaaactactggcgccttgtctgcccggtactggatccaagttttcaggtctattt
gcgagccgttacggccagctaaatcaaaatatcccctgttagcaaaacggcgatatataa
gttcttcacctgttatgaacaggtaggcgttcaacgccgaacgatgaatgaaaagtccgc
tttgtcttacacctttatggtggaaggcgataagtttgccagaacgatcaacccaaccgc
tttgacaatcccataaaagttcgagtttttgaatgattccctggcatggcgcaatgaggt
tatcctggcgctcgggcgtggtatatgagtagtcatattcccattcgcttccgcgtagta
aactgacttctgtaaaattaaatgcttcactatcttcctcattattaagaagttgtttat
acactgggctgtcaggatattcagcaagataaccgcgataacagctattcccctgattat
attggaaaatatcgcgcgcacttttctgtttgaagttctggatgctttcatttatgagtg
cgcttgaataataagcacgcactgccaggtaaggtgaattccagctattttcattcggcg
ctttatcctcgtcccaatagctgtgtgaaagcgctacccactgttccccttccttgtcag
ttcgaatcagacaagcttcataaggtgacaaatcatcggtccgaacccaacctttgatat
ctgaattgcggtcagggaatgcataatttgtttcttccatcagtactggatagacacttt
ctgcggtgatgtcgcgtacatcggtcaggtcgactttacggacgtcgactgaccatagat
gatcacttgtaggttcgtagtcggaatatgggtcttccagtgcgggaacattactggcca
gaatgcccagtagtcgatgtaaggcgatccagtaatattttttaccgagtcggtcagcat
acccttttctaccccgtcccgagccatactgactcccgatatggcgatcataattgagcg
cgcagtggttataaccgggatatcctaaattaagagcttctcgcattaaccaacaggcaa
tgttttcatggctgatattggcgctctccaagtcaaagccggaaatcttcgataccacct
gataacgccagaaatccggggccatggactctccccagagcaccatgtttgatggtaaat
gttccagatctaggaggggtttgacatccgccagtacaggccatcgtgatggtaatgata
cgtttgtctggtaatgctgtaattggcttgttacggctgtgggaaattctcctgttttca
acaagtttactaatagctgaaccgtatcccggagcagaatattctcgctatcggacgcaa
tgcttaatagaccagggagcgctggcataaacgcatttctgcgttggcgtgacaataagc
atgcactgtagatagcaaggctaatacgctctaatacgtaatcatcatcacaatatgcaa
attcactgattacggtttggcagttttccgggtagtttgccagaattctgcttagccctt
ttgaggataaatccctgattcggcggtcagcacacgaagtgagccaggcaagtgttagac
tggccagcctccggctttcagcaggccaatgggttatgtcagcaaatagtgctgcatgga
tgagtgaatagacagcagtcttgttatcaaatgatcccagcgcagctaatgacaagtagg
tgtcacgttcagctaaggatgactgccgtaaaaatggccccagccagttagttgcgttta
gacgatggtcaggaaccagactaagtgaaaacagcgcttcataaaccgactcccataatc
caggtgtatgcagtgctgcatggatgtgttcatcaatttcttccactacactttgtcggg
agcgccaaaccaatgactggatgaacagcttatgggcttgttcggatggtaatcctactt
cttcagcagtaatttcaagagcagttttctctggcagcacggcggcaagagcttccagca
atccagcatcttcttctgttaacgctgcaattttctccgctagttttgctgtatccgaat
caagagcttccacaaggctgatagcacggagtatgtcaccgtagcgttgataacccagac
ggatcaggaaggtatcctcatctacaacagaaaggataatgaggccttcatgtgccaatg
catttaaaaaggattcaggtgtggtctcagttcccactattttgctcagtgcttcgcaac
aggtttcccaggttcggttctgcggcaactcatgtgtcagggtattcgcgagtgccatca
ttgcagcccttaccagattgcgagggtttgcgtagtggaggcgttctcgaattaaaacat
cgcaatgtttgagatgtccttgaaacagagaggtaaaacccggcaaagaaatatccaggc
tgtcacggccttcgccctttagcgttttacaggccaagtgtaaaaataaaggattactga
gttcgggtgaaaaaagtggtgtaatctctgcatccagcccatagtaggctgcgaaagctt
gtaccgcttcgaattgatgtcctgaaaaaccgatgtgttcgaaagcaaaccctggaaagc
gtgaatcgaccacaagattgcgataggtatctcgggttgaaacgcagattttgatgtctg
gataagacttgcattgagcgagcaattcgggaagcttgtccttccagcgcacttctcgcg
ggctttcgttcaaggcatcgatataaatgacaaaaggtaagccagtatgttcggcgcagg
cctgtatgcattcaaataatgtcgaacgatcgatggcggcacccagccctattttactgc
gtagcacttcccagggctctgctttgccaaagtcgtctccaaagacgaccagggaaaaac
caccatgttccagtcgacgcaatgctgcgctgacaatcgcgtgggttttgccgatacccg
ctggcccaaccagcagtaaggaatgtgctgttgcggcaccaatgacctgagaagtcagca
aattttgcagttgctgcgcctgctcttcccattttctcgccgcatccatatctccggcag
gaaatgcacacatatactctgcgtggaactgtcggaacgattctgtatcactatgcttgc
catgcttttcataaaatttatcttcttgagcatggcgggcatcagcgaaaagtgtcaata
gggatgacagagcgacgcaaagatctgtaaccgatgtggccgtgacattgttatctctca
tgctctcacagtaggcaattatttcttcaatcaatgccgtggcggatgtagcacgggttt
cgccgagtatatccagcgatttgcgtccgtatccattcagtgaacggaactctcgaacga
ttggtgttaatgatgtttcgtaccactcgcaaaagtcaccagtcccaccaaagaaatcca
ggccgacatgagcattcgtcaccacatccagcattgaagtatatcttggcccggcaaaag
caatggcgtcatccagacattgttgaatttgagctgctgtcagcaacgtatcatcaaacc
aatacctgcgcatccctccgtaagggtctatctcaagtaattgattgcagataacagcag
cggtacaaaggacaatagaaagtgacttccctttcgctgacgcttccgattcgactttac
ttttccattcttcaaagcgttccgcctggctttttcctcgctttcccgcagcaacacgcc
cggtcaggtcaaacggtatataaatccagtattcggttagtttggaatggttgcttagcg
cggctttaagggaactatcaatctgtgtgagttctgcggaagtaagctggaaaaagtatt
ttgcctgaacaccgaatacggcaccgtccgatgaacggaaatatgcttcaacgccaccgt
ctccaccgtcgccacgcagactaataaatgttgaatctgtcggtattcgacaggttttcc
taaataactgtacggcaagtgtttcaaagctatcgttacggcttttgggggcgctgcgaa
ttaaactgaaatcaatattcatcatcagttcttgttcctgttaacatcatttttaaatat
tattttaattattcttactcatatgtagcagatgacatttcaaatatggaaatacttcca
aatatatcctttccattattcataaatactatggatgcctctagcgcttcaagggtcaac
catttccataaatcaatagtatattttgattttgcagcagaagtacttcgcctgataagc
atccgacgtttaatttctatcacatcacttaaagacaaatcatggtcaattgctataccg
actatttctttaaccaagctaatggactttgcactgtaagtttctaataaaccaaatttt
ttaacatgaaataatgctcttgcatattcaattgtataaggtgcatagtttatatcaaaa
taaataacattatccctctcagaatatgtggcctttaaccagttgtgattataaaaaaga
tcgaacaagggatgaatcaattgttgttcttttgttaatgaataatattttgatttagtg
cgattacaataatcacatgcaggtataagattattgtacgatattgataaggaaggaaag
atatctttaggtaaaaaagtgatctagtgtactcgcctcaccaacatgacaaagcagaca
ttttctatcaggacttcgtttaatcaactcattataatattttctaggttgagttccttt
ttttgataatcttttcattatataatcttaataactcaacagaatcataatcaggaaaat
tatcgcattctttatattgatataataatccataaagcgcatacactttatatattttgt
gacatcctcttaagtatccaccctgatgattttcttttttgtgtaaaatctcttttatat
ctacctataacacaacttctatatacatcatcaaaaaataatatgcatcatattaccctt
tgtgtttcattgcagaataaacaacggcgcgaccttctaagccaatttgattattataaa
tattaaaaaagttcattggcggttctgtatgatttagagtccttttcaagcaatgaataa
aaaccagactttctgacatcaagattaaacacctcagatgtaatttcacctaccccttcg
ccaaatgtttcaattgaagggcgttggaagtctgtatcgtcctcacttgagcggaacatt
ttccaaatacaactcctcggagtttcctgcaaaaccacaggtgagtgagtcgcaatcacg
gccattccattatttattttaagaacttcagataacgtccgaataaaagcagacaataat
ggtgggtgcaagtggttctcaggctcatcaaatatgcatatggttttattctcaattaat
tcaataacatgtgttatataatagataaccgctgcgtgcccagaacttagtgatttaaac
acctctgtagactcatgcgtgaactcctcttgagtgactgtcataagcttagatagtcct
aaatcactgaagtttatatcaacctctaaagatttttataacttcagaccacatattatt
cttaatttccgatccataaatacaattatagagtgagacagaaaaatctttcgccaaatc
attattgatatcttttagctctccactatcttgtttataaagaccaatatatttttttct
ttgtctgagttgtactaaacctgacctcattaaagctaacttttttcaaaaggcttatca
aagacacttaaagaaaaaatacaacaacaatccaaaatcatagacggaaacaggctctcc
attagtctttgttaccacatcattgttcatatctatgttttcaacaatagttcttagtaa
gtgactcttaccaacaccattccgcccaatgattacatgaacatttttaggtggttttga
atcagattcaacaacaaattctggagacactccattctcataattaactcgaaagccaaa
atgccttaatgaaacaccatgctccaatatatcaccgaattgctcaacgcttgaaatact
cacatatcgagtaagtgaatcaataaaaacagcctcaacacgaacatcttcgaatatatt
tcgatcataaaccacatctttcaatcccactaaaatttttacttgtaaatcctgagataa
cttcttcaattctttataatactcgggggattgacctaatgaaaaataattatcaggcaa
attttcaaattcgttgtttagacttttatacgtatgaattgatttttcttggcctttatg
ccctatctttacctcaccgaccttgaccactttgccgtcaagtgaataacttaatataaa
tgatgtttcaaatgaaaaatcattccaattagttattggtgataagtatagtgaaaatgt
ctgatttaactgagcaggaccaatttttataaacatataaaccccttataatttcattaa
aaaaacaccaaaaatagattttcagtggatttgaatttacaacccccatcaagataccct
gatgaaaaatacgcatatatcattattagaatggtcgagagtcctttgtgccgaatggta
atccccgccattcaatagagtgtgcacactatatgtgtgacgtaacaatgagttttatgt
acttcagcaaacaaaaaacgttcttgaattcccgatgtcaaggcttaaacattcactctt
gtctcgtagatgatttttcgtaaagctatttttgaatcaaaatggtgcgattttgttgag
ttcattttttttgaaaaccagtttttagagcggaaattgaggccggattaatctttcggt
ctcgccccagcaaacacctgtagccaaacaattttcggtaatccgcgagaggtcttcttg
tccatactggtgacatatcagtaacagttactggattgtaaaaataaacaatgggttgaa
taaactcattaacatgaaaatttgttgctaagaagtgaattgatcctacccgcgaatagt
ggacacacgactaagtgagtaaactctcaaccagaggtagctcacatgactaaatcagta
cccgtcagtaaaaagccgcgtaaacagcacactcccgagttccgcaaggaagcccttaaa
cttgctgaacgcattggcgtcgctgctgctgcccgcgaactcaacctgtatgaatcgcaa
ctctatggctggcggaaaaagcaacagcaacaactgacatcatctgaacgcgaaagcgaa
ctggccgctgaaaatgcccggcttaaacgccagcttgcggagcaggcagaggagctggct
attctccaaaaggccgcgacatacttcgcgaagcgcctgaaatgaagtatgtctttatcg
aaaagcatcaggctgagttcagcatcaaagccatgtgtcgggtgctgcgcgtggcccgca
gtggctggtacgcctggtgttcccggcgtcatcagatagacacgcgacagcagttccgtc
tggcctgtgatgccgcggttctcagggcattcactgatgcaaaacaacggtatggtgcgc
cacgacttgcggatgagctcccagcctacaacatcaaaacgatagcagccagcctgcgtc
gtcaggggcttcgggcaaaggcagcccgcaagttcagtccggtcagctatcgggagcacg
ggctgccggtgtcggagaacctgctgaagcaggtctttttttgccagcggtccgaaccag
aagtgggcgggtgacatcacctactgtgtgcccggagttcagggcgggcatggatgctta
aatgaaccgcgagtctgtctggaatattgaaccggtaactcacgatgagaaacccaacaa
tcccaccgggtgtgacggtggagaacctgagcggcagtgacctgcggcatgcccgcaggg
tgatgtaacccgctgacaacggggattgaggcgagatcactaagccgagatgatcctcaa
ggttaagtactgaaaggctgaagaacatgaacccgttaatccgcctctgtgggttgaaaa
cgtcaccacggcctacgtgatctgacaggccgtgcaggaggaactggcagtgatacgtaa
gcactgccggtcgaaggtgttttgacatgtatgcgaaacaccggggcagcagcgtctatc
acgcttgcgttgctgacttctgccaacttgcggcaagcaaggataaagagtgcgacgggc
agcctcctcagtatgcctgagtccaggcaggtaaaccggggaaggtcagcgacggatgtt
aagggggcatggctccgatgacgcgctggctggcggagcttccgtagtagtccgcgatgg
ggaaagcccattacatggcgaagggaagcagtttgaatgtgtttgcgacgtgaattaact
gacctaacgaggtgaagacctttgataatcagcgaaatgcaacgcaagcttgccacatgg
gcagccaccgatccgtccctacggattcaacggctgctgcgtctgataacacaaccagaa
tggctggctgaagcggcgcggatcacgctttcatcaaagggggcccatacccccggcgtt
gatggcgtgaacaaaacaatgctacaggccagactggctgttgagctgcaaatcctcagg
gatgaattactctcaggccactaccagcccttgcccgccagacgggtttacatccctaaa
agcaacggcaaactgcgaccactgggtatccccgcgttgcgggatcgtattgttcagcgg
gccatgctgatggcgatggagccgatatgggagagtgattttcatacgctctcatatggc
ttccggcctgagcgcagtgtccaccacgcgatccgcacggtgaaattacagctcacagac
tgtggtgaaacccggggacgctgggtgattgaaggcgacctgtccagttacttcgacacc
gtacatcatcgactgctgatgaaggctgtacgccgcaggatcagtgacgcacgtttcatg
actctgctgtggaaaaccatcaaggcgggacatatcgatgtcggtctctttcgggcggcc
agtgaaggtgtaccacagggcggtgttatatcgccgctattatcgaacatcatgctgaat
gagttcgatcaatacctgcatgagcgctacctgagcgggaaagccagaaaagatcggtgg
tactggaataacagtatccaacggggccgaagtacggcggtcagagaaaactggcagtgg
aaacccgcggtggcgtactgccgctatgccgatgattttgtcctcatcgtcaaaggcacc
aaagcacaggcggaagccatcagggaggagtgtcggggtgtgctcgaaggcagtctgaaa
ctcaggctgaacatggataagactaaaatcacccatgttaatgacggctttatctttctg
gggcacaggatcattcgcaaacgcagtcgttatggcgagatgcgagtggtctcaacgatc
ccgcaggagaaagccagaaacttcgccgcatcgctgacagcactgttatcaggcaactac
agtgaaagcaaagtcgatatggctgaacaactcaaccgaaaactgaaaggctgggccatg
ttctatcagttcgttgattttaaggccaaagtcttcagttatatcgaccgtgtcgtgttc
tggaagctggctcactggctggcccgcaaataccgtacaggtatcgcttccctgatgagg
tggtggtgtaaatcaccgaaaccgggtcagagcaaaacgtgggttttatttggtaaaacc
aatcacggcaagctcagcggcgaaatactgtaccggttggtggggcaaggcaagaagctg
ttccgctggcggctacccgaaggtaatccctatctgaggacggagaccagaaacacgtat
acatcgcgctttacagaagtggcaatggcgttcgccagcatttaaatggagagccggatg
cgctgaaaggtgcacgtccggttcggggaggagaggcagggaaatagtccgactacgccc
tgcctcttactctactacgtacagatgaaggctggctttacctggcggttgtcattgacc
tgtggtcgcgagcggtaatcggctggtcaatggcaccgcgaatgacggcgcaactgacct
gcgatgcgttgcagatggcactgtggcggcgcaagcatcctgaaaatgtcattgttcaca
ccgaccgtggaggccagtactgttcaacggattatcaggcactgctgaaacggcataatc
tgcgcgggagcatgagcgccagaggttgctgctatgacaatgcgtgtgtggaaagctttt
tccactcgctgaaagtggaatgtatccacggcgaacgctttatcagccgggaaatgatga
gaacaacggtatttaattatatcgagtgtgattacaatcgctggcgtcgtcacagtgcct
gtggcggactcagcccggaacaatttgaaaacaggaatctcgcttagcaccgtgtccaca
ttacgcgggtaggatcaaatttatcttacgccataaaaaccattcagcttggacaacgct
accgccctcaggatcatcagttcagattaggtattacctaatctgaaggtcactgagagt
tatagtttttttaatcacgcaataagatattacctaaaattggtagccttggatatctga
ttgtgaagagaaatagtttgtacagcggttgtcaggaaaggttttgaagaagaagacttt
gtgttagttcacgaagtcatccggaagtgaattcagctttaaactttaaatacaacataa
aatcaaaaagatacaaactttagagtttatgaactctattctcacacaacataagttaaa
tgcaatgtcgtactcaataacgtcatctttgatagctgcctcttcccacatcaacactat
gaccgtcattcctttcatgcacgtgaatgctgcgctataaggcaaaatgttcgaggtgat
aaatcaagcatggcttttaacaatcacttcgcccactacagcctgttctcctacagtaaa
agccagggaaattcattcagccacacctgctgcttgtactgtccggcatatcttactgct
gttgcattttctgaccgaacgcgtcacgggatgccagatgaaatgctcatttgatagcgc
gccgcctgcagtgtgtatcaaccgggcttgatcagccacagacgtgattatcaaaaagat
gccagcttcgttttccgcactcaaatggcgagtgccatcgcgaccataaacagaaccgcc
agctgaagttgaatggtgtactgaagcccaacgcagccggcttccatgttgacaggctct
gcctcacctcccccttcccttgtatctggtgattagctaccaccagggagcacctgacta
caacatatcgcaattccgttcatcgccgaaaaagcataaatgctctctcgggcatttatg
cttttatatcgcggtcagaaagatttgttatgtttcatctatgaatgatactcgagccac
tattcatccagctgaactgcttatacttttacagatgaatacaacacacagtggattagc
tttcacgctttgccatcatcaatgccagatcaacgagacgattagagaatccccattcat
tgtcgtaccacgccagaattttgaccatattaccgccaatcaccagcgttgatagaccgt
cgataatcgacgagcgtgggtctccctggtaatcgctggagacgagcggttcatcgctat
aacccaggatccctttcagaggtcccgctgcggcggcttcgcgaaaagcattgttcacct
cttcgaccgtcacatctcgctcaagcgtgacggtgaggtcaacaatggacaccactggca
cagggacgcgtagcgagtatcccgttaaacgcccatccagctcaggaataactttaccca
gagccttcgctgcgccgctggagtaaggcacaattgacaatgcggcggcgcgagccccgc
gcagatctttttccggctgatcgtgcagcgcctggctgttggtgtaggcatgggtggtgt
tcatcagaccatgcttaataccgaaatgctggtgcaggacctgtgcagcaggtgcaagac
cattggtggtgcagcttccgttgctgatcacgtagtgtttatccggggagtaaaggctct
cattaacgcccatcacaatggttaaatcatcgtttttacccggggcagagataatcacgc
gcttggcgccaccgctgtggatatgtacagcagccttttcacggtccgtgaataatcctg
tagcctcaataacgatgtcgacttcacactgacgccacggaatactggccgggttgcgtt
cactgaatacggtaatgggtttaccatcaacaacaagccccccttcacccgcggtgacct
ctgcatccagcttaccgagaagcgagtcgtatttcagcagatgcgccagcgttttgctgt
ccgtcaaatcgttgattgccacaatttgaatatccggattattcagtgctgcgcgcagta
cattgcgtccgatccggccaaaaccgttaataccgacctttaccataattaactccttat
cgattatcgctggagtcagagtaggacggacgggttatggcgtaaatgacaaaaaaggat
cactttacgccattttgcgacagtgaaatcgttgacgatattcacctggagtgaggttaa
gctgtttctcaaacaagcgtcgcaggttaatactgctgccaaatcccgtttgctcggcga
tacgatccagcgtctcgtgagtctgctccaaacgctgccgcgcggcggccaggcgggctt
ccgcgacgtaccgcgctggcgaagcgccggtttcccgggtaaagacgcgggtgaaatttc
gcggactcatggcgactttttccgccagcttatctacgctgaggtcggcggtgaggtttt
cgagcaaccacgccagcagatcgttaatcgggccctgggtggcggtctgctgaaggttat
agcggctaaactgcagctggcctcccgggcgacgcagatacatgacgaagtcctgggcga
tatcgcgcgccaggctgaagccatagtcttcttcaaccagcgccagcgtaagatcaaagc
cggaactgaccccgccagaggtccagatatgttcgtcctgaatatagagcggcccgccct
cgacgcggatctgcgggaattccgcctgcatggtttccagcagcttccagtgggtagtgg
cccgtctgccgtccagcagtccggtttgcgccagcagcatcgcaccgccgcaaatggaga
ctatgcggcgggcatggggagcggcaaggcgcaaccagtcaaccaccgccatcccctcct
gcgggttttgacctctgccggtaatcatgatggtatcgaggggctcgcgagggtcaatct
catgcagacgatggtcggccagcagatttaaacctgactgaccatggataacctgatgcg
gttgagttgtcgctagcttgacctggtagcagatttcccgggcaccttccgggtgcaggc
ggttggcctgcatcagaatgtcagcaataccggcggattcaaacagcatgccgccatcgg
gtacaataataagtatctttttcatgtcctgaaaagtaatctttttacagaataagtcaa
caaaaggatgtaaaaacctgaaggctcggaaagagtggtttcatacgtgccttcagtttc
agggagatgaacgttaaacaggtagattttgcctcacagtacaggcagcatcactttgac
aggacatcacgaaagtagaatctcaatcgtggctgccctggcgcgtatccctgtcattgc
ggaaacatagctgctgccggagtactttttcaggtaagcctgatcaattttactttcaag
ctcagggtccgagggttttgcgaacagtacgtcgaattcctgtccgatagccagtatctt
acctgcctgctgggacaatgcagcctgataccattttgaacggataccactataggctcg
gacgaaaagtcggttgtccaccttcacttcccatatccatgtcggcgtaccggtcgtatt
catatcgggatgatacggtgcgattttcaggtcgtcggccgcatctattcttgttaatac
ttcagggttccagtacatatacctctcctctttcatatgcggttgctttttttctgtcgc
aggattaactcgataatattcggaaattaatatcgcatcaggaattagtgccagctttat
cagtaacaatagaatacccaacaccccatgctaagagagcagtatctgtcgtttgtccca
cagacactgcatctgaaaacaccggacggtgctatggcttatttattaagatttttgttg
aaaaatgcagtgatgttatcgaacgggatcttgtccatacgatcatataaatcaacatgg
gtagcattttttacaatcagcagctcttttggctgatttgccgcttcataagccgttttg
gagaagtaaagcgaatgcgccttttcaccatggatgaacaggatcgggcgcggagaaatt
tccttaatataggtcatgagcgggaaattcataaaggccatcggcgttgtcacggaccat
gaattgccagagttgacggctcggggatgatagccgcgtttagtcatgtagtagtccgca
tagtccacgaggaactgtgcttcaccgcccttcagtttattataggctggctggtatgcc
ggtttgccgtttgctgcatcttcccagcgttgaagactcatcttctccagcgcctgctcg
cgttgctccggtgttacgctgtcattgtagccttttgacattacgcggctcatatcatac
atggtgctggcaacgaccgcttttacgcgcttatccacggcaacagcgttcagggcaatc
ccccccccatgccgcagataccgatgacaccgatacgttcacgatccacataaggttgta
gtcccataaaatcgactgcagccataaagtcttcggtattgatatcgggtgaagcaatat
tgcggggttcaccactgctttcaccggtataagacggatcaaatgccagcgtcacgaatc
cgcgctctgctaaagtctgagcatagagacccgaggcctgctcttttaccgcgccaaaag
gcccggaaataacaagcgcagcaagcttcttgttcccgcgatcttttggaagatacacat
ctgcggccagcgtaatgccgtaacggtttttaaaagtaactttttgatgatccacttttt
cgctccttgggaaagttttatcccacgtctgaaccagacggcctgaagaatctgctgtgt
ctggtgcaggctgggccaccgcaacttctgttgaaatcagagccatcgccccggcaagga
gtgcgccattaaaaaaagcgcgtcgaagatattagcgtcatgatattaaaacctttcatt
ggatattgagggacctatttcagacaacatgcatgagtatttcagttacaactttcggcc
ggtaatcactggcgataccaaacgctttgacattgatctggacgttctcaacgatagcgg
gcagatctgcttccttgatgttcagctgttcaagacgtgttggcgtaccaatttcttcaa
accacttctcaagcgcagcgatgccgtcgtggcagttaaaaaatggcttaaacctgaacg
ggttaaatttgctcgcggtgaaccctgatttcaggacactgcctcatttcagagttatta
ttttgaatgtctttaatataaggtgttattaaaatactctgcattatttgcctgatcctc
tgaacctaatctcaaagcgtgtatttcagttttcatagctgctaagttgataacctcaaa
agaggtcaaaagtgtggggcattacagaatgattcctgacaaatcggttgaaatactgct
gggtgagctatcgagggatattgcacagcgcacacccggcaccggcgatttccctaccgc
cgtagaagggctcgaattgtttcgccgaaacgaacccgctcccccggtaagctgcctggt
ccctcccagtatcgttctggtggccgatggcgcgaagatcatgtgggttgggggtgaacc
ttatgaatataatgcggaaaaattcctgattacctctcttgacctgccggccagttcgga
aatattgcaggcttcgacatcccagccctgcgtcggcgtagcctataagcttgaccagcg
cgtgctaatggaattaattgcccagggaagcctgccgccggtcaaaaaacgagacgcggg
aacgagtgtcgggataggtactattaccgatgctttgctggagcctttctgccgtctgct
ttctttgcttgacgaacctgaagccattcctgttctcgggccgctgatccaaagagagat
acactaccggcttttgatgagcgatcagtccgatcatctcagacagattgcagcagtcga
cggccatggctaccgtatcggtaaagctatcgactggttaaagaccaatattgcatcacc
tttacgcgtcgaggaactggcaagtcgggtgcaaatgagcactccctctttccaccacca
tttcaggcagcttgcggggatgagcccgctacggtatcagaaatggctgcgcctcaatga
agccaggcgactgatgctgaatgaacattacgatgtcaccacagcagcctatgcggtcgg
ttacgaaagcctgtcccatttcagccgggaatatacgcggatgttcggggaatcgcccaa
gagggatattactgaactgagaaagtcagcgggtaagctttaatcaattctggaccgcct
gtaccatgcctggtcttcgatatccccccggcacgtgagtctaatacccaaaactttacc
ccgccctgatggacgggattttacgacgcgctggttagtgacaacgtcacagcagcgcgc
taaagatactcctcttcatccagcgagatcacctgaatgccggcattacgatacgcctga
acatcatcaggcagacgatccaccaccaccgtgtcaattcgatctgcggcggtaaattgg
gcaagcgaggtgttattcagcttgctgtagtcgcagacaataatcacctgactggcgtgt
tccaccatgcctcgtttcgtttctgccagcatgatatcggccacgcaggcgccgtgtttc
agcgacagcgaattggtgcccataaatgctttatcgacgtttagcgtgtcgagaatggaa
cgtccgttgatcgccaccacgcagtggtatcccttcttaacgatccccccgagcagaatc
gtttgaatcgagggactggcctcaagctctcgggcgatttggtaatcattggtaaccacc
gtgacgttctgtctgtcacgaatattgcgcgcgatatgtagcgtcgtggtaccggtatcc
agcacgattatatcgccatcctcaaccagcgccgccgcgcgctggccgatccgttctttc
gcgctgagattgacaatttcgcgggcgtccgatgcttgttcgaagctcgctcgggtacga
agaacggctccgccatgcgttcgggtcagcaacccctcctcttccagctggcggagatcg
gcacgaatggtagcgccagatacattaaagacgtcacacatctcagaaacagcaactttg
cgtttttccctgagaataccgagtaacttctcctgtctttcttctgcaaacattctgcct
ctctcttttttacagctcgttacgcgcgtagcggcgctggcttacctttgcgtatcagtc
gggtcctacgctgaacgcatccagcctgtcgtataaggcagcggattgccggtacagcgt
atcaaaaagctcgcagcaggcgtggtaataatcccgcagacggggatccggtgagatcag
tttgtcgaactgcaccgtttgccgcacgccgctggcaaaatcggcgtacaaccctacgcc
aaccccggcgataataccgcatccggtgacgccattctcctgattacgcgtagataatat
cggcagattgtacgccgcggctttgatttcaagccacagcgagctgcgcgcgccgccacc
ggaagcgatcatttgttgcggatattgcccgcacttttgcagctggcgaagattacgcca
ggacgcaaaggccaccccttcaagaacggcgcggaataaatgtccgcggcgatgcttgcg
ctgcaggccaaaaaactgcgcccgcgagttggtgtgttcggccaggcgttcgcccgtcag
atagggaagaaagagcagcccttctgcccccgccggcaccgctacggcttcctgcaaaag
ctgtggatgcgtaatctggttatcggcaagcgccagccgcgcccagcggacggcatcgcc
gccggcgtcgaggatggtaaatccgccccaggcggcgttggcaagatgaaggttattgac
cagtggatggtgtaacggccgcgacgacaccaccgtcatcagcgtcgacgtgccggtcga
atcggacgccatccccggttcatacacacccgagcccagcagagaggccgccatatccga
cgtcccggcaaccaccgggatacccgccggcaggcccgtcaggctggcagcgcgcggtgt
tacctggccgatgatgtcgctggaaagtttcaggtccggtagctggtcgacccgcagacc
aaacgtttcgcatgcttgcgatgaccagctacgggtttcgctgtccatcagaaaatagca
ggatgcctcgctatagtcggtcgccatagcgccggtcagcatgaaattaatatagtcctt
cggcatcaatactttagcaagctgcggccagcgctccggatgatgttcacgccaccagac
taatttgaaagcgggccaggctgccgcgggcggattatttaaatgcgccagccacttttc
ccgcccttcgcgcgcgataaaggcatccacctgcggctggctgcgcttatcattccataa
cagcgccctgtcctccaccagctcaccctgctcgtccagcaggacggtgccgtgcatttg
cccgcaggcgccaataaccgcaatctgcgctgccgtttctggatagcgataaagcacctc
gcgtatacagtcgcaggcggcctgccaccataaagacggagcctgttctgaccatcccgc
acagggcgtggtttgctcatactctctttgcgcaaagccgatcatcgcgccgtcaatgcg
caaaattgcggcgcgggtactgccagtgccaacatcaatcgtgagtattttatctttcat
cactgactccggtgacgtcttaaggcgggccatcaggcccgcggtctctcagtttaatcg
gcgttcagctcgggaaaacgttccgggtgctgctccagttcagccagcaccttggttacc
gcgccatgactcatgccaaagcggcgtacgccatgctggtagagcgcgcgcaccgtggcc
agatcgcgaatgcctccggcgcctttaatatcgattcggcctttaagctggtcggcgatg
atcctgactttttctaccgtggcgccggtgggcgcccagccggtagaggttttgacccac
ttcatccccacctctacggcaatatcacacacgcggcgaatctgctcctcattgagatag
tgcgtttcaaggatcactttggccggaaccggcgcggcggcttccaccacgcggcgcaaa
tcttcgcgcacatagtcataatcgccggagagcactttgccgatattcacgaccatatcc
acttcccgagcgccgtcggcaatcagctgccgcacttcctgaaccttggtatcggtggta
tgcccaccgccgggaaagccgaccggaccgccaatcatcacctctcccgtaccctgctgc
tgcagcaacgtactgagaaagcgcgtccagcaaggcagtacgtggacggaaataatgttg
tatctggcagccagctcggcgcaggcgcgaacatccgcttcggtactggtggcctgaact
gcgctcagatcaactaaacgtgcaaaacgatgggttgtttcattcatggtcttatcctgt
cctttgtttttaattgctttcatttaatgctgatatttggcttaaatccatttaaaaacg
cattaaatgaaaataacgtgatcaaattagcatttttttattttcatttgtttttaatta
gcagcaggaaataagcgttaaccttgcagagcaggcgtaatcgggcataaatgggcgcaa
aagcaatcttgcatttatttttgtttgtttttgtttatgcctgaatcacgggcgaaatag
cgcaaaccgctgacggaagtgaagcgaaatgcgtgcgctatcacagtgttcggctgcgga
tagcttgccttcgtgggacattcccgaggtctcaacgctctgcgcaagggaaaggtaatc
tgattatgtacttcaggagagagctatgttgccgctggaacgtcatcgtttgattgttga
actgctgggccaacacggcgtcatgcgggtgaatgagattgcgcaagcgactcgggtctc
cagggaaacgattcgccgcgatctgagcgagctggaacgcaaagggatcttaacccgaag
ccacggtggagcgctggcggcggaaaatccgctgccggcgacccgggcggcggcatccgc
cctgccagttgaagatagccagggaagctttcagcacagaacgctgctgcacagcgaagg
caaaatgcgcgtggcccgtaaagcactgcagtttctccaaccgggacagaccattgtcct
ggacgggagtagcaccagctggtttttggcccggcagatgccggagatggcgttgacggt
gattacgccctccattcgcatcttacaaactctgatgagccgacgctcgttgcatctcgt
cggactggggggcgatttctccccgaccgaagagtcgttcttcggggaaaccgcctcacg
aacgctacgcgaatatgccattgatacgctctttttctcctgccaggggctggagcgcga
tagcggcttgtatgcgggtacgcaagcccacgccgccctgctgaaacagatgctgctggc
cgcccgtcagactgtggctttggtcgactgcagcaagctggggcgaacaggcgtcgcgcg
tatcggcggactgggcgagctggactgtctggtgactgaaaggtttgtcgatccgctgct
ggaaaaagagatgacctggcataacgtcagcctgcaaatcgcctgagtacgccgtcatga
cgtgacggttaatacgcgcaatgtcgaaacgctgcttaccgcggcagggccagactttgc
ctgaattcagccaccaccggaataaatgaggccttatgcgttattacctttctccctcgc
tgatgtgtatggacatgatgaagctgacggaacagctgcgctttctaaacagcaaagccg
acaggctgcatgtcgacatcatggacggccactatgtcaaaaatctggcgttgtcggcca
gctttgtggcgcagatccgtccctacacctcgcttcctatcgatgtccatctgatggtcg
aagcgcccgcttcgtttataccggcgctgttagacgccggcgcagacgccttctcactgc
atccggagaccatctgccgcgaagcgttccgggttatcaatatgcttcgtcaggcgggga
aagaggtgggaatggtgctcaatcccgccacaccggttgagagcatccagcactatctgc
atctgctcgataaggtgacggtgatgaccgtcgacccaggctatgccggtcagccgttta
ttcctgaaatgctcgccaaaattacgcagcttcatcagctcaaagagaccggcagcctcc
gcttcttgctggaagtcgatggctcctgtaaccgcaacacctaccgcgcgctgctgggcg
ccggcgcacagatattagtgatgggcagcagcggtttattccgcgctgatatgccgctcg
agctggcctgggaaaccatgtcccgcgaactgtccgccgcgctgcactcccccgagctgg
tatagaggagcgaatgatgtcaggaaaagtctgtgtttttggttcattcaatttcgacat
ggtcgccagggtggatcgctttccggtaccaggtgagtcgttagtggcctgcggaagtat
gaccagcgccggaggtaaaggggcgaaccaggccaccgccgcgctaaaagcgggagcaaa
tgtccactatatcggcaagattggcaatgacaccttcggccattttgcccgccgtcatct
gaaaggcgtgggcttcaatgctgtgacgctgctggtcgccgaagagatccccaccggcaa
tgcgctgatttatgtcgccggtaacgatgccgaaaacatgattgccgtcgatcccggcgc
gaatatgacggtgaccgatgatgaaatcgccggctgcattcccgctatcggctgcgcgga
tgtggttctggttcagctggagaacaatctttctgctattgaacaggtcatagacgccgg
caaacaagccggggccctggtaatactcaatcccgcgccctggcagcccgttgagcacgc
cgttctaagcaaagtggatttacttacaccgaacgccacggaggccgggttaatgaccgg
acgccgggttgacagtctgacggccgcggctgaggccgccgacgtgttacatgctcaggg
cgcgcgcaacgtcattatcactctcggcgccagcggcgccctgttgagcgagcatggggt
gaaatcccctattccctgctttccttctcacccccgcgacaccaccggtgcgggcgatgc
cttcaacggcgcgctggcggcgcggctggcctgcggggaaccgctacaggccgcagcccg
attcgcggcggcctatgccgccgtcagtgtcgaaaagcaaggcgcctcatctttacctga
gtacctggaggcacaggaacggcttctccgtgccgccgctgattatgaaatggcataaac
cctactgtataaaaaacattaagaggatagctcaatgagtacgctaatcacggataaggt
cgataacgcagcggtccaaaaagaaaaactggacaccagtgcgtatttaccccatacccc
ctggctgcaatttttactggtctgttgcctgtttgcgctatgggggatggcgggcaacct
gaatgatattttgatcgcccagtttaaaaagggcttcgatttaacggatacccagacagc
gctggtgcagtcgatttttttcctcggctacttttttgtcgccctgcccgcggcggcgct
gattaagcgtttctcctataaagcggcgattattattgggctgtgcctgtacgccctcgg
ctgcttcctgttcgttccggccgcacagatcatgacctacggcgcattcctcgcctgcct
cggagtgatcgcctgcggactctcttttctggaaacgtcggcaaacacctactccagcct
gctgggtccgattcaatcctccacccagcgtattaacttttcgcagatcttcaactcgct
gggcgtgatctccggcgtattaattggccagctgatggtctttggcgaaaacgatccgag
tcatgaacaactgctggcgatgcccgccgccgctgcagacgttgcacgccatcagatggt
tggtcaggtggtcgggccctatctgattatcggctccgtactggtggtgctggcgctggt
gttcgtgtttattaaattcccgtcgtgcaagggcgcgcccgctcaacagcaacaactccc
gacggaaagcatggggccaacgctgaaacgcctgtttgctatcccgcgctttcgcctcgg
gatcctgtcgcagtttttgtacgtcggcgcccaggttggcgtatggagcttcacgattcg
ctttgtgcagctcgtgcagcaaggcaccagcgagcactccgcgacttactggctgctggc
ttctctggtgatttacgccgtgggaaaaaccgtggccacctggttgatgaaccgtctgaa
tccggcgatgctgctcggaacgtttgccctggccgccaccgccctgttactgattgccgt
tttcagcggttcaatgctggcggtctatgcgctcattctggtcagcttctgtatggcgcc
atgctggccgacgaactttggtctggtgatcaaagggatggggaaagatacccagaccgc
aggctcgatcgtggtgatgtcgattatcggcggggccgtaattcctctggtgatgggcat
tatctcggatatgaacggcggcaatatgcaaatcgcctttatcgctccgctcctgtgctt
tgtgtatgtcgctttctacggcttctggtgcgtgcgtaagggggtataacatgcgcgaac
ttatcaacacgattgctcatattggctatcaggtcagtgacttaacgcgttcgcttgcct
tctatgaaccgctgggctttcagcgccagcagcggtttagcaagccatcgccacagggca
ctattgaagttgcgttcctggaaatggcgggcgccgtcctcgagctgtatcagcttcccg
ctggaacgccctttgacgcccctcgctgcggtatcgatcatctggcgctggaagtcagcg
acctggatgcggtgcagcagcggctggcggcgctcggttatccgctcgatgaagggccga
tagaagaagacaacatgcgcttcctgcttattcgcggccccgatggcgaacggctcgagt
tcgatgcctgtaaacgctaagcggcagggctgaccccttcactcttttaggcccggttaa
cacgggtctaaaagatagcgtcctctggcattattcacgtcggtttgattcgcggatatc
tctcccccacccggtctctcctgcccattgtgcaatgttacaaaattgcttctgttttgt
tgattttctattgtgagccattcggcaatttcctcttctgaatttccccagactactcct
actcaatacgcgatatcaggagagacacatgaacagcacctccgccgacttccagaatct
gtaccaggccctgagccacagcgccgcccgcagcccggatgccctggcgctggcgtttga
ggatcggcgctatctgtaccgcgattttcatctgcgggtacagcgggcgatggcgcagct
tgatcgcggctggtcgctgcgcaaaggcgaccgtattctgctggcctggggcaatcaccc
cgctttttgcgaagtcctttttgccgcgctgggtttgggcatcgaagtggtgccgttcag
caccaagcttaagcaggccgaaagcgaggcgctggtaggccatatcgctccccgggttgt
cctgttcgatgcgaccgtacaggactggctgaaaaacacccctgacgcgcgtgcggtttc
actcagcgaatggcaggcgctctgccttcccgaaccgctgacccgcccgccggtcccggt
taaccgcgacgatacggcggtgatgatgttcacctccggcaccaccggagagcctaaagg
ggcgattatcacccacaataacctgctctgcgcgattgacgcctatacgcaaaaactgaa
tctcaccgccgcggatagcaccattctggcggtgcctatctatcacatcaccggcctgtc
ggcgctgctggcgctgtttattagcctcggcgcgagcatctggctgcagcatcggttcaa
tgccccgcaggtgatcaccaccctgcgcgagcagaacattacctttctgcacggctcgcc
caccatttttatccttctttgtcaggctgcgcgtgagcagagcgccagccatcccggcga
ttttccggcattgcgcacgattgcctgcggcgcgggccacctgagcgatggactgatcaa
ggagttaaaaaccctgttcccgcataccgcgattcagccgatctacggcctcaccgaaac
gacctcgcctgcgacgatttttccgggcgacgtctggggcagcgataaatgcggcagttc
aggtcaggcgatcccgggtctcgccattaccatccgcaacgatcgccagcagcccctccc
cgccggacaaatcggccatatctggctaaaaggcgatgtggtgatccgcgaatactggca
gcacagcgagcgacgcccgagctgcgatgcgcagggctggttttgtaccggcgatctggg
ctatctcgacgacgaaggctggctgtacatcaaagaccgcagcaaggacatgatcaatcg
cggcggcgagaaaatttactcactggagctggaaaacattctctctacctatcggggagt
acgggaagttgccgtcatcccgacccccagcccggtctacggcgaagagcccgtggcgtt
tatcgtgccggatggccagcatcacctgaccagcgaagagatcctcgactggctgaaggt
caaaatcgcccgctttaagctaccggcgcgcattattttcacccgtgctttaccgcgtac
ccacaacggcaaagtgagcaaacagcagctcaaaacgcgtctcgcagaatccatcatcac
gctatcaacggaggataaaaagtgagcagcaaatttatcgacgcccatgaggcggcgcgg
tgggtcgccagcggcgacaccgtctgcaccgtcgggatgacgcttatcggcgcggcggag
tccattttaagcgccatcgaagcgcgctttctgaccgcgggcgaaccgcgtgacctgacg
ctactgcatgccgcggggcaaagcgatcgccagcgcggtatccagcactttgcccatccg
ggtatggtgacccgccttatcggttcgcactggggcctggcgccgcgctggatggcgatg
atcaacaacaacgaagtggaagcctggtgcctgccgcaggggcagatcgttcatctctat
agcgcgatggccgccggactgccggggcggctttcccccgtcggtctcggtacctttgtc
gatccgcgcatagagggcggaaggatgaacgcccgcacccgcgaacgccccaatctgatc
gagcacgtcacgtttcgcggcgacgaatatctgttttatccggctcttcctctggacgtg
gtcattgtgcgcggcacccatgctgatgaagacggtaacctcacgaccgatgaagaggtg
atgaagctggaagtcctgcacgccgttctcgccgccagacgctacggggcgaaggtgctg
gcgcaggtgaaatatcgcgtagcgaaaggctcgctgcatccgaaaagcatcaccgttccc
ggcaacctgatcgacgccattgtggtgtgcgaagagccgcagacggatcaccgccagact
tcaagctgggccttcgacccagcgctgtgcggcgatatccagctgcccgccgcgcaaaat
gcgccgctgccgctggacctgcgcaagcttatcgggcggattgcctgccgctatctgacc
cccggctgcgtcatcaatctcggcaccggtattcccaatgacgtgattggcgccatcatt
cacgaggaacagctcggcgagcaggtcaccatcaccgtcgagtcagggatctacggtggg
cagcaggcgggaggcgtggattttggtatcggccgtaatctgagcgcgatgattagccac
caggatcaaatgctctactacaacggcgcaggggtcgacatcacctttatgggcgccggc
gagatggacccgcacgggcacgtcaatgccacacggctcggcgcatcctgccccggcgcg
ggcggttttatcgatatcacccagaatgcccgccacgtcgtgttctgctcctcttttacc
gccaaggggctggagatcgcctgtgaacacggggcgctgcatatccgccgcgaaggcgaa
gtgcgtaaattcgtcgccggggtaaaccagatttcttacaacggcgaactggcccgcgcc
aaaggacaaaccatgcattacgtcaccgaacgggcggttttcgaactgcgcccggaagga
ccggtgctgacggaaatcgcccccggcatcgatcttgagcgcgacatcctggcgcatatg
gattttcatccggcgatcgccgcggatcttcaggttatggacagccgtttgttcaccccg
ccgccctgcggtctcgcggaacatctgtcccggaattcatcctctgactcataaggaacg
ttgctatgaaacttgccagtaaaaccgccattgtcaccggcgccgcacgcggtatcggct
ttggcattgcccaggtgcttgcgcgggaaggcgcgcgagtgattatcgccgatcgtgatg
cacacggcgaagccgccgccgcatccctgcgcgaatcgggcgcacaggcgctgtttatca
gctgcaatatcgctgaaaaaacgcaggtcgaagccctgttttcccaggccgaagaggcgt
ttggcccggtagacattctggtgaataacgccggaatcaaccgcgacgccatgctgcaca
aattaacggaagcgaactgggatacggttatcgacgttaacctgaaaggcactttcctct
gtatgcagcaggccgctatccgcatgcgcgagcgcggtgcgggccgcattatcaatatcg
cttccgccagctggcttggcaacgtcgggcaaaccaactattcggcgtcaaaagccggcg
tggtgggaatgaccaaaaccgcctgccgcgaactggcgaaaaaaggtgtcacggtgaatg
ccatctgcccgggctttatcgacaccgacatgacgcgcggcgtaccggaaaacgtctggc
aaatcatgatcagcaaaattcccgcgggttacgccggcgaggcgaaagacgtcggcgagt
gtgtggcgtttctggcgtccgatggcgcgcgctatatcaatggtgaagtgattaacgtcg
gcggcggcatggtgctgtaaggagaaaaacaatgacccaggctaatgatattgtgattgt
cagcggcgtccgtaccgctattggcacgtttaacggcagtcttaaacatacccatcagca
tgaccttggggccgccgtcattcgcgaagcgatcgcccgcgccgggattgcgccgcagga
tatcgacgaaacgatcgtcggcaacgtcgggcaaatcgccgaaagcggttttatcgcccg
catctgccaactgcgcgcggggatcccgcaggagagcaccgcctattccgttaaccgcca
gtgtggttccggacttcaggccctggcggacggcatgatgcagctgcaaagcggccaggt
cgaggtggtcgtcgcctgcggcactgaaaatatgacccagctgccctactacctgcgtaa
agcgcgcgatggctatcgcatgggccatggcgagctggaagatggcctgatctccattct
cacctggccggaaggcccttatcacaacggcatcaccgcggaaaacgtcgcgcaacgctt
cggtattacccgcgaagcgatggacgattttgcctggtcgagccagcagaaggcgctgaa
ggcgatcgcggagggtcgctttcgcgagcagatcctggcccttgaggtgccggacggcaa
aaaagcgacccgcctgtttgcgaccgatgaacacccgcgcgacaccccgcgtgaaaagct
cgccacgctgcgtccggcgtttaaagccgacggcgtggtgacggcggccaactcatcggg
cattaacgacggcgcggcggcgctggtgatgatgacccgccagcaggcggaaaaacgcgg
cttaaccccgcgcatgcgcattcgcggctgggcggtcgccggctgcggggcggagattat
ggggtttggtccctctcccgccacccgacgcctgatggaccgtctcaatatagatgtgca
gtccattgatttaattgaactcaatgaggctttcgccgctcaggcgctggcggtgatgaa
cgatctgcgtctcgacccggcccgcgttaacgtcaacggcggcgcgatcgctctcggcca
cccggtaggcgccagcggtgcgatcctgccggtcaaactgatgtatgaaatggcgcgcag
cggtgcacgcactggtctggtcaccatgtgcatcggcggcggccaggggatttctatgct
gttcgagcgcgaaggcgcttagcaaaagacggcccgaagtggggcttcgggccgggcgtc
gttcgggtcagcacccggcgacaacctgtgagctgacgaacgggatcgtctcgatcccgg
caaggcttctgaccacgaatacggggaaataataaccatgtccgcaataaatgaaaaggc
ggtaaacgggacgcagctgcaacgcacccataaaaaaaatctaccgccatttgatgccgc
tgcttatcgtggcgtacatcatcagctttattgatcgtaccaatattggcatggcgaaag
cgaccatgtcggtggatatcggcctttccgcaaccgcattcggcctcggggccgggttgt
tttttctcacctacgcagtgctggagatccccagtaacctgtttctcacccggattggcg
cacggcgctggatagctcgcatcatgattacctggggcatcctctcctgcggtatggcgt
ttgtcaccgggcctacgtccttttacgtgatgcgccttctgctcggcgccgccgaagcgg
gactctatccgggcattatttactacctcaccctctggtttggccgcgaagagcgcgcaa
aagccaccggcctgttcctgctgggggtctgtctggccaatattatcggcgcgccgctgg
gcggattgttattaagccttgatggcatgtccggctggcacggctggcagtggatgttct
ttatcgaagggctgcctgcgatagcgctggcgttcgtcgtctggcgcagactgccggata
aaccagccgacgcacgctggctggacagcgacgatgtgcaagccattaacgcggtactgg
cgaaagaagccgaggaaacgcgccatacgccgagccgtttctccctgaaaaccgcgctgt
ccacccgagtgtttttgttgctggtgctgatttactttacccaccagttttcggtttacg
gcctgagttatttcctgccggggatcatcggtagctggggccagcttactccgctgcaga
ttggtctgctgaccgccatcccgtggattgccgccgccacgggtgggatcctgctgccgc
gattcgcccgcacggaacagcgttcccgcagcatgctgatggccggatatctggtcatgg
cgaccggcatggcgattggcgccattgccggccacggtgtggcgctgcttggcttctcgc
tggccgctttcatgttcttcgctatgcaatccatcatctttaactggctcccgtccatca
tgagcgggcatatgctggcgggcagcttcggcctgctcaactgcctcgggctgtgcgggg
gctttctcgggccgtttattctcggcgcgtttgaggaccgcaccggtgcggcaacgtccg
gcttatggttcgctgtcgcgctactgattatcggcgcgctggtgtccctgtttctcaaaa
gttcctcatccccaggctccgtatcggcgaaacaggcccacggcgaaaaagtgtaatcag
gaggccattatgcgcattgaagtgttactggatttaaaaacccgactcggcgaaagcccg
gtctgggatgtcgaacagcagcgtctttggtgggtggacagcctcgacgggcgcctgttc
gcctgcaacgcgcagggcggcgcgatcaagagctgggacgtgcgacagaaaattggctct
ttcgccctgcgccagagcggcgaaggcgcggtggtggcgctgcagaatggcgttcatctg
ctcgacttcgccagcggcgagctgacgctgttgcaccatccggaagcggaccgacccttt
aaccggctcaacgacggcaaagtcgatcgtcagggacgctttctgttcgggtcaatggat
atgcgcgaagaggaaccgagcggcgcgctatatcgcctggaccccgatctgtcactgcac
gtgctgaagaaagacattatcgtctctaacgccccctgctggagcccctccggcgagacg
ttctattttgccgatacctggacgggcgaaatctgcgcctgggactacaacaccgcgacc
ggcgatctttccggcgaacgggtcttttgccatgtcgatcgcagcgaaggcggcgcggcg
gacggcgccaccgtggacagcgaaggctatctgtggaacgcgctggtctacgcgggcaag
ctggtgcgctataccccggagggcaaggtcgatcgcatcattgagatgccggtgaaaaaa
gtgaccagcgtgatgttcggcggcgaaaaccttgatgtgctgtacgtcacctccatggcg
cagccgcccctgccgcgcttcccggaagataatcagctgcgcggcagcctgttcgccatt
tacgacctgggcgtgaccggcgtagcggaacggcgcttcgccggctaaacgaaccaccgg
ctcgccgcgataacaataatacccggcgaactgactctgaccctgacaccaggcggcgcg
catcatgctgtcgcgacgccgcggagtaaacacgactatgacaacaatcaatcacacacc
tgccggtgaacaacgtggcaaaaagcggctgatacatcgcttctcctgggtttcgctact
ggtttgctggctaatctgggtgcttaacgcctacgatcgcgagatgatcctgcgccttgg
cccggtcatctctaaggagttctcgctctcgccggaacagtggggcaatatcgtcgccct
gatcatggtagcccttgcggtgctggatattcccggctccatctggagcgatcgctacgg
gtctggctggaaacgagcgcgctttcaggtaccgctggtgctgggctataccgcgctgtc
ttttatttccgggataaaagcgatcagccacgggctgacggcctttgtgctgctgcgcgt
gggcgtcaaccttggggccggctggggcgaacccgtcggcgtcagcaacaccgcggagtg
gtggccgaaagagaagcgcggttttgcgctgggggtgcatcataccggctatccgattgg
cgcgctgctgagcggcgtggtggcaagcctggtgcttgccacgtttggcgaaggcagctg
gcgctactgcttcctgctggcgctgctcgtcgccatcccgctaatgatcttctgggcaaa
atattctaccgccgaccgcatcaacacgctttatcagcatatcgacagccaggggttgac
gcgcccggcgacgcaggaaagcagccatgtcgccaaaggcgaagggatgaagaccttttt
acgcaccctgcgcaaccgcaatatttcgctgacggcgggcaataccctgctgacgcaaat
cgtctatatgggcattaacgttgtactgcccccgtatctttatcacgtctccggcctgtc
gctggcggcgtccgccgggctgagtattatcttcacgcttaccggtaccctgggtcaggt
aatctggccctggctgtcggatagctttggccgtaaacgaaccctgatcgtctgcggtct
gtggatgagtatcggcattgcgctgttctatttcgccaccaatatgccgcgccttatcgc
cattcagctattttttggcctggtggccaacgccgtgtggcctatctactacgccatggc
gtcggactccgccgaagaacgcgccacctctaccgctaacggaattatcaccacggcgat
gtttatcggcggcggcatttcgccattgcttatgggctggctcattcagtttggcggcgg
ctgggaaaatccagcgggttatatctacgccttctttaccatggcgggatgtgcgctgct
ggggatgttattacagctcatgaccaccgataaaacgccgcgcaaagcgcattaacgcag
gagaacgtatgaagattgttatcgcgctggattcgtttaaaggtagctgtagcgcgcagg
ccgcttgcgcagcggtagcccagggattgcgccgggttgaccagacgctggagctggtcg
aaatgcccgtgtccgacggcggagagggactgctgtcgactctggcggatagtccgttgc
ttgagggggcggtgtggcaacagcagcgctgtacctcgccttatggcctctccctgcagg
cggatttcctgatcctgcccggcgagcgggccattatcgagatggcgcaaagctgtgggc
tcgaactcacgccgccagcgcagcgggatgtgcgtcaggccagcagctacgggctgggcg
aacaggtaaaggcggcgctggacgccgggtgtcggcatttgattatcggcctgggcggca
gcgcgaccaacgatggcggcatcggttttgcccaggcgctcggcgcgcgcttctggcgta
aggacggcaccctgctgccggctcccgcagcaggtcaggacctggcgcatattcagcgca
tcaatttgagcggtctggacccgcgtctacagcaaagcgaaatacaggcctcctgcgatg
tcactaaccctctgcttggcgagcatggcgccacctgggtgtatggggcgcagaaaggcg
cggacgaggcggcgctctgcgagctggaggcgggaatggcgcattatagccagctgctta
cgcaaaccctcggattcgacgtcagcggacggcccggcgccggggccgcgggcggtatgg
gggctgcgcttatcgcctataccggcgccacgctgcgtccgggcattgacctggtgctgg
agctgcttaacgccgacgaccatcttcgcgatgccgcgctgacgatcgtgggtgaaggct
ggctcgatcggcagagcgcctttggtaaggccccggtgggcgtggcaggcaaagccgcac
gccatggcgtgccggttgtggccctttgcggcgggcgtgatgagagcagccggcaattat
atcaacaccatattgacgcaatgtggtctatttgccagcgccctatggcgctggcagagt
cgatgaacacatgcgaaccgctcctcgccgacgccgcggagaatgttctacgaacctttc
tgagcgggtggcacggagaggcacataagcggataactgtatgattattacaacagcgct
ggctaatgaaattgtcgcccgggcaatggcgataattcatcataacgtgaatgtcattga
ccatcatggacagatcattgcctcaggtgaacggcatcgtatcggcgaacagcatgaagt
cgcccgggaggtaatacgcaccgggaaacgcatttgtattaacaacgccgcggaagccgc
gcgttttcacaacgtgcatcctggtattaatcatcccattatctatgacgatcgcgtggt
gatggtggtaggcatcagcggcgatcccgcggcgataagccgctatgctgaactggcggt
gctcaccgccgaactgctggtccgccaggccatagagatgcgggaaaccaactggcggca
acgtctgcgtgacaccttgttttgtcagtatctggaacaaggggctacgcccgccgggca
agaagcgctgcatcgcctgttggaacttggtttcgattttgatacaccgcgggttccgat
cgtagtgaccgtgcaggtcgaacagcatcagttaagcgacatactgagtacgctgttgcg
ggaattctcgcagctctccggcgtaagtgacgttattttgctgggcagccatgaaatatt
gatcctcaacgcgctaagcgaagcccaggaaaccctgctgcggggcattgagtttgtact
gagtaatcagataagccattaccatatcgggattggcgtgcaggcggacagcgccccgga
cattcgcgaggccattcggttcgcccgctcggtgatcgaagtgggtagcaaagtgcagcc
gcagcggcagatctactactttcgcgaaatggcaatgctctgcctgttcagggtgctgga
agacagctatatggtcaatttttttatcaataacgtacgccagctgcttgagcatgattc
cggcgaagtgctgctggataccctgagcagctttattgccaataatgccgaaccgggcaa
aacgtcgctgctgttggggattcatcgtaatacgctcacctatcggctgcagcaaattaa
aaagcatatacagctcgatccgatggtcttcaccgacctgacgcagctggcggtgtcggt
acactgttatcgccggctgaatccgcgccagagcgaatggattgatagcttaagctaacg
tacggtagattcgaattgatgccccatccgccaggataagtggccactatggccacttct
ttcctggcgtgggtaggaaactacgcttttgacgtcggcgacagccactgatataccgca
gacaaatcctctccggcatatcccgcgtccgccgcctgctgccacagttcggcgatgttt
tccagccccggcatggtgtgcggctcggccagagaaagcgccagccgggcatctttcagg
gcatgcgccagctgcatctgcggggtaaactgctcgctggcgatggcgtctagtttcact
ttgacatagggcgccgccagcgggccgccttccagggcgctccacagctggtcgggggtg
aagcccagcgtcttcgccagctgggcgctctccgcgatgccctgcatcatcgaaatcagc
caggcattgaggaccagcttcattttctggctgttgcccgcctcgccaaaccactgcgtc
ccgcgggagatagccgcaaacaccggttcggcagcggcgcccttttccctatctccgctg
gcgagcaccaggatctgtgccttctccgctggggctttggtccccgacaccggggcatcg
atataggtcatcgctggctgaagttcccgcaacaacgcgatggcctgccgggtctccggc
aggccaatggtgcccatctggcaatagatcgcctgcggctgacaggcgggcgcgatttgc
gccagtacctcgagggtggcctcaccgtcggcgagcatactgatgatcacctcggcatcg
gccaccgcctgctgcggcgtggcgtgcagagataacccatgcgcctgtaaatcttcgccg
cgggctggcgaacggttccagccggcaacggtaaagccgtttttcagcaggttactggca
aaagcgtgtcccatggcgccgagtcccagcaccgcgacctttggtaatgtactcatcttg
tctgtcctgattcgcgtcttaataaaagcggacctctactatcgcatctctggcacggat
gtcagtagcaataacgggcatgaaaagtgacactgtcactgatgttctcaaggctgacga
agccattccagtaagcggcgcatcgctggcgacaggctggcgtcatcctgatagcacagg
cacaaacggcgctgcgcccagcggtcctgtaacccgatgacggcaaacgaatagcgctgc
cggtaacgctcggcaataacgcgcggcaggatcgccccgccggcgccgtgcgccaccatc
tcgcaaagccctgcaaaatggctcatcctgacccgaacgtttagcgcctggccgagttca
gctgcgtgctgttcgatatgctgctgtagcgcactggtctgatagagggcgaccaacggc
tcgttgagcaccgccgcaaacgccacttcctgtttttcggccagagggcgagctggcggt
acgatcagcaccagcgggtcgtcagcgacgggatcgaggcgcagcggcccggggtcgacc
gcatcggacaccactccggcctgcgccacgcccgccaggatacagctgacgatatccgcg
ctggtgcgttcttcggtttcgatctgcaccgccgggtgcgctgccatccaggcggcgagc
ttccccggcagaaaggccgacatcgccgaggtgttggcgaacaggcgcagcgtcccccgc
tgaccgcaggcgaaggcgtgcatcgcctggcgcagacgctgctgctgcgcaagaagcggg
cgggcatggcgcgccagtacctccccggcctctgtcatcgtcaccccgcgggcatgacgg
tgcaacagcggcacgccgatctcggcctccatcttgcgcagcctctcactggcggacgcc
agggccagatgggcattcgccgctccgccggtgatactgccggtatccacgatggcgata
aatagccgcagatcggccagatccagtcgcatcaggccctcctttcccttcggtttttcc
gtagtctatggccaacataccgcattgtggccctcacgaccagctgtttcaatgcccctt
tctaccctgaaaagtgagccataatgttcgatttacacacgatctctttcctgttgatct
ttattgccgccgggctggtcaaaggggtgaccggcatgggattgcccaccgtggcgatgg
gcctgcttggcctgctgatgccgccgcaggccgcagcggcgctgctggtgcttccctcgc
tgctcgccaatctctggcagttactggcaggcccggcgctggcgcagattgtacgccgtc
tctggcttatgatgaccgggattattattggcacgttggccgggtcctcactgctgatcg
gcctcaatcctcggtggtcggcgctggcgcttggcgccgcattgatagtctatgccgggt
atgcgctctgcagtccggtgtttcaggtttctggccgcgtggagaagtggctgtcgccgc
tcatgggcgggctgaccggcgttatcaccggggcgaccggggtatttgttattccggccg
ttccctggctacaggcgctgggctttcgtcgcgacgagctggtgcaggccctggggttgt
cgttcaccctttccaccctggcgttggcggctggcctcgccctgcacgatggctggcatg
atgatgcatggctattgtcggcgctggcgctgttgccggcgctgctcggcatgtggctgg
gacagcggatccgctcgcgtctcagcccgcagcgctttcgtcagggctttctgttgttcc
tgctggcgctggggatagagctgatcgcccggggatggctggtctgaatcctctagcggc
gggtaatgtgcttcacattgtacttactggtgttctggtagatctctgagaaatcgacga
tcgcccggttctgggcgtagctgatcgactgcacccgcagcaggaggctgtttggcgcca
cctgcagcagctccgcctgctcacgggtcgccagcaccggggtatagctgcggtggctct
cgatgatggtgatatggcactcttttttgaaatagttgaacttagactgctcgaggttac
ccacgctgagccaggggaaggtggcgaatgggatatagctgttttccaccaggattggga
cctcatcgatcagccgcagccgtctgacgtaatacactttctcccccggctggatcttta
actgctgggcaatggctggcggggcatcaagcagcgtaaattcaataactttgttacggt
agttggtgacgcccaccacctgcatctggtagttaaagccctccagttccccgccatgat
agttacttttacgcacaatgcaggttccgctgccgtgccgccgcgcgatcagcttttctt
cctccagtagcgccagcgctttgcgcagcgtcatcaccgagaccttcagctccgcggcga
gcgctttttcgctgggcagcatatcgccgacggcatagtcgtcgctgttgatgcgggtcc
tcagttcagtggcaatcttttttataaatcactttttagatgtctcgatggagtggcgcc
agtcaacggtaaccatgaataacttcatgtaattagatgattatttttatcttgcagcga
aaaaatcaacaatgacacatctataaatcacgccatatttatatatctgtccagcaataa
tatatatgactttcgtcacagatggcccttttcctgctcgggttcccggtggtctgctcc
tagtctgataagcctattcatcaggtgatgacagcggtctgcaaagacgagaggacaacc
atgattggagtgaaaaagcttcaggacttttccaaggcgatgatcgggccggtgctgtat
ctgccagctatcggcctgttgatcgccctgttcagcatgacgaccaaccggctgtgggtg
gatgaaagtagcgggctctacctgatggggaaatttgtctccagtatgctctgggcgctg
atgaaccatcttgggtttctgttctgccttgggctggccagcggtctggcgaaaacccgc
aaggccgaagcggccttcgtggcggccatgacctggctgatgtacctggcggcgaataat
agctggctaaccctcacccatcgcctggcgaccggagccaccaacgcgcaactgtacggc
agcggacaaacctttatcttcggttttcaggttatcgatatgggcgtattccttgggatt
atccttggctgcgctgtcgcctttgtccataatcgcgtggttgggattgagtttcgcggc
gcgctgtcgatctacggcaacagtaagctggtgctgatcgtgatgctgccgctggttggc
atgttcgccatcgccaccgtctatctctggccggtagtggagctgggcatttcggcgctg
accggctttatgaaatcctttggcgccatcggggtcttcctgtacggctttctcaaccgg
ttcctgatccccaccgggctgcatcatctgatctggtcgccgttcgtttttacctctatc
ggcggtcagctgctgatcgatggtcagaccgtcattggcgctaagcctattttcctggcc
gaaatcgcccgccaccccgttgacgcgctcagtgattccgcccgtttcctcacctatggg
atggtgaagatttttggcaccgccggcatggcgctcgccttctaccgtacggcgaaagcg
gagaataaacagcggctgaaagtcacgctgatccccttgattgttacctccgtcctggtg
gggatcaccgaaccttttgagtttctctttatcttcaccgccccgttgctgtggcttatc
tactccctgctggacggttttttccagatgctggcctggctgcttcacgtcagggtctgc
gccactaacggtctcatcgatttcgtcgtctataacctcccggcgggagtcagcgcgacg
cgctggccggtgtttgtcgccctcggtctgctggaaaccgcgaccatgtacctggtcggc
accttctgtattacccgtctgcggctgctcaccccgggccgcgaaaccgcagccgaagat
gagcattcgcaacaggctaatagcgagcatccggataaaggcgcgctggtgattgccggg
ctgggagggaaagagaatgtctgtgcggtgggcaactgttttacccgtctgcgggttgat
gtgcgggaccccgcccttatccagcagacgctgttgaaagagagcggcgggagcagcgtg
ctgattaaaggaaaccatgtccaggttatctatggcctgggagttaacaaaattcgaacg
gcggtcaacgccagtctgggtgttattgaataacgaggtggtaaatgaaagataattttg
tggtcaccattgccggcggcggcagtacttatacccctgggattgtgatgatgttactgg
aaaatatgtcgcgctttcccctgcgggagatccgtctgtatgacaaccatcaccagcgtc
agaagactatcggcgacgcctgcgccatcctggtggctgaacgcttcccacaggtgaagt
tcagctataccaccgatccgcaggcggcctttaccgacgtcgatttcgtgatggcgcata
ttcgcgttggcctgtatgagatgcgggaaaaggatgaaaagatcccgctgaaatatggcg
tgccgggccaggagacctgtggtccgggtgggattgcctacggtatgcgctcgattgccg
gggtgctggagctggtcgattatatgcagcagtacgcaccaggggcctggatgctcaact
actccaacccggcggctatcgtcgcggaagcgacccgtcgcctgcggcccgacgcgcgca
tcatcaacatttgcgatatgccggtggctatcgagggtctgttcgccgacatcctcggcc
tgccgtcgcgcaaagcgctgaacgttcgttactatggcctgaaccacttcggctggtgga
ccagcatcaccgataaagccggtaacgatttgatgccggcgctgaagcgtcacgtggcgg
agcagggatacagcagcccaaaagaagactttcagcataaggcgccgagttggatcgaga
cctttaaaaaggtgaaggatgtgtttgccctcgatccgacgacgctgcctaacacctatc
tgaaatactatctctaccccgactatgaagtggcgcattccgacccggagtttacgcggg
ccaacgaggtgatggccgggcgcgaaaaagaggtctttgatatggcccgggagatcaccc
gtcgcggcacggcggaaggcgcgcatttccatgccggggcccatgccacctttatcgtcg
acctcgcctgcgccatagcctttaacacccaggagcggatgctgttgatcgtcgagaaca
acggagccatcgccaacttcgatgagacggcgatggtggaagtcccctgcctggtgggcg
ttaatggtccggaaccgctggcgatggggaaaatcccgtcattccagaaagggttgatgg
agcagcaggtggcagttgagaaactggtggttgacgcctggattgagggcagttaccaga
aactgtggcaggccatcgccctgtcgaaaacggtgcccagcgcttcggtggcgaaagcca
tcctcgatgaactgatcgtcgccaacgaaggctactggcccgcactgcactgatcttttt
cgtgatgggtaagatgcagagaatccaccttctctgcatttttacccggtgtttcccccg
gtgatgcattcatccttaacctcctcccccgtgggcaaagcgaaccgctcatttccccct
tcagaccggaggtaaaaggcctctatcttcattttgccccgatcgtgacaatgaaatata
aattctattcttcaatattatggcgtaaaaatgtgatctgcgtagtattcttcgatttac
attaacccactgaaaacaacatcgttattacctcactgtaaatttaacctgcttttcatg
gggatatactccctttagcctttgtgattggcttcatgcatttaccattctgcaacactg
atttgaaattaaattttcataatgtgatcttgttgcatgttcattccatttctttgtgcc
atattcttaccacggtaaatcgccggagcgacagcaacgtgccacaccagagcgctgttc
atcggcaaatgtcgtcgcgactgacgcactaaagaccgctaacccgcaaaggagaacgga
tatcaactacatccatgtcaacaccaagccgtaaacctctttgaccgccattgcttagcg
taccctgccttgtgctgagcaattacacaaagaagaaaatcatttaattcagttagatac
gacaacacaggcgtgataaatcctgactggggagatgtatttttatcttgtgtcgttcaa
caaaataaagggactaccatgtcatttataacaaacctgaaccagcaacagagaaaacga
cttcatcagatcaccttagtggccaccttcggcggcctgcttttcggttacgacaccggc
gttatcaacggcgccttttcctcactgaagcagtacatggcgctaaccccaaccaccgaa
gggctggtaatgagcgttctgctggtcggcgccgcgctgggcagcgtgtttggcggcaaa
tttgccgattacttcggccggcgtaaatatttactctttctctcctttgtttttctcatc
ggcgcgttgctttccgccgcggcccccgatatcactaccctgctgattgcccgcgccctg
ctgggctatgccgtcggcggcgcttcggtcaccgcccccacttttatttcagaagtggcg
ccaaccgagatgcgcggcaagctgaccggcctgaatgaagtcgccatcgtcattggccag
ctggcggcgtttgccatcaacgcgatcattggcatcatctggggccatctgccggacgtc
tggcgctatatgctgctggtacaagcgattccggccatctgcctgttcgttggcatgtgg
cgcgcgccggaaagcccgcgctggctgatcagcaaaaatcgtcatgatgaagcgctgcat
atcctcaaacaaatccgcccggcggaacgcgcgcagaaggagtacgatgacatctctacc
ctgatcaaaattgaagctggtaataagtacagcgcccagagcacctttgcgacgattgtc
aaaacaccctggatcctcaaaattttgctggtcggcattacctgggccgcactgcagcaa
accaccggcgttaacgtcattatgtattacggtacggaaatcctgaatgccgccggtttt
tccgaacgaacctcgctgatctgcaacgtgctgaacggtgttttctccgtgggcggtatg
ctgatcggggtgctgttccttgtcgaccgcttcaaacgtaagacaatcatcatctacggt
ttcgccattatggcaaccctgcatctgattatcgccgctgtcgattacaccctggtgggt
gacctgaaagctacctccatctggctgctgggcgcgctgttcgtcggcgtgatgcagggc
tccatgggctttattacctgggtggtattagccgaactgttcccgctgaaattccgcgga
ctgtcgatggggatctcggtatttttcatgtggatcatgaacgcggtggtcagctatctg
ttcccgctgctgcaggcaaaactgggccttgggccagtcttctttatcttcgccgccatt
aactatttagccattcttttcgtggtctttgccctgcccgagacctccaataaatcgctt
gagcagttagaagcagagctgtcagcaaaccatgaagataaaaaatccactcgtctcacc
agggaggttggttatgatcgataacatcacgctggataatctgcatattggctgcaaagc
cagtaataaagcggaagtcatcgccatgatcggcgaggagtttaaagccaaaggctatgt
caatcaggaatgtgtccactttctgctggagcgtgaacatcaggtctcgacctttttagg
caatggcatcaccctgccgcatttgccgaaatccgcgacggatatcatccttaaaaccgg
gattgagatctatcagtttcctgatggcgtaatctgggatcggagcaatgtaatgtttat
tgccatcggcgtgatcgcgaaagagaaagagcatattgacgtactcaaggaaattgcctc
gatatttagcgatgagctgatcgctaacgcactgtcattaatctccgacaaacatgattt
cctgaaaattctgcagcataacgccttgccccattaagtatgacaccgaccggagctctg
gccccggtcggattttcacccctcgcccagcaaacatggcgaataatctgattctccccg
ttataacctcaatggcaataataaccagagaaaccaacgtattgccacttgcttgaagta
cgcgcattagcgcaggcatttcataactaaaatctcattaaaacaattagttaaatattc
ttcagagctactgaccctcaggtttattgctcgcgctgttagcaccgtacgccagtgatt
cctgcggtattccattagttttgatttatatcaatacctgttcgatcgttaaaatgcatt
ttacagcgcgattattttagcagggtgaatacgacattggttttacgattgggatatcta
tttagccgacccgcaagtctgtggggatggctgatgtgtaatgcgtttaacggtattgcg
attgtcctctgctttcgtggcataagcagcgtcaccggtttcagcgaggcgatctggcag
gtcatcatcacgctggctattatcatatcgacctggtaccgcgctaactattttgctgcg
ctggaagctcgacgcgataaacgacgctatctgctgctggcctgggtggtcataaccatt
ctgttgaattttattcaccttggcgttggttaacgccatttattaaaggttcataccatg
acgctggcgatgctgttggtgcttatcagccaccataaagggctgacgctcttgctgatc
gtaattattgcgctgctgtttattgcgctcactccgctggtcaaaaaactgttgagtcac
cttcacgatcgttcctgaattttcttttatgaccgcctacagggggccttctcttcgtca
tctccgtttatcccgtcacccgctcccccagcatacagtttgtggcaacgccagaaaaag
aaatgagaaccattatcataaaagctgtgctaacgtgtcagcccaacaataacgccagaa
gcaacaaaacagggggacagacgaggtgaagttgagttcagggagcatcacaacaggtcg
tacgagcgggctgctgacgctggcgattggcgcactcttctacagcagcggcagtattgc
ccggccggatcttcagccgctggggccgaacattgcggataaagggtcggcgttttacca
ctttacgcaacgccagtatgactctgccgatggcgaacgtcactaccgggtatggaccgc
agtgccggacaaagccccgcccgccgccggctatccggtactgtatatgttggatggcaa
cgcggtgatggataaactcgacgacgcgtttctgcagcagctcttcgccggctccccgcc
ggtgatcgtcgctatcggctaccagaccgcgctgccctttgataccgcagcccgtgcctg
ggattacaccccaccgctaaagacgcatgagcctcgcgccgggaaacccgcgctaccgcc
gcgtaaaaccggcggcaatgatgtttttcgccagctgctgaccgaaacgatggttcccca
gacggaagctaacctgaaaatagatccccaccagcgcgctatctggggccactcctacgg
cggattgtttgtgctcgacgcgtgaaggaaggcttcgccgttcgggatctactattccgc
cagcccgtcgctaggtcaggccctgcaatcgcctttgcaggcaagccaaagtcttgatgc
cgtccgctttcgcgggaaatcgctgtacctactcgagggtgacggtaaagcccgtggaga
gccgtccgggcacgaggcctcgcttgaggtgttgcgtcaaacccaacagcagcttgccag
taaagggttgaccgtagccttctggcgctaccccggcctgacgcacggtcagatgttcga
ggtctcgctgcgctcggcgctgctgcatctttccgggcaggcagcgcttgcgcatcaata
acgcccttacgcccaccagcggagggtgggcgcatcagcgccggtcgggcaggtgtttga
tatcgaccggctcgccgaacagaaatccttgcatctcgtcacatccctcctcttcgagga
tctgcagttgtccagccgtttccaccccctcggcgataagcggcgtattgatcgaattgc
ccagcgaaataatggctcgcacgaatgagcgtacctgagggttgctctccacatctgtca
taaagctgcggtcgagtttgatgacgtcgaaatgaaaatcgcgcagcatgctcagggagg
agtaaccggtgccaaagtcatccagcgcaatactgatccccattttttgcagatgatgca
gaacgctgaacgccagctgtttattgatcacaaacgccgtttcggtgacctcaaactcca
gcagactgaccgggtaggcggtacgcatcaggatctcgcggactttttcgataaagctac
gatggcgcaactgcaccggagagatattgaccgaaacttttctgttcaaaccattttcca
gcgattcgttacacacctgctcgagcacccagtaacctaagggcacgatggcgccgctct
cttcggcgatgggaataaacacgtccggcgggatcgtccccagctgcggatgctgccagc
gcagcagcgcctcgtaaccggtgatgctacgatctttgatgttgcggatagcctgatagt
ggagcgaaaactccccggcgtgaataccgcgccggatatcggcggccatcatattgcgct
gccgcgtcttgtcatccatttcacgttcataccagcaaatcttatggtcgaggctgcttt
ttgcccgatacatagccagatcggaattgctcagtatcgtattaatatccgtgccgtcct
ccgggtagactgagatgccaatgctggcggagagcaccacttccgtcgcagcaaacgtct
gcttaccgctgaagcagtgccaaaggcgcgcagcaaaggcatccacttcaccctcatcgg
aaaaaggtttaacggccacaaactcatcgccgccgaagcgggcgaccatctcctccttct
gcagcgttttgagcacggcgcccgccacgcgctgcagcagctggtcaccaatcagatggc
cctgcagatcgttaatctctttaaatttgtctaaatcgatcgtgaaaatggcaaagcggc
gggcatcatttccagtgatcagcttctccacccgttcaaaaaactccacccgattgggta
aaccggttaacgcatcgtagcgcgccatccaggcgatgcggtcgttaatcgccttctgtt
cactaatgtcgcgggtaattttggcaaaacccagcagggtgttctgctcatcgcggatag
tatcgatcatgacatgcgcccagaatcgggacccgtctttgcgataccgccagccttccc
cttcaaactgcccgctacgcagggcgatttccaggttttttgcgggtacaccggagagtt
gctcagcttcgctatagaagagaccgaagtagcgaccgatgatctcgtcgctcaggtacc
cttttgcccggcggcgccctcattccagctaatgaccgtgccgtcggcgctcagcatata
gatggcataatctttaacgctttcaataaagtggcgataggcaatatccgtcaggtgatc
gttactcatggtacagcgctctctgtggcttgatcgtggcaaaacgcattagatatagca
gaattacgcctattaagaatacaaggagatagccttttgttggcctctttctgacccgga
caccgcagtaggcgcggcggacgctctcgttaagcgtagtggaccaggccgtccgaagga
gtgatattccccgcgatttttgcacttaggtcgcccactaatagttacttttattgatta
aaaagtttgattgaaagaataaataaaaggagtaatgttaataatactttctatggaggt
taaatatgttgcgtgattatttaaaagtggaaaaagaagaccagcttgttgaacaacaga
gtcggcatgacaatagccagcattattcttcggtgaccgaatgggttattttaagtaaag
atggccagcgcaaaggccgggtatccctgttcgaccgcttcaccacccgccgctcctgga
gcgacagtttccgcattacgcagttcgataatgcgggtaaagtggtggtggataaactca
ctgacgcgctgtaaatccttcggattcccggcctgacgggagaatattaatacgcaaaat
taacacctgcataaaatatattgatgcgtcgccatcatgttattttctttctgcataccg
ataatctaattggtaattttcgccatggtgcacagcgcgaatttttaacccgaaaaaatg
ctgaatataagcccgctggtcgggcttttttgcatggtgctcgccatctacgccacaaaa
tgccaaggacatcccgcgctggattgtatacgatgtatatacgaatcattacggtatata
tctatgggaatcgtcaaaatctccgatctgctgcacgatgatattcgtgatgccagcaaa
gccatgtcccgctccgtcaatgcccaggcggaatactggatccgtctgggcatgatgagc
gaactctaccctgagcttaaccaccagcagatcaaactgctgatgctgaaatccggctct
gaccgtctgctggaggtgatcaatgccatcaataatcattaaaaccgccgacgaactcgc
ccggcagcgccatgccggccagctgctggcgtcagtgtttgatatgctggatacttttat
cgttcccggcgtaacgacgatggcgattaacgatcgagtggaagattttatcgtcaacca
gctgcacgcccgcccggccagcaaggggcaatacgattttccctatgtgttgaacacttc
cattaacgatgtggtgtgccacgggatccccaaagcgaccgaacatctgcgctccgggat
gattgttaacgtcgatatcaccctcgagaaagcgggcatgattgccgactccagtaagat
gtacctgataggcgatgtctccccgctggcccgccggctggtaaagactacctatgaagg
gatgtggaaaggcattgaggtggtgaagcctggcgcgacgctgggcgatattggccacgc
tattcagcgctgggtggaggaacatggctatagcgtggtcagagaatattgcggtcacgg
cgtcggtcgggaaatgcatgaggaaccgcaggtgctgcattacggccgccccggagaagg
cgccgtgctgcaggaaggcatggtgttcaccattgagccgatggtcaaccagggcgacag
ccgtatcaaaaccaaaaaagatggctggacggtggttacccgcgataaaaaactctccgc
gcaatgggagcacaccgtggccgtaaccgccaacggttttgaggtgctgacgttacgcga
cgatgaacagtcgcggatccgctgagttgcttccctttctctatgacggtgggccgcttt
ccgatcccggagctcgcttgggcgccagacgacacctgattctgccgccgggcggcggca
ataattgttttcatgaatgattttctgcgcgcgcgtctgcccgctggttatggctgatgc
gcgcataaaccgcacaacggtttatcctttacctccttgcatcagcttactcttcattgc
ctttatcccgccttagcgatagcgaataatgacatctgcttcactatgctgcgcatttcg
ccagtgaatactgacctcaccacgattgtccggcatggcgtagcgaggacggttgtttgt
caaggcgacctgttccggtgaatggtgctggcacgagacatcgatacgatcgtgccgggg
gggcgataacacaggccggattgatgacccgtcctgaaaaatgaacctggccggaaagcg
cagcagacgacgccagcggcgccaggcacagacatagcagagcgagacggaatggagaca
tagcaatcttccttgataacgggtgacactgcgcggcacagcatcgtttctgtgccctac
aacctgcggcttcctgccgtcactccacgctactgcaaaatagcggcagcgtaaatgatt
attccgggccacccggtcaactgccgggaataacagcagctttttcgtaaaatttgctca
gaacagttatctcccggaaataatgcattatacgtatgggactctttttaatatttaatg
agattatacttacaccaaaaaataaataatgttacagcttaacacatcttatcaatgggc
ctttacgatgttctccgtataatcccgcccccgacggtaatatacattagcgatgcttac
cgtttttttttgtgaacagaaaataaaaaacatgctttaaaaaatgttaaatgcttttgt
taacttgtgattatttaataaggtttgagtatgaaagaaaaaaggcaccctgctggttgt
tggttcactgctggccttaagtctggctactgtgaccaccgcccgcgcggcgggtacact
gaatttcaccggtaaaattattaacgagtcctgccagatcgccaataacggtggcgatgt
taatgtcgattttggcaacgtcgatatgtcggcgctgaaatcccatgaagcgaaaaccgc
agaaacgccgttcaccatcaacctcaccggttgcccactggcgcagaacatcagtatcag
cctggaaggtactccggacaccaacgctaacggcaccagcgccgccgtgctggcgctctc
cgacgccgcggataccgccaaaggggtgggcattgaagtcttctcttcccctgacggctc
aacggaaggcactcagctgacctttgacaagcagagcaaaacggcggtttcgcaagccga
cgaaaacggtgatattgcatttaactttattgccgatctgaagagcgattcctcacagga
tgtcactgccggcaatattaatgccacggccaatattgatattgtgtacgaatagaatgt
cctgattgccacttttccaagggcagcgtcctcctgcccttattctcttcctcgtgaccg
gatcctcaattatgcagtgttataaagcggcttttatcctgagccttctcttttgcccgt
tcctggcgtctgccgccggggttgccattgccggcacacgtgtcatttataatgaacaaa
gccatgaggcagacatcacggtaaaaaacaccaatcctcacgatccggtgcttattcaga
gctgggtagacgatctggctgataataataaatcaccgtttatcgtcaccccgccattgt
tccgtctggatgccggagacagcaacgatctgcgcgtgttattaacctcggcgcaactgc
caaacgatcgggaaagtttgttcaccctgaatatcaaagtgattcccgccaataccgcgc
cggctggcgagaacattctgcagtttgcaattaagaatcaactgaagctcatttatcgcc
cagcagggctccctggctcggcgctcgacgcggcgcagcacctgcgctggcgggtcagcg
acaaccacctgcaggcggagaatgcctccccctattatgtgactatcaccacgctcagct
gcgcgggccagaaccagaaaacgccgcttgagcgcagcgtgattgctcctcacagccgtg
aagagtatgccctccccggcgaggcctgcgcccgcgaggtgagctggcgcattctggatg
actttggcgctgtgcagacgtttagcgcccccgtttcggcgcactaagcgtctgatgtcg
cgatgcgccacggcccggctcataccgttaccgtcgtcagcctctccatcctgctgggcg
gacagagcgcgctcttgcacgcccaggcgacctttaatatggatctgctggagaaaaacg
accatttgccggcagtggatctgcaacgcttcaatcagcaggcgggccagccgccaggcg
cctatccggtgagctggcaggtcaacggcgtcacgctggacgcccgtaagaccgtcacgt
ttcgccagaacgatcgcggacagctcacgccctgccttaagccggaagatctgctgcagg
ccggagttaacccggccgtgctgtcccaggcgcccggcgcaacgtcccgctcatgtcccg
aactcaacgcactgctgccgggcagcacggtcaatttcgattttgctcatcagcggctgg
taatgaccattcctcaggcgctgatgacgcaccgggcgagggataatgttccctctgcgc
tgtgggacgaaggtattagcgcctttcagagtaactatcgttattcaggcgccagccagc
gtacccgcgagggcagcaccgagcgcgataactatctgatgttgaaaagcggcgtgaacg
tcggcgcctggcgcctgcgcgccagcaatagcctgaccgccaacagcgatgataagcccc
agtggacgaccagcggcgcctggcttgagcgcgacctgacgcgctggcagagtgaactga
ccctcggggataccttcacgtcgggcgatgtgtttgacgcggtacagtttcagggaatat
ccctcgcctccagcgatgcaatgctcccggactcgcagaaaggttttgccccgaccatcc
gcgggattgccagaaccaacgcccaggtcacggttcggcaaaatggctacgtgctgtatc
aaacctacgtcacccccggcgcgttcgtgattgacgatctttatcccaccgccagcagcg
gcaatcttgaggttgccgtcaaagagtcggatggcgaaatccgccgcttcacccagccgt
atgcttcggtgaccagcatgcagcgcgaaggcagcctgaaatacaacctggtcgccgggc
gctaccatagcgacgatgccagccagcggccgttgatgatgcagctgtcgctgatgcgcg
ggttcgcccacaacctgacgctgtttggcggactgcagagcgcggcgcaataccataacc
tctcgctcggcgcaggacaggggttgggagaagccggggcgctctcgctgcagctgttaa
acgcccgcgaccggcaccagcaggatccgatcgatggccgggcctggcagctccagtaca
gcaaaagttttgatcgtcttggcacgcagttgactttcaccggctggcgttattcgcatc
agcgctatgccacgctgagcgaggcgttttccagcccgggtagcgacgacgacctgcagg
atagcgacaacaaaaaagcaaccctgcaaatcaccgccagccagagcctgccgtacgata
tcaccctctatctgagtctcgaccaggacagctactggtcagggggcgccacacagcgta
ccgccaatatggggatcagcagccaggttcacggtatcgcgtggtcgctcagctacagcg
actcccgcagcagccacggtgacgaggaggatgacgagccgcattccgacaaagtggtga
cgttgtcactttctgtgccgttgagccacctgctgccggggagctatgccggctataccc
tgacctcctcccgccacagcgttggcagtcagatggtcagcctcaacggcacattgctgg
acaatcatgcgcttagctacgccgtcagccaaacccgcgatcggaaaaacgggtccagcg
gcagcctgacggccgggtacagcagtggaaggggcgatctgaatctcggctacagccacg
attcgcaggccgctcgtctgaactacggcgccagcgggggcattctgattcaccgccacg
gggtagtctttacgccggaaatgaatggcgctgtcgtcctgattgacgccggtggcgccg
gcggtgtgaccctcgccaaccagaaaaccatcgccaccaatggtgacgggtacgccgtgc
tgcccttcgccaccgcctatcaccgcaacgacgtctctctcgacagccattcgctgccgg
agaatgtggatctggccaacagcaccgtgacgctggtccctaccaaagacgcggtggttc
tggcgcgctttcacacccacattggctataaggcgctgtttacgctgcagtcgcggggac
aaccgctgccctttggcagcgaagtacgcgccaaagacaccagcagcatcgttgccagcg
agggtcaggtgtacctggccggcctggcgccaaaaggcaccctttatgcgcaatgggggc
cgggccctcagcagcgctgtagcgcccgctacgatctcaccccgacgctggctcagaccc
cccatccactcattttacagcagacgttatcatgtcctttttaactctcctgcgtcgggt
cgccatgacgctgttatttattctgttaccggccgccagcggatgggcctgtacgccagt
gtttgtccgcggccaggcctccacccttcggctgaacgtggggcagctcacggttccggc
tgacgccagacccggcaccccgctgtatcataaaagtttcgcctggaaccgccttagcga
cggaggcgaacagtggatccgctgcgcggacgatccgcacgggctgtcaccgctgctgct
ggacagtctgctgtccgggggagtgacgcgaccgacggtttatcaaactaacctcgccgg
cattggcgttcgcgtatcgctgcgcgctatcggcggctatggcggctttcctgaccggcc
gacgccctcgccgtttagccaacgggtggacaatcccgccgccttgcccgatgcggtgtg
gaaactgggctatttccgcctgacgattgagctcattaaaaccggtcccgcggcgacgcc
gggcgagcttgagtatcacagcgagcgctttttaatggcggagcataccccgctggccgc
gttagacttaaccggcaggatcagcaccgcgggatgttcagtgaatgacgccacgccagc
cctgatcaagctccctgcggcgatgcttgaccacttcggcggcgtcggcaaaaccaccgg
cgacacccctttcgcgctgcagctggattgcaacagcgcggtcacggtttccctgcgagt
tgacggcgcggagcccctcaccgcccgggggcatggcgttctgcgcaatgacgccaccga
cgatcgggcgcagggtattggcgtgcagttgctttaccatcgtcagccggtcgtactgaa
tcatgagatgaggctgggcagcgcgagcgcgggccggtttaccctgccgctcactgcccg
ctactaccagacacgttcccggatcaccgccggccaggtgtcggccgtcgcgacctatac
cttgcattatgactaggcgatggcgaaccgacggatgaagcggatgaaggaattgctctg
accggcgaatagtaagagaatagcgcctacacgcgacgatctgagtacacgggagttcat
catcagccattctcgtcgattccccttagccagcaaagtggcgctggcaggcgcggcgct
catcgccgctggcatgctgttcagctgcaccagtaaagcccctaaatcccttgtcacgcc
gccgaacgctgccgccgtcaaagccgggcaggcgcaccgggagccggtgcgcggcgtgtg
gctcaccaccgtttcgcgccttgactggccgccggtcgggtcgattatcgccagcacgcc
ggagagccgcatcacgcagcagaagctggcgctgatcgctaaactcgataacctgcagcg
cctggggatcaacaccgtctttttccaggtgaaaccggacggtacggcgctctggcggtc
ggatattctgccgtggtccgatatgctgaccggcaaaatcggcgaataccctggctacga
tccgctgcagtttatgctggatgaagcgcacaagcgcggcatgaaggttcacgcgtggtt
taacccctaccgcgtctcggtcaacaccaaaccgtcgacgattgccgagctgaacaacac
cctcacccaggtaccggccagcgtgttcgtcctgcaccgtaactggatccgcaccgccag
cgatcgctttgtcctcgacccgggcattcccgaagcacgggactgggtcaccagcatcgt
cgctgaagtggtgcagaactacccgattgacggcgtgcagttcgacgactatttctacac
cgaaaccgcctcttcaccgcttaacgacaacgagactttccgccgttacgggcagggtta
tgcctcgaagggcgactggcggcggcataacacccagcagctcatagcccaggtttccac
caccatcaaaaagctcaatccgaacgtcgagtttggcgtgagcccggccggggtgtggcg
caaccgctcgcacgatccggcggggtcggatacccggggcgcggccgcctatgatgaatc
ctatgccgatacccgcagctgggtgcagcagggactgctcgactacatcgcgccgcagat
ctactggccgtttgcccgcgatgccgcgcgctatgatgtgctggccaactggtgggccga
ggtggttaaaccgacccatacccggctgtatatcggcgtggcgctgtacaaggtgggtga
accgtccaaaaacgagcctgactggacggtggatggcggcgtgccggagctgaaaaagca
gctcgatctcaatgagactctgccgcagatccagggcaccatcctgttccgcgaaaacaa
cctcaatcagccgcaaacccggcaggcggttaactatttgcgcagccgctgggggcagcc
gcagagctagccgccagccggctctgctatagcgcctgcagcccttgctgcaggcgggcg
tgcagcttcagcatgttctctgtaatggcctgccagacgtggctggaaaagtccgccggc
agcgtccggcgagcgctttcgattgcctgcggcacatgcccggcaaactcctggaggatc
gccagcatctgctcccggggaaagttcaccgctttggccgtcgccagaaaatgacgcgga
tagatggcgttaatctctgttttacgcccttttgtggcattgagccccatcgacagcttc
agatcgcgcagatgcagtcccgtgccgcccagcaccggaaacgccgaaataatgtcgtag
aacggtgttaagcggtagctgccgccgggcaacaggtaaattgagaagttttttgcgtga
ccgtccgtcgcccccgtcagccactggaagaccatgaacttcataaagtcatagcgatct
ttcagcgcttcactcgagcccagcagaaaggtcatgatcgcggcgatacccggcccgccg
tcagactcatatttcatcgctgaaggaagaccaaaagcctgacacagatcctcctgcggc
agacgcagcagcacccgtccctcctgcgcccagcgccggtcgaagcgggttaccgccagg
gcgcggatccgcggggtggcgatgatctccgcttccggcaccgccaggcccagttctctg
gccagcgccaggcacagatactcattatccacgctttcacgcagatccagcgtcgcattg
ggctgctttatctcgccgatgggcagcttaatgatatgcgtggtcggcgtggcgccctgc
ggaatacaccactgctcgcccatccgcagcagcgccgttttctcctgggcgccggccacc
gagatacggaaatcgtcctggccggtaatcatcccgagggggatatccgactggtaagcg
gtcagcaaagcggtgagctgcgcctcgtccagtgtctgccagcgtaatccttccaggtgc
gcctcttcccccggcggcaggagggtcaccgcccctacgctatcccgcccgacttcggcc
agcagatcgaacggctgcttcgagcgcgcctgatagcgcctgacgatccggtcgcggacc
tgcgggctgtcgggcagcaggttatcaaaatagtgatacaccgcgtcggcagtgatattg
ccatactgcagcggcagtgagagggagagcggtctggcgcgcgggctgcgcagccactct
tcctcatagcgaaaactgtgcgccccgttagcctggcgggttaaggttcccacgcgcaca
ttgttcatccgggtggtaagcgtcgccattaccagtcaaggtccgtgttgcttatcggga
gccggcgccgtctcagcagctttggcgttcagcatcatcaccacccccagcgactggagg
atcttaaacagcgtggttaaggtggttttgtcggggtgattttcaaaattggacagcgtg
gcctgcttaatgccgatccgcctggccagcgcatcctgggtccagtggttctgctggcgc
agcagcttcaggtaattggccagctgcacgggactgtatatctgcggggaattcatcgcc
ttgttcctcaccatcatttatccccctgtcgggataaacttggttttataccctataggg
gataatgtcaatgttatcccctcatggggataggagaataattatccttgagtggggata
aaacaggaaggatgatcgccggagccacctgtacatgcccggtggcggctgcgccttacc
gggcctacgggctgtctctacccgctccgtaacgatccaggccgggcaagcgcagcgccg
cccggcagcgagcagccggcttagctgccgcgataggtcgaccacccgcccggggcgatg
agaaacggcagatggaaatggtcctctgccgcctcgccgataacaaaatcaatctgagcc
cgggtaaagacgctctcgcgcccggcgcgggcaaaccacgccccggtttccgctgttaag
caatagcgccccgccggcagcggcgcggcgctaaaggtggcgatacgcccctgggcgttg
gtcaccaggttcgccagcgtctcgccctcccggctcaggctgaccgttacgccttctgcc
ggcgtaccggtggaaatatccagaatatgggtgctcagggtgctcattcgccaatcactc
cttccagtcttaacatcgtaatctctcgcagctgggcaagcgcctcggccacttcttcgt
cggcggtatgctgcagccggcgcgtcagcgcctgcaacatctcatcaccgctgcgccctt
tggcgcggattaaaaacacccggccaaaacgggactcgtagcgggcattgccctcccgca
gggcctgcgcgagccgctcattctcgctgtccaccgccgactgctcctggcgcgacagcg
ccgcatgcgcctggccgccggtcggcttttcaccgatccgcggatgggcgctgagcgccg
cgttcagctcatcctctccccagttagccatcgccttacgggcggcctgcagcagcgcat
ggcggctggcgaaaggtcgcaagctcaccagcgtctcgccccaggccgggatcgccacgc
aaggggccagcagccccgccgcctcatctttgctcaggctgttaaactgactcagcgcga
tcatcctgactccttaacgatttcgtcgccgcctgctcctgcggcagaataaggttcagc
gctatcgctaccagcccaccgctggtggccgccgaaccgaacagatcgccgaccatcggc
ggaaaatggctgagaaacgccggcaccgactccacgccaagacccgcgccaaacgccagc
cccacgatcagcacatcgcgacggctcagcggggtctgggtaataatccggatcccggcc
gccaccacgcagccaaacatcaccatcgtggcgccccccagcaccggcgccgggatctgc
cgcagcagttcgcccaccggcgggaacagcccgagcaggatcagaatcacgccaatgtag
cgtccgacatagcggctggccaccccggtcatctggatcacgccgttgttctgcgcgaag
gtggtgttcggaaaagcacagagcatggccgccaccatacagctgacgccatccgccagg
ataccgcccttcagccggttacggaaagcgcgatcgtcaacagactgttgtgaaatcagc
gagttggccgtcagatcgcccaccgcctccagaatacagaccagcgacaccagggcgacc
ggcagaaatatcgcgctgttaaactgaaagccgaacggaaacagcgtcggcaggcgaaac
agagtgtcgcccaggctgtggagatggaactgaccgctcagccccgctgcgatgcagccc
acggcaatgcccaccaccaccgaggagagccgcagccagcggtttttggcgcagctcagc
aggacgataaccccgaggtgcccgccccgagcgcgatattgctcatgctggcgaaatcct
cggccttttccccaccgcaccagttgatgacgctgaccttgatcaggctgatgccgatca
gcgcaatcacgctgccggtaatgatgggagtaaagattttcttcagcggttcgataaagc
ggctgacaatcaccggcaccagagcggcgacaaagttaacgccaaacagcatcgccatca
tatcctgcggcccgccgccctgggcttttacccacatccctccggccaccgtcacgccga
gaaaggcaaaactggtgccctgcatgcagatcatcccggcgccgatgccccatacccgat
tggactgcagaaaagtgccgatgcccgaggccagcagcgacatactgatgagatacggca
gccagtcgccaagcccgagggtagcgccgatgatcagcggcggcgtgatgatccccatca
ggcccgccagcacatgctggagagcgctgaaaaaggccggaagcggtgggatccgctgtt
caaggccgtaaagcaggccactgtgatgttcgtcagacatagtgatatcccgtagtaaag
agaagtgcatgggctagtgcacaaagcaggccagagacgacaaaagggcaccaataaatt
tattatcactccaaaatcatcaacttagattacgctcgtgatgcatcacccctctccgct
gctgaaccaggcgtctgaaacgatagattcttaatgcaacatacagaaacttttgattca
taaaaaggcaaccaatacctcacattgcaccgatgcggtgcgtcatgagccatcgctgtg
cctcaggcaggcggttttcctccctccagcgaactggtacgcaaattgctgtagtcagtc
acaacatcgggagaaggagaaaaaaatgaaagcaatcgtgattggcgccggcatcggcgg
tttaagcgcggcagtggcgctcaaacagtcggggatcgactgcgacgtctatgaagcggt
gaaagagatcaaaccggtcggcgcagcgatttccgtgtggcccaacggcgtgaagtgcat
ggcccacctcggcatgggcgacatcatggagaccttcggcgggccgctgcgccggatggc
gtatcgtgatttccgcagcggcgagaacatgacccagttcagtctcgccccgctgatcga
acgcaccggcagccgcccctgcccggtctcccgggcagaactgcagcgggaaatgctgga
ttactggggacgggacagcgtgcagttcggcaaacgcgtcacccgctgtgaagaagacgc
cgacggcgtgacggtatggtttaccgacggcagcagcgccagcggcgatctgctgattgc
cgccgacggcagccattccgcactgcgtccgtgggtgctgggctttaccccgcagcgccg
ctacgccggctacgtcaactggaacggcctggtggagatagatgaagcgctggcccccgg
cgaccagtggaccacctttgtcggcgaaggcaagcgcgtctcgctgatgccggtctccgc
cggccggttctactttttctttgatgtgccgcttccggcgggtctggcggaggatcgtga
caccctgcgcgctgacctcagccgctactttgccggctgggcgccgccggtgcagaagct
gatcgccgccctcgacccgcagactaccaaccgcattgaaatccatgatatcgaaccttt
cagccgcctggtgcgcggccgcgtcgcgctgctcggcgatgccggacacagcaccacccc
ggatattggccagggaggctgcgcggcgatggaagatgcagtggtgctgggcgccgtttt
ccgccagacccgcgatattgcggccgccctgcgcgagtacgaagcccagcgctgcgaccg
ggttcgtgacctggtgctgaaggcgcgcaaacggtgcgatattacccacgggaaggatat
gcagctcaccgaagcctggtaccaggagctgcgcgaggagaccggggagcgcattatcaa
cggcatgtgcgacaccatcctcagcgggccgctgggctgaccgtcgccatggattcgatc
accgcactcagcgtctgaatggccatttgcgcgggccgcgaaagctgacgcgagggcgca
gtacacagcgccagggtcagcggtcgcagcagcgtactgcgcagcgggacaaaggccagc
tgtccacgctggacctcgtccagcacgtcgagcaggctaaggagcgtcacgccgctgccg
cgtagcaccaacgacttgataagccggatatcattgcagctgatggtattctccggcgca
aagtcatggtggcgatagaggagcgccacccgctcatggacgatcagcggcgcgccgggc
acgatatgccgctccaggctgagctcgcccaaagacagcgctttcgcccccgccagggga
tggtccggacgcatcacaatcccaacctccagttcggcaaaggccagcacgctgagtcca
gcctgcccctgcggatcgaggatcaggccgacgtccaggtccgcctgacgcactttctgg
ctgacggtgtggctgtcagccacctgcagatccagctccagccacggccagctggcgatg
atctccgccagcgcggcggcgacccccccttccgccagcgcctgcaccatgccaacgcta
acgcttccgcgcttcatcccctgcagctcatcgaatttctgccgcgtttggcgaaactcc
ttttgccagcgcagcaggttgtcatacagcaactcaccggcggtggtcatccgcagtccc
tccggcaggcgctcgaacagcggggtgccgaaggcctcctcagcctgcaggatctggcgg
ttaatcgccgaggcggaaatatgcagctgctcggcggcccggcgcaggctgccgcagcgg
gccacggcgatgaaatagtgcgcgaaacgggaaaatggactcatggcgcccctgtactct
tttttgcaacagcagagtgaattaatggtgatggatgtgaacaccctaatatgacaacaa
taatctcacaacaataaaacaatcaccgatgtgagcaggaagagaaatcatgaagacaac
cacccccacgccccccgcccattgcacctttgatccagaggactggctgcggctggcccg
ctgctggcacccggtggcccgcgcctgcgatattgccggcgccccggtgaaagccaccct
gctggacgaacagctggttatctatcgtattaaaggccaggtggtggtcgcccgcgacgt
ctgcccgcaccgcggggtgccgctgaccctgggatttcatgaagaggaaggcatcgtctg
cccctatcatggcctgcgctttggcgaggatggccgctgcaaccgcatcccctccagtcc
ggggcaacccattccggccaaactgcatctcaccagcttcgccgtggaggagcgctacgg
gctgatctggacctgcctggcctgcgatctggacaatccgccgccgttaccgaccatgcc
gcactgggacgacgcgggatttcagcaaatcaactgcccggccttcgaggtgaagggatt
tgccggccgccaggtcgaaggctttctcgatgtcgcccacttcgcgtggatccacaccga
caccttcgccgatccggacaaccagcaggtgccggactataccccgcaggagacgccgtt
cggctttgttgccgactactggagctcggtgggcaattacccggccagctccgatttccg
cgcgccggaagggttccagtggctgcgtcactttgaaatgcatctgccgttcaccgctac
gctgaccatccattttcccgccgacgccaggctggtgatcatgaacgccgcctcgccggt
gtcgtcccgggtgacgcggatgtttgcccctattgcccgcaacttcgatctgcacgtgcc
ggtggaagacgtacatgcgttcaacctgcgggtatttgaagaggaccgcctgatggtcga
gacccagcgtccggaacggttgccgctggatctgaccctggaggcgcatattccggcgga
ccgcagctctatcgcctaccggcgcgggctgaagaagatgggctttggcgatttctttct
ggtatgagtggaggtcatatgcgcgacatactcccggtggtggtcgatggcctgtggcgc
cagggcgctaaaaatctggccgttagtctggtgagcgccgaggggcaaccgctgccggcg
tggacgcccggcgcccatatcgatctccatcttccctgcgggctgatccgtcagtactcc
ctgaccggcagcccggccgaacgggatcgctatctgctctgcatcgcccgcgagtcgcag
tctcgcggtggctcccgttatattcatgacaccctgcgcccgggacagccattgatgatc
tctgccccgcgcaaccactttccgctgcacgagggcggccatgtggtgcttctcgccgcc
gggatcggcattacgccgctgctggcgatggcccacgcccgggcggcgtccggcgccagc
tttacgctgcactattacgttagccgtgcgcaggaggccgccttcgccaccgagatcgcc
cgccagctagcgggtggaatctgccagatccactgctcagacgaggggcagagtccgcgc
cagcggctggcgcaggatctgggggctccggacgccgacacccgggtctacttctgcggt
ccgcccggatttatggcccgggttcgcgataccgcgcgggcggccggatgggaggaggcg
caattgcacagcgaagcgttccagccgcccgccccgacggcggcgtcggcggcggacgga
accttcaccatcaccctcacctccaccggggagcgctggccggtgccgggggacaaaacc
atcgcccaggtgctgcaggaacatggcgtcgcggtgccgctctcctgcgagatggggatc
tgcggcgcctgcctgacgccggtacgcgagggaaccgtcgaccaccgggataccgtgcag
tcggaggcggaaaaacaggccgcagagcagcatattgcgctgtgctgctcccgcagcctg
tcggccaatttagttatcgatctcgcgggataagcggcccgtcaccggctggtcggcgcg
ggcgaccggtttcacccgtacggcggcgaagacaatcaccatcgcgctcaacagcagcag
accgctgccggtgaagacgccgctggcgccgtgcaaatcaaacaccgccccgccgccggc
ggccccggcgctgatggccagctgaatagaggcgaccagcagaccgcccgcgctttctgc
ttcatccggcacggtagtggcaagccaggtggaccaggccaccggcaccaggccgaaggc
aaatccccacagggcgaccagcagcccggccagcacggtcagatggccaaacgtcaccat
cagcagcgccagaacgctcatcatcaacggcaccagcgccagggtgagacgcaggctacg
gttcagcagatagctcgccaccgaagtgccgataaagttagcgataccgaagccgagcaa
tatcagcgaaaccccttcgacactggcctgcgcgacggtctcaaggaacggccgcaggta
ggtaaagaaggcgaaatggccgctgaaaatcaggatcgtcgccagcatgccgcccagcat
accgggacggcgcagcaccctgaacagcgtggagaaggtcccgacgctctccgggcgcat
ggaaggcagcacccacagctgccagagcagcgccagcaggctgggtatcgcacagagaat
aaacacgttgcgccagccgatcagctccccgaggtagctgccgagcggcgcggccaccac
cgtggcgacagacaccgcggaaaagatgatcgccagcgcctttggcacatgggccgccgg
caccagacgcatcgccgtggcggtggacatcgcccagaagccgccgatggcgatccccaa
cagcagacggcccagcaggagaaacgccagcgaatcggcaaaagcgaccatcaggctgga
gactatctgcagtacggaaaagaacatcagcacccagcggcgatcgatattgcgggtggc
ggtggcgatcagcaggccggtaactaacgccaccagcgccgtcgcggtgaccgcctgtcc
ggccatcccttcactgacgccgaggctgctggccatcggcgttaacaggctggcgggcag
aaactcggccacgatcaggccgaacaccccgagggccagggcatagacggcgcgccaggc
aggtttggcgggagacaggctcgcgtcagcagctatgcaggaactcatatacaactctcc
aggtttattaacatcctggtcatcttagggacttactttcggacgatatatgatgcatac
tcttcagttattgattattcgtccggaattaccatgagccagcctgccatcgacctgacc
agcgaactgttgcgcggtatgcgcctctccggcgttaactaccggcgcatcgaaaccgca
cgcccgttcggcgtcggctttagcgccgtggcgggtaaagcccagttccatttcatcagc
cgcgggccggtgctgctgcgcatggccagcggggaacagttcaccctcgagagcggcgat
gcgctatttattcccaacggcgacgggcacgccctgctctcagatccgcaggccacggtg
gtcaatgtggcgcagctgcccagcgaaacggtgtgcagcacggtaagttgtatcaacgct
ggcgaccagcctgactgcccggagcgcgccgtcattttcagcggttgtatggactttgag
ctcggcggcatgcagccgctggtcaaggccatgcccgaggtgatgcgggtcagcagcctg
ctaaacacctggccggagatccagccgctgttggtagcgatggagcgggaatcgctcacc
cgccaggcaggctatgccgggatcctcgcccggctggcggacgtggtggccgcgctgatt
gtccgcggctgggtagcgtgcgggtgcggcaacgccaccggctgggtacaggtcctgcgc
gatccccggctggcgaaagcgatctacgccatgcatcagcgcccggggttcaactggaaa
gtggaagatctggcgcgggaggcgggtctttcacgttcgctgttcgcggaacgttttctc
gccgccaccggcaccacccccgcccgctatctcaccgagctgcgtatgcggctggcggtg
cagtacatcacccatgaaggccaggcgctggaaaaagtcgccttcagcctcgggtatcag
tcgctggcggccttcagccgggctttcaaacgcatcaccggccagccgccgggggccctg
cgcgccacggcacgctagagtcagcctttatgtaaagcgatacacgccgttgccgacacg
aaagcgctgccccttaagcgccgggttggcgacgcggaacactagttcggtcagctggtt
ggcagccccttcacggaagataaattgctggcctcccacgtccagtccctgctcccccag
tggcggaaagcccagcagcgcctgccagcgatcgcgcaccgcctgcggattgaccacctc
gaacaccgcctgctcaagcgtaatgtcgcccagcggatgcggcgcgtcaagcctctgggc
gcgcagccgcgtcagccgggtggcgtcgtcttcttcccactgcagcacaaagggatagac
cagcccgtcagtgtcgccatcgatggtgaagatccgccagcggatgatattgccctgcgg
atcgttgcgctggccatcgacaatcggtgacactgtcacccctgtacgacgcaactggtc
ataggtggcgtcgatgtcgtcgctgcgcagcgccacccgaaacagcgcctcattctccgg
cagcagccgtgcggcgtcgcgcgaaaggaggaatttgtccgtcgcggcgcgcagttcgtc
cgggtcggcaatggcgaggaattcgatatacgtcaggccaaaatagctcagcgcattacg
ggttccccaccccggatgccgccctccggccaccgcccgcagctgctgcccggcaaagat
ttcaatcgccgcttccggctgattcacaaactgtactgcgtggtcccactgcaaggttgc
catgatctctcccgcgattgtgcctggtcaggcgcctgcggcaaaagatagtgctggggt
gaagggaatggcaaacaagaattaaatatatcgaaagcaggataagtgatttatatcaac
gcggtatgtcgcatctgacaggcgatgaaacggcgggcaaagaaccgcccgccacggggt
cagaccgacccttctttctcaatcaccagaatacgcgccgccccctgcgggtgagcgaca
tgctcgcatcccaccccggcgtagaagatatcgccggcgtttagcatgatgatctgctcc
tcgccgtcgaccttcacatgcatcgccacctgaccatccatcacggcaaacacctcctga
ccatcattgatgtgccagatatagggttggtcggtccagtgcagacgcacggtggtgccg
gaaaaattggcaatatccagcgcgccccacgcgcggtcggcggtgaaatctttactgctc
cagctctgcatgatggtgtcctgtggtaagggttattttttctgccagtttgcccaaggg
tccgctttctccaccggcgcgtcatcatcaagggaggcgagatacatagcctccacctct
ttgcgcgcccacggcgtccggcggagaaatttgaggctggacttaatgctgggatcgctt
ttaaagcagttaatgttgacctggcgggccatttccgcccaaccatagcgcgccaccagg
gcattgagcagcgcttccagcgtcacgccgtgcaggggatctttcgagctgtgcattacg
atacgtccgttccgcattaaaaagtgcgcttaccttactggctctcaccgacgggcgcaa
ccggcttcattacgcgcttcgcgcctatatctatttaacgcaaaagcactgaaccccgcg
cggtcataaattagaaaataacgttattggttgcttatttggccttgaggcaagctgtgt
tcagccccggacagaggaaatcaccatgcgctgctgttgtgcccgaacccagaacctgaa
tctacccataacttattaccccgttttcggagaacacaatgaacgcgaccaccctgccga
ttctcgacctggcccgctacgcggaccccgcggataaagcggccttcctggccgacctgc
gtcatgccgcccgcgacatcggcttcttctatttgatcaaccacggtgtcgacgacgcgc
ttcaatatgaagttcagcgccagtcccagcgcttttttgctctcgatgaggcgcaaaaac
agcaggtggcgatgatccactccccccattttcgcggctataaccgcgcggcctctgagc
tgacgcgcggccagcctgactggcgagagcagtttgatatcggcgccgaacgtccggcgc
tgaccctcagcgacgacgccccgcgctggcagcgcctgcagggtccgaatctgtggcctg
ccgccctgccgtcgcttaaaccggtattacttcactggcaacagcaaatgacccaggtgg
gcatccgcctgctgcgcgcctttgccgaagccctgcagctcccggagaatgctttcgatc
agctctacggcgacaaacccaacgagcatatcaaactgatccgctaccccggccagcagg
agacccaaagcagccagggcgtcggcgcccataaagattcggggtttctcagcttcctgc
tgcaggacgagcagaaaggactgcaggtagaggtcgcgcctggagaatggatcgacgccg
tgccgctggccggcagctttgtggtcaatattggcgaactgctggagctggcgaccaacg
ggtatttgcgcgctaccgtccatcgcgtggtgtcgccgccggcgcagcagcagcgcctct
ccatcgccttcttcctcggcgcccagcttgacgcggtggtgccggtttacaccctgccgc
ccgagctggcgcgtgaagcgcgagggccggacagcgacccgcacaatccgctgctgcgcg
atgtcggctggaattatctcaagggccgtctgcgttcccatccggacgtggcggaacgct
actatcaggacgtgtttcgcgaacgcgccgagcaattgatcgtttaaccataactaaaaa
ggaacacaccatgaaatatgccgcttttaaactggcaggggtcgcactgtctctttctct
ggcatggacgtctgcccaggctgccgcgctgcgcgtcgccgcggacccggttccccacgc
ggagatcctcaactacatcaaaaaaatcgatcccagcctcgatctgaaggtggtggagct
gaccagcggggtcaacgccaatgaactgctggccagtggcgatgtggatgccaactactt
ccagcatgtcccctacctgaaggatcaggagaaagcgctgggtaaaacctttgccgtcgc
ggccacggtgcatattgagccgctggggatctactcgcataagcataaagatttctcatc
actgccggaaaacgccaccgtggcggtgccgaataacaccaccaacctgagccgggcgct
gttcctgctgcaggcgcagaagcttattaagctggatcccaaatttaccgatccggccac
caccctggcgacgccgaaggatattgtcgagaacccgaaacacctgaagattctggagat
tgaatcgccgcagatcccgcgctccctcgatgatgtcgacctggcggtgattaacggcaa
ctacgcgctggaagccggcctggtgccagcgaaggatgccctggggctggaaagcgccga
gcataacccgtacgccaatattctggtgaccaccccagccctggcgaatgacccgcgcat
taaggcgctggcgaaagacctgacctcgccgcaggtggcggagtttatccgtaaaaccta
taacggctcggtgatcccggtggcccctcagtcatgataaccatcgaagggctgagcaaa
acctacgccggaaccggccgaccggcgctgaacgatatcgcgttgcagataccgaaaggg
gcaatatacggcattctcgggcgcagtggcgccggcaaaagtacgctcatccgctgtctc
aatttactggagcggcccacctcgggccgcattctggtgaacggacaggatattacccag
ttgaacaaggcggcgctgcgggattatcgcctgcgcaccgggatgattttccagcacttc
aatctgctgcatgcccgcaccgtcgctgacaacgtcgcggtgccgctggagattgccgga
gtgccgagggccgctcgcgaggcccgggtgcgcgaactgctggcgctggtggatctcagc
gaaaaggccgccgccttcccgtcgcagctttccggtgggcaaaaacagcgcgtcggcatc
gcccgggcgctggccgcccggccggaagtgctgctgtgcgatgaggcgaccagtgcgctg
gatcccgagaccaccgcctcggtgctggccctgctggcggatattaaccagcgcctcaat
ctgaccatcgtgttgattacgcaccagctggaggtggtgaaaaccatctgtgaccacgcg
gcgctgctggaacagggcgagattgtcgaaagcggtaaactcgccgacctgctggtgacc
ccatggtcgcggctgcgccagtcgctgctgcacgacccgcaggctgaacaggaatttctt
acccgccacggcgttcagggaaggccattatgcggagtagcatgagctgggaagatttgt
ggccgttattactcgacggcacgctggatacgctctatatggtgggcctggcggccctgt
ttaccgtgctgatcgggctgcccaccggcgtgctgttatttatttcccgcgccaacgggc
tggcgccgatgccgaaactgaacgcgctgttaggcgcggtgatcaacatcggcaggtcgc
tgccgtttatcgtactgctgatcgccctgatcccctttacccgcctgatcgtcggcacca
cgctgggcagcaccgccgccatcgtgccggtaaccatcggcgcctttccgttctttgccc
gtctgacggaaaacgcgctcgacgaggtggactacgggagaattgaagccattctgtcga
tgggcggcaacgtctggcacgtgatttttaaatccctgctgccggaagccctgccaacgc
tgctggccgggatcacgctgaccatcgtgatgctgattggtttctcctccatggccggtg
tgatcggcggcggtggactcggcgacctcgccatccgctacggctatcagcggtttaata
atgaagtcatgtttggcacagtgctgatcctggtggcgatggtccagggggtgcaaatgg
ccggcgatcggctggtgcgtagcctggcccaccgccgctagccgtcagtcattagttcca
gccgctctctgccgccagctggcggaccagagtggcggcgtcacactcgcggatcaaccc
caccccctgcccggcccagtgggcgccatactcatggacaccctgggctttcgcggcggc
ggccagtgctttgccgatatcatacgccagcggataatccggcacggcgctcgccggata
gccttcccccagcgcacagaaggcattcgccagacagcgtgccggacgcccggatatcgc
ggaggtcagcaccgtacgcccgtcaaggctgttgtggatcgccgcgcgatagccggcgtc
ggcggccgattccggacacagtaaaaacgccgtaccgagctgtacgccctgcgcccccaa
ctgcatcacgctggcgatccccgctccgtccatgatgcctccggcggccaccaccgggat
ggttagtcgacgccgcagaagttgcaccagggtgaaggtgctcagctgcgcgtcaggcgc
ctgcggagcaaagatcccccggtgcccgcccgcctcatagccctgagcgaccaccacgtc
gatcccctgcagttcaatcagcagcgcctcctggagcgaagtcgctgtcgccagggtaac
gatcccctgccgccgcagacgctggatcgtctcaccttcaggaagaccaaaatgaaagct
caccaccgccggcgacaggtcgagaagcagctccagcatcggcgcatgaccgataaatgt
ctggtagatctcgcttaacgaatccggtggcttactgccatagcgggcaaaatggggacg
taatgttgttgcccagtcggcttcccgccgggcgtcgcgccggggcggcgcatggcagaa
cagattgacattgaacggacggtccgtcagctggcgggtggcgactatcatcgcttccgc
ctgggcaacggttgaagcgcccagccccagcgagcccagcgcaccggcattacttaccgc
ggcagccagcgcgggggtggagacgcccgccatcggggcctgaatcaggggataatcaat
atcaagaagcgaaagcagcgggttgctcatggtttcctcatgcattaacgatgctggagg
cttaccatctcctttaaagatggtaagatcaacattattatcttattgagaagaaaaata
tgaaccacagcacactcgagatcttcattcaggtggcagaaacgcagagcgtcacccagg
cagcaaaacggctgggccgcgcacagtccaatatcacgacccgcattcagcagctggaag
aggagcttgccgttgagctcttcgttcgcggcaacaaaaaaatggtgttgtccccggcag
gcgtgcagtttctcagctatgcccggcggatcctgagcctggcggaagaggcaaagcagg
ctctgcatccgacaaccccaggcggcagtctgcgtctgggcgcgatggaggcgaccgccg
ccagccggctgccgccgctgcttacccgcttccaacagcagtgcccgcaggtggatatca
ccctcatcacccaaccgacccgccagttaaccgagggggtgttaaccgccgcccttgatg
ccgcgctggtctgcctgccgccaggggccgatgggcaaccggcctgtcccgccgagctgg
cattcaccccggtgttttatgaaaccctgatgctggtccgtccgcagaccccgggtccgc
tgcggtttgcggcatttgccagcggctgcagctaccgcgcgctgggagaacgctggctgg
cggaacagcaggcggccgtcgaggtgcatgaggtcaattcctatcacagcatgcttgcct
gcgtggcgtccgggcgctacgcctgcctgctgccggagagcgtgctgtcgctgatgacgc
ttcccgaaaactgccttagcgaaccgctgtgcgaggcgaccacccagcttatctggcgca
gcggcttgagcgcccccgccctgagcgagtggcgcaagctgctgcaaagcgtggcgattg
gctaagcctggcgttcggtaaagaccagccctgcggcaatcagcagcgccagcgccgcgg
catagagcgccgggttaaatgaagccgcgatctgatacagcgcgccggcgataagcggcc
cggcaatctgtcccacaccgtacagtgcagtcatcgcggcaatcatattgaagctcacct
gatggctgagacttttcgccttcggtagcgcaatggttacggtgcccataaaggtaaagc
ccaccaaaagcgcgcttagcacgcaaaacagcaatgaagcgctgcaggctggaaggatca
cgccaagcgcctggacgagcaggttgcgggtcagcgcttgccggtatccccactttagca
ccagcttatgccagatgaggcaggacggcgcggccgccagaccaaacagcgcccacagat
ggaccgggtcaacgctctgcagcgaaccggacagaaacaacggcagataagtggcggtga
tgatatagccgaagcccgccagaccgtaaaccatcaagagtcgccacgccgcgtgacggg
tatcgctcccggacgcaggcagggaggtctcaacatgggaaaccctcaccagtgcagccg
gcggagtcagtagccaacggatcgccagcgccagcagcagaccggcgcataatgcgcaga
gcagccagatctgctggctggtgaggttcagggcatgtccaagggcgatcccctccgcgg
agataaatatccccagccccaccccggcatacagcaacggcgccccgtgatgatgcccca
tatgttccagcagccacagcgaacctgcaattagcgttatcgcgctcagcgcgccggcga
cggcgcgcagcgtaataatggtccacggcgagctcacccaggccagcagcgccaggctgg
cgatggtcaacccggcggagataatactcagtcgggtggcggccccaggctgcacccgcg
ccagcagcaacgcgccgaccagatagccagcgtaattggccgacgcggcgagattgccct
cgtgcagggttaatagaccttcattaagcataagcggcagcacgccggtgaaggcaaagc
gcccatagcccatgccgatcatcagtactatcgatccagccagtgccagccataaggcct
ggcgcgattggttattcatccaccaccccacagtgattctcaatttaagaataataagat
tgaatgattctttttttattatgatgaagaggtattgttggcgcaaggcggatgttaatc
cgctatggtatttacagagagaaggtggcgcctgggcacggcttaacacacgccgggccg
atttaccggtacagtatcaactcaacttatgctcacgggagtcattatgtcgttctgtca
tatgcgcattgccaggccggtcagcgaactggacaccaccgccagcatgtattgcgccgg
gctgggactcgagctgctcggcagctttaccgatcatgaaggattcagcgggataatgct
cggcgcgcccgaagcgggctggcatctggaattcactcactgccgccaccatcccgtcac
cccctcgccaggcgatgaagatctgctggtgctgtactatccgcagcaggcggcatggga
ggcacagtgcgcagccatggacgccgccggatttctgcgcgttacggcgtttaaccctta
ctgggaggtcaatggcgtcactttcgtcgaccgggacggctaccgcacggtattgcaaaa
ccgcgcctggggcatggtgtgtgattcgtcgggtatggcggcgagctgacgctgagcgag
gcgggcgttaagcgctgtaaaagcagttatttacattcgtacaaatatcgttcccgtcgg
ttaccgataaaacgctgtcacgcctcgccagcgccctcacggcgcgctatgctacacatc
ccgttgtattaacctcttatccctatgagcacttccgtcagcactacacaactcaatttg
cgcattatttcgatcgttgtttttacctgtatctgctatctctccattggtctgccgctg
gccgtactgccgggctatattcactatcagctgggctacagcacctttgtggccggaatt
gtgatcagtctgcagtacatatcgacgctgataagccggccgcacgccgggcgctatacc
gatatctgggggccgaaaaaagtggtcagccttgggatcgtctgctgcctgctcagtggc
gccttcacgctactggcggtagtcctgcaggcaacgccgatgctggccattgccgcgcta
ctggcgggccgggtgtttctcggcgtcggcgagagctttaccgccaccggcgccaccctg
tgggggatcaaaaccgtcggcgcgatccacacgtcacgggttatctcctggaacggcgtg
gcgacctatgtggcgatggcggtcggggcgccgctgggagttaccctcaatcactatttt
ggcatcagcggctttgctacggtggtagtgctggtcgcggccatcggtctgctgttcgct
cgtacccgccaggacgtcaaggtgaccgccggcgccagagcgccctttcacgcggtggtg
cgaaaaatctggccttacggcctggggctggcctttggcaccgtcggtttcggcgttatc
gccacctttatcaccctctacttcgccgcgcacagctggcagggcgccgcgtttaccctt
tcgctgttcagcgtcggctttatctgcgttcgcctggtgctgggaaataccattacccgc
tttggcggagtcccggtctccctggcctgcttcatcatcgaaagtctcggcctgctgctt
atctggctggcgccatcagcatggatggccggcgtcggcgcctttctcaccggttcgggt
ttctcgctggtctttccggctttaggagttgaggcggtaaaacaggtggaagagcaaaat
cagggaaccgccctcggcacctactcggcgtttcttgatctggcgctgggcctgaccggg
ccgctggccggctgggtcgccgggttctacgatctcgccacgctgtatctgctggcggcg
atcgtggtggcgctcgcattcctgctgattttccgcgtacatcggcaacagcggcttgtc
gccagagagtagtgtggcccggctcgcgggccgccgcggtccgatgacgccggcaaaaaa
tgaatcggcaattgacgacgattcggcttccgtgccaacatcccgtcagcgtctggcaac
agatgcatggacggtactggtagacaacagagttcgcgcaacgatccagcccggtaccgt
agtccaatccgaatcactgacccacacggtgaattcctgattctggcgggaaacacagac
atgcaccaaagttttaatcagcgcgttcatttctattactgcatcctggtcgcgctgaag
atgcacggaaaatcgaaaaaagcgggtggtatcaggggaaagaataactttctgctgaaa
tggctgcgccgggcgcaggataacaacatttttcctcccgatatcaccagtgaaatcgaa
tggctgcgaggaaaaattattcaggctggctatgacaccgatctcgagccgatgctggat
tttgtctacgccaccgccagccgcgccgaggcgctcaaaaacgccgaataggctcctgcg
cccgccacgggcgcagagacgttccctgccatgtctcaatcccaggttcggccaacagcg
caggcgcaatccagccacgttctattttgtgacactgtcacgcacaaaggtgaccgctga
ggttcattaaccgctgacatgccgcctgacgcgttctatgcttttccctgtctccctcct
cacacaggaactgcacccgatggccgactggaatccttcgttgtatctgcaatttgacgc
tgaacgtacccgccccgcggccgacctgctctcgcgtattgcccatctgcaggtcgagca
cgccgtcgacctcggctgcgggccgggaaacagcacccgcctgctacgcgccgcctggcc
gttggcgacgatcgtcggtatcgataactccccggccatgctggtccaggcggcgcaggc
cttacccgactgcgaattcattgatgccgatattgcccgctggcggcctgcgcaaccgcc
agatgtgatctatgccaacgcctctctgcagtggctgacggatcatgagacgcttttccc
ccatctggtaaaccagctggcggacaacggaacgctggcagtgcagatgccggataactg
gcaggaaccttcccataccctgatgcgtcaggttgctagcgagatggggttgccggaccg
tggacgccagccgttactcccgcccgccgcctggtacgatctgctcagccgccagggttg
cgaagttgatatctggcgcaccacctattttcatccccttgcttctcatcaggcgattgt
cgactggctgcagggcaccgggttacgcccctatctggcaggcctggacgagcaggccgg
aagcgcgtttctcacacgctatctcgcattgctggccgcacactatccgttacagtgtaa
cgggaaggtgctcctgcgtttcccacggctgtttatcgtggcgcgaaagatcgccgcctg
accgttgggataggtgggcagaaaagcggagtgatgaaaggtgtaaaggatcggctatac
catcctgatttacaggattgataatcccgaacgttgcgatattcaatatcttagtcagcg
tgcgacagtgatgactcctttaacctgcaaagagaatcactatgagtactcctcctgtcg
atcgccgaacgctggctgctatcgcgccaaagctagccgagctgaccgaaacggtgctgt
ttggcgatatctgggcgcggagcgagctgtcgccccgcgaacgcagcctgatcacccttt
ccgccctgacggcgcagggcaaaactgaacagctgccgtggcacatcgcgctcggctatc
agaatggcctgagccgggaagaaattgtcgaattgtttacccatctggcgttctatgccg
gttggccggcggcggccagcgccctgacctgtctgaacgcgcaggaggcgtcatgcccct
gacccgaatttcgcttggcaccgcctggcatcccgcggagtttgctcaattgtcggcgct
ctttcatgagtgtctggtggcggagttcgacgttccgtcagcagacagatttcagtttat
cgaacgggccgccgatgagcagcgcatttacgacccgcactacctcagcgaaggacgcag
cgcccgcttcgtgctgtttcatattttcgctggaaaaccgcgcagccgggcgcagaaaca
gggactctatcgtcggctctgcgcgcggttagacgatgagatggcggtcagccgcaggac
gtgatggtggttatccagtttaaccaactggaggactggagttttagcgcagggaagatg
gcggatgaatgagacaggcggcgccgcaagaggcgccgcgtttcagcactatatcatttg
ctaccatgcacaacagcgatcgttccatgaatcacgatacatgatgttcccttctgtgta
tatccaggtgatcgtctcataacggaaatcaatgtcttcaaggtgagtacttgtcattcc
ggccggatgtaaatttggtgtgattgccgtaatcttaatattcgccatcgctatgttaaa
atattcaacttccagtcccgcctcatttattctgtacatttttagcgttgccgatcttaa
tgttcgaccttcacaaagagccctaaatagcaaaggtgttgttctgtcaaactctttttg
aattttaaccggtgtatgaagacgggttcccgtcagctttcctgtattattatcggtagg
taaccaaacatgatgattcactgcgcgcaattcgatggaacccgtgcgtgtgggcatcag
gcaagaacctataataggcgaatcattctcatcagttaaccataaacatgctggatttga
cattacccctcctctttcatatcagtttttaactttaaaccaaacgacaacgtgaaaccc
aatgattaataaaacaaaaagtcctattaagttaatggcaatgtcagaaaaaagagagac
tgcaatcatgctaaatataatgattaataatacaataccccatccccataaaaaaaagaa
tgaattcttcttttaaccatcttttcaagaaatccatccattcacctcattaatttaata
agtaattcagcaagttcatcatcagaaataatcatcggatttaaataaggaacgcctgtg
atgacagattagatcattcattgttccggcacatatttcttatgatcatctggcctttca
atatacttataaaacgatggccttgatagtaatattgactctactcttttgtttatattc
cctcgccccctgcccggtttaaaatatctcggttagctattacttcgtattgtttcatat
tttcgctggaaaaccgcgcagccgggcgcagaaacagggactctatcgtcggctctgcgc
gcggttagacgacgagatggcggtcagcccgcaggacgtgatggtggttatccagtttaa
ccaactggaggactggagttttagcgcagggaagatggcgggtgaatgagacaggcggcg
ccgcaagaggcgccgcgtttcagatgatataatttactaccacgcgagatgatgcaccag
cgagagatcccaggccgttgccaatagcgaaagaaacataatcacattgaccactgtttc
aagacgtttttccatcgttgcttctcctgagcctgtttcccctgttatagcgggaaaagc
ttaacaacctcttaccgcttcaggactcaagcgtgatcctgtagcgtacgtaatcgtcag
ccggggtaaactcatcatacagatgacgggcgggattatcacggcgcgtatgccagtaca
gccgcgaccagcctttgtccgccccttcgctttgcagcgacttaatcatggttctggcaa
taccctgtccacggaaggcgggatcgacaaacagatcctccagatagcagatcggcgtgg
taacccaggttccctcatgaagaacacagatagcgaagccgaccaccgcatcatccacca
ccgcgactctacccaatacagacgagtttacatccagcatccgctgccaggtgcattcgg
tcacctcttccggctgcgggctaccgtaaaaacgagtgtagccttgccaaagctgaagcc
attcggctttgtcgtggggccgtacttcccggatatcgatgaccatgagagtttccttac
agatgaatgcattagcctgcgaatattggcaggagatatgagttgaggtcattattttcc
tgcgcagatatttgttcaagcgcttcggccataattctcctgctgttcggaacgatttgg
cactaaaaagccgtatgcagaggagccactgaccggctgttacaggttagtataatagta
tgttgtaactaataaaaatcctgcacaacccggccgcagccgggtgtatagatggactat
cagcaaagaggtttgacggcgtcgcgcataccgcaggtcaggatagcgtcaaggtcagca
gtcaccagctccaccagccccgggatctggctcagatcctgctgccagtgatccgccacg
ctgagcacggcggtgaccagctcgcgagtgctcatctggccatcgcgatggcgggcccac
agcgtttgatagcgcgatatccagtcggcgtcatcctgtactggatagctctcaccatcc
cgctctccccggtaaaaggcgatcagcgccaccagggcaaaggtcagacgcggcggcagc
gcgccatacgctttcagccccgccagcagctgcggcagaatacgggtgcggtacttggtc
atgctgttgagcgcaatcgagagcagctgatgtttaatatagggattacggaagcgccct
gtcacggcgctggcgaatgacaccagctcatcgcgcggcagatccagcaccggtataatc
tcgtcataaattgccttttcgacaaacgcgcaaatctccgcatcgttcatcgcctcaccc
acggtgtcgatcccggcctggaaggccaccggcaccagcgcggtgtgcgccccgttgagg
atcgccactttgcgctctttatacggcttgatatcgtccacaatgcgcacattcagcggc
agtttatcgagacgcagctcggcctccagcgaggcaggcccctggataacgaacaggtag
aaatgctcagcggtatcaaggaaagcatctttatagccggtctgcgcctcgagagccgcc
acttcatcacgcggatagccggtcacaatgcgatccaccagcgtcgaacagaaggtattc
gctgaggtcagccaggtgataaatgcctgcggcagttcccattcgctagcatagcgcagc
accagcgcctgcagcgcctcgccgttataatcgatcagctcgcagggaataatcacccat
cccttgtcggccgcaccggcgaaatgctggtaacgctcaaacaacagacgggtcagtttc
gccggataactgaccggcggcgcgtcgtcaaaccgatccccggcatggtagctgatgccc
gcctcggtggtgttggagaagacaaaccgcatctccgggttatgcgccaggcgtaaaaaa
gcgtcgaagtctgcgtaagcgctgatctcccggttgaccgagcggataagacgcgcatcg
ctgaccgcttcgccctgctcgttcaggccgcgaataatagtcgtgtacaggccatcctgg
gtgttcagcgaaggcggaaaatctgtggcgataggccgcacgaccacgatgcccgcattc
aggtcggtatgctcgttgagcaggtcgatctgccagtcaacgaatgcgcgcaggaagtta
ccttccccaaactggatgatacggtcaaggtactgcgcgccggggaaatcacgacggttt
aaagttttcacaatgggttccctctaatagtagtcatacaacctgagtaattggtccaat
aagttatcaggttttgctaccagtgaaaccctgttttgatcaaagcaatctgcaatagcg
gccgtcagggcagaaacttatagaatagtgaggtggcagtcatttcgccgtcgggcatca
gcgcatagcgcggaatttcccccactttttcccagccgcagcgggcatagaactgttccg
ccccgctgccggtcgccgtgtccagcaccagcaccgtcttcctttcccgccgggcaatgc
gctccagctcgctcatcaacgcctgggcgatcccctggcggcggacattttggtgaacca
ataatttggcgacatccgctcgatggggctggttttccggttgactggtgataagttgca
cggtgccaacgggacgttcctccgcgtcgaaggcggccagcacaatgcgctccccggccg
ccacgctgtcggcagtgcgttgccagaacgttatcgccgtttgcggcgcgaaaggcagca
taaagctcaccgaggcgccgccgttgacgcagcttgccaggatctcgcttaatgccggga
ggtgatggagaatatcgtcacgcgagagcgtgcgcagtgaaaaggatgtggtcataaaag
ctccctgttatcgaccacatcactatgtttttaaccaaaaattagcacaagtaggatccc
gataggattttcttatggcgcgctttcggtcagcgtcggcatacaaatttggttacgacc
gctctgtttggctttcaccatctcatcgtccgccgccaacagcagctggttaaacagctc
ggtgatgcgggcgtgccctacctcgcgcgtctccagtcccagactgatggtcaggtggat
cgggttctggcccaggccgaaaggctgcgactccaccccgtgacggatcttttccgccag
caaatagccctgctgggcgctgtcgacgacggcggccaccgcaaactcttcgccgccgat
acgggccaccatcccctgctcacccaccagctgtcgaacctgctgggcaaactgggtcag
cacgcaatcgccgccttcatggcccagagcatcattcacccgtttgaagccatcgatatc
cagcaccatcaccgtcagcagcttatccgccggcagcgtctgacgcttcaacgcttcgct
cagtccggaacgggaatagacgcgggtctgaaagtcaaaatcggcgcgcagggccagctg
cttcaccagcgtgttaatcgcttcgacactggatgcgacaatcaccgggctaatcagcat
ggcggcaattccgaggcgggtggagaacagctgccacggctgcattcgcgcatctggcga
aaagtgaattaacgaattagcgaccagcagtatttcgccgatgccagtgagaaaagtcag
cagacaggtcagcggcagcggatagcgtacagcgcaccagatcaaagctggtaacgggaa
ggtaatgctgcccgcgccgcctaccgccacgccaagcgcaattgacaggaccagcgccag
caccggcagcagctggcgaaagcgaaaaccgcttaatgccgaaggcagcgtcagggtcag
aataaagggcaggattaataccgccgtcgagaactgttcgctaaaccagtccgccagctg
gggaacgaaggtggcgcgttcaacatccaccgaccccagcgcgccgaccgctgcgcacag
taaggcggctaacaggcagaaacagaataaattaagcgcgtttatcgggcccggcatgga
gtcggcgcgacgtttatcccacagcaccagctgcgccagcgtcacaataaagacaatatt
ggaaaagttaatcagcaatgaggcaaagcccataccccagcgcgaggttaatccgtcata
gaccagcattgccgcaaaacagacggcataaaaatagctgcggttaagccatacatagcg
tgcaaaaatcccggccatcactgcattgagcggccagaagaaagagagctcctgcaccag
acgcagcatagcgccaagaaaatgcagcagtagcgttaacgtaaataagaccaatgcatc
gcgcacgggttgttcttcacgaaacagcgtaaatgaccgaatcgacagtgaagacattca
gtaattatccgtctaattgtttcaggaaattattatgttaatagttagttagcggattat
cataacatgagaatatttatcaggcatactccggcgccgatcaaatgcaaattagcgcac
agacggcgcattcatttgtagcaccagccagcggtggatgacctgcacgatatagtcctg
ctccggctcgctcagcgcgcggccgtggggaatggcatgccatttttccaggcaaccgcg
acagcaggtagcggtcgcgtgctgggcgataaacaccgggtgaccgcgcatcggcgtctg
cttgccatcattgatcggcgcagcgggcgccagccgctggcgaataaagtctgcggcatg
ccgatcaatgacctccggtcccttatcgagacaatattgccgctctttcccccccagacg
gaagcgtgagcgaaacgtcgagcgcgccaggcgcgcaaacaagcgatcctgatcgaccat
cagaacaccgacctccccatccgctgagttagtttttccagcatcgccacgccggccagc
gagttcccggcgtcgtcaagctccgggctccacacggcgatcgccatctcctgcgggaca
atcgccacgatcccgccaccgacgcccgatttcgccggcaggccaacgcgccaggcgaat
tcaccggcgttctggtacatgccgctggtcatcatcagggcattcacctggcgggactgg
atgggcgcaataaccggcgcgtcgagatgcggggcaatgccgcggtcggcgagaaacaga
aaggttcgcgccagctcaacgcagctcatctccagcgaacagtagtggaaatagttctgc
agcacggtggcgacgtcgttatggaagttaccaaaggatttcatcagccaggcgatggcg
gcgttgcgcgccgaatgctcaaactctgagcgagccaccaccggatcgtaggcgatatcg
gccacgccgctcagacggcggacaatctccagcatccgctgacgcggggcgctgagccgg
ctctgcagcatgtcgcagaccaccagtgccccggcgttgataaacgggttgcgcggtttg
ccctgctcgatctccagctgcagaagcgagttaaagggctggccggaaggatctttcccc
acccgctgccagatctcctcctcctgatagtggttcatggccaccaccaggctcaatacc
ttggagattgactggatggaaaaacgttcatgggcatcgccagcggcaaagtgctgaccg
tccaccgtactgatcgcgataccaagcttgtcgccgctgacgctggccagcgccggaata
taatccgccacttttccgcggccaatcagcggcctgatttctgccagaatggcttccagc
attgcattattgattaccgtcgccacacgcggctccttgcccaccatcaaaattcggtgg
gcgagtatagcagacgtggacgacggtcgtcaggggctaacgttgattagcgacggtctt
tccagacggtctgcgcattacagaactcgtgcaggccaaaatgcgacagctcgcggccaa
aaccgctcttcttcacgccgccgaaggccacgcgggcgtcgctggcgcagtagccattga
ggaagacgccgccgcactccagctcgcgggcaaagcgctgggcctgcgcctcgtcggtgg
tatagaccgtggcggacaggccaaactcgctgtcgttggcgagggccagtgcatggtcag
cgtcgcgagcggtggtcagggttgctaccggaccaaacagctcctgacgaaagccggtca
tcccggcggtgacgttgcccagcaccgttggcgcatagtagttgcccgccccttcgattt
tttccgcgcccagcagcagagtcgctccttcatcaagggtcgccgttacctgctggtgca
gttcatcgcgtaaatcgaaccgcgccatcggtccgacgtagttttgctcatcgcgcgggt
cgcccatcttcagcgctgccacggcgtcgacaaatttgcgggtgaaggcctcggcaatgc
cggcttcgagaataaagcgtttcgacgccgcacacacctggccgctgttctgatagcggc
cggtgacggcggcttttaccgcttcatcgagatcggcatcgttgagcacgataaagggat
cggatcctcccagctcaagcacgcatttcttcagcgccgcgcccgcctgggcgccaatcg
ccttcccggcgcggacgctgccggtgacggtcaccgccgcgatgcggtcgtcattgataa
tctgcgaaacgccgtcattagtggcgttcacccaaccaaatacaccatccggcaggccgg
cggcggcaaaaatctcgcccagcagacgggcgctgcccatcacgttcggggcatgcttca
gcagatagctgttgccggccagcaggatcggcaccgcgccgcgcatcacctgccagaccg
ggaagttccacggcatcaccgccagtatggcgcccagtggacgatactcaattaccgcct
ggttattttccaccagggtagcttccgtcgccagcatcgccgggccgtgttcagcgtacc
agtcgcagaggttggccgatttcgccacctcgccacgcgcctgagcgatcggcttgccca
tctcaagggtgatcatctgggccacctcttcaccgcgggcgcgcagcgcggccccgatgc
ggcgcagggcgtcggcgcggtcggcaagcggcgtctgacgccactggcgatagcccgccg
cggcgagcgcgatggccgcgtcgacctcgcgttcgctggcccacggcagcgaggagacca
cctcaccggtagtcggattgacggagacggcgtgcgttgcagataaattcatcattattc
tctctcgttgcttgcgaagtgtccgtattctggcttacctttccattcattgaaaatgaa
aaatattaagcaacgcattcacaaaagaagaatatcatggacctgactcagctagagatg
tttaacgctgtcgccagcaccggcagcattacccaggcggcgcagaaagtgcatcgcgtg
ccgtccaacctcaccacccgcatccgccagctggaggccgacctcggcgtgaactgttta
tccgcgagaaccagcgcctgcgcctgtcgcctgcgggacacagctttttgcgctatagcc
agcagatcctcgccctggtggacgaggcgcgaatggtggtggcgggcgacgaaccccagg
ggctgttttcacttggttcgctggagagcaccgcggcggtacggatccccagcactctgg
cccactttaatcagcgctacccgaaaattcatctggcgctctcaaccggcccttccggga
cgatgatcgacggcgtactggagggcgccctgagcgccgcgtttgtcgacggcccgctgg
tgcatccgggcctggaggggctgccggtgttccctgaagagatgatgatcgtcgccccct
acggccacgcacccatcacccgcgccagcgaagtgaacggggtcaacgtctacgcctttc
gcgccaactgttcctatcgccggcattttgagagctggtttcatgccgacagagcgaccc
cgggcaggatccacgagatggagtcttaccacgggatgctggcctgcgtcatcgccggcg
ccggcctggcgttgatcccgcgcagcatgctggagagtatgcccggccatcagcaggttt
ccgcctggccgctggccgaagaatggcgctggctcaccacctggctggtgtggcgccggg
gcgccaaaacccgccagctggaggcgtttatagcgctgctgaacgaagatcggcaaacag
tggtttctccataaacacgctgagcggatcgggttgatacggcgcaaacgcgcagcgggt
ctggtagccgttgcgcgtgtagagggcgatggccgcatgctgatggataccggtctccag
gcgcagggtatggcagtcgcgctgacgcgctttcgcttccagcgccgccagcagcttttc
tcccagctgctggccgcggtgctggggatcgatatagacccgcttcatctcgccaaagcc
ttcctcactgaggacaatagccccgcagccaacggcctcgccctgcgggctgcggatcgc
cagggcgatgaccgtctgcggcggcagctggctaaggtccagcaggtggttgctctccgc
cgggtagagggtcccctgccaggcgtcgagggcagcaatcagggcgataaattcggcgtc
ggtaggggcgatgtcggtgatggtgtacataggtgagctccttttttaccccactgtagc
gcggccggcggcttttcccgacatagcattaacttatattgccgcccgcctattgcgcta
acccactgaaacacagtaattttatcccctgccgttcgtacttgagatctgaatatgcac
accaaagcccgtaaagtgatgattattggcgccggcaatgtcggcgcgtcggcggcctac
gccctgctcaaccagagcatttgcgaggagctgatcctcgtcgaccttaaccaacagcgc
gctgaggcccacgctcaggacctgagcgacgccgcggcctacctgccggggatgatgacc
atctccacccgcgaggccagcgactgcgccgatgtcgatatcgcggtgatcaccgtctcc
ggcggcgcgctgcgccccggccagagccggctggatgaactaacctccaccgcgaagatt
gtgaagagcattgtgccgacgatgatggccaacggatttaacggcatctttctggtggcc
accaacccctgcgacatcatcacctggcaggtatggcagctttccggcctgccgcgcagc
caggtgctgggcaccggcgtctggctggataccacccgcctgcgtcgcctgctggcgcag
gaactggagattggcgcccagagcatcgacgcctttatcctcggcgagcatggcgatacc
cagtttccggtgtggtcgcactcctcggtatatggcacgccaatcgccgacctctaccag
cagcgcaccggcctgccgctcgatcgcgaggcgatggctgacaaagtgcgcaagctggga
tttgagatctacgcgggtaaaggctgcaccgaatatggcgtggcagggaccatcgccgag
atatgccgcaatatcttcaccggcagccaccgcgcgctggcggtctcctgcatacttgac
ggcgagtacggggtcagcggcgcggcggctggggtgccggcggtgctggcccagggtggc
gtgaagcagatcattgaactgcagctggccggcgaagagcaggcgaagttcagccagtcg
atcgcggtgatcaaggccaatatcgcccgtctgccctgacggcagcctgcgagtcagtcg
gcaatgatcagctgcggggaaagggtctccagcgcctcgcgggttttatccggcaggtgg
gcgtcggtgacgatatcggtcaacgacgccagcggagcgatgttgaacagtgaccaggcg
ccgtatttggagctgtccgccagcaggatacgccgccgggcattggccatcagatcgcgc
ttcagggcggccttttcctccgtcggggcggtgatccccttctcaaggtcccagccgttg
cagctgacgaaggcgagatcgggccagatggtctgcagcaggcggcggccgtgatcgccg
atgcacgactggctgctgtcatcgatgcgcccgccgataatcgtcacttcgatctgctta
aattccgataggaacagcgcgatatgtaaatcgctggtgatcacccgcagcggcagatgg
gtgatctgccgcgccagctcaatcatggtggtgccggcgtcaagcacaatggcgtcgccg
gctttcaccagcgctgccgccgcactggcgatagcctgcttctcaagcggactgcgctgg
gctttctccagcgtcgtcggctgggaaggaataaaccggttcagcgtcaccccgccgtgc
gttcggctgatcaccccttcctgatcgagtttgatcaggtcgcggcgaatggtggccggc
gaggcgttggtcgccgccaccagctggtcgactgtcaccagattatggcttttcaggaag
tccataatctgctctaaccggttatatcccttcatgttattcctgcgcgatgtgcatggc
gagctcaatggaggttgccatgctctcagacttcgctttacctgtccaggcaatatcaaa
cgcagtgccatgatccgcggaggtacggataaacggcagcccggcggtaatattcacccc
gtcatagaatcccagcagcttcagcggaatatgcccctggtcgtgatacatcgccacgac
catgtcgtacatgccttcgtgacactgcataaacaccgtgtccggcggacaggggccggt
cacctccactcccttcgcccgcatggcggcgaccgccggggcgacgatacggatctcttc
atcgccaaacaggccgttctccccggcgtgcgggttaacgccggcgaccgcgatgcgcgg
acgcggatagccgacgcggcgcagaaagcgatccgccacgccaatcaccgtctcaatccg
cggctggttgagggtatcgaggaactggcgcaaggaaatatgggtagtgatatggataac
cttaagcttctcggtatagagcaccatggcgtaatcggtagtctgcgtcaggtgggccag
cagttcggtatggccgggataagcgtgcccggcgagatgcagcgcctctttattcagcgg
cgcggtagcgatggccgcgaccgcgccctccagcgccagcgcggtcgcccgcctgatgca
gcgaaacgcgagatcccctgcctgggcctggacttcgccagggcgcagcccctgcgggtc
actgagtggttcatcaatgacgttgatggtcgctggggagaaactcgcctcggcgggatg
gtcaataatgcgcagctccgcacgcggcgtgatatttagcgccaggatccgccgcagcgt
ctgcgcgcagcccaccaccaccaccggcgcgccgctcagcgccccctcggcgagggattt
gataataatctccggaccaatccctgccgggtcgcccattgtcactgcaatcatcttaga
cactcagtttctcctcaataaaattcacaacatgtaacagcgtggtgtcggtgccgaatc
ctccggctttggtcatcaccggccgcgaccagcggccgccgagaaaatgcccgtatggaa
cgcactccgccacccggccgcggatctgaaaccctgtggcgccgagcgcgtgcgcgacgg
cgatggccacatcgccgccggaaagatacagcgcgccaggggaagactgcgccaccgcct
gcgccgtgacgtcggcaagccaggcgcagatgtgctccccgtaggcggcgcggctgaggc
cgcgttcacggcaccgggcttcaatcccttgccggacggcgtgattcgggcgggtggtca
ccacgcagtgctggccctcgcgcagcgccccggcgatccgtgaagcttcctcctttggcg
atccgctaaaggcctgttcgacatcaatttcaatcacccgtactcgggaatgaacctgca
gcgcagcaacctggcgctgcgccatctcgctcatcgaaccgaccaccgccagcagcgggc
cctgctcgctgcggcgcaggcggcgagccagcgcctcgcagagacccgccgagccgacca
gcagggtctcccgcgcatggggcgcaacggcgtcgatcacctggtccagatggctgtctt
cccaggcgtcgacaatcaacactcgcttctcctcgcccgccgtcgctaatgccgccggaa
gctggccagcgttcagggtcagacagggaagacggctctgcatggcgataatttcgctaa
tctccgcccggctcaccggcgttttcggatcgctggcaaattcggtctgatcgaggggca
caccatgcacatagcagcgcccgtcccgggtatgccgcccggctgccggataagccgggg
ccaccaccgccatccggcagccttgcgccgccatcattgcctccagttcgccgccgggat
taccgcgcagcgtggagtcaatcttctttacctgccagtgcgggacgaatgtcgccgcgc
cgcgcagcagagtggcgaccttgtccgccgccgccgcggcgctcatcgcccggctgtcgc
tgttgagaattaatgcccgggcggttgatggctgtccggcggtgaaggccacttccaccg
acatacccgcctccgccaggctgaccccggcgtcattggccccggtaaagtcatccgcca
gcaccagcactctgttattgccgtcgttcattgtcctgccttgtagtcgataaaatctta
gattgattatattcaatcatatttgattaaatgtgagcaagctcaagttattaagctgcc
gtataaattataacttttccccatcagacgagtggcaagatttatgaatgattgaattca
atcaattactaccaaggagaaacgcgtggcgacgatacacagcacaatcatcagcggggc
tggcgcctcatcggccctgctcccgctgctggccggtaaaacctcaatcctgctggtgac
cgacaagaacgtcggggcgctggaggcaacccaggcgattcatcgcctgctggcggctga
agggcgtggagttgaggtcattgacagcgtgccagctgagcccaaccatcacgatgttac
gcagattgtcagccagctgggcgccagccagccgcagatggtcgttggtatcggcggggg
gagcgtactggatgtagcaaaactgctgtcagtacttctgcaccctgaggcgccctcgct
gacggccctgctggcaggcgagcagccgcaacgacgaatttgctcattgttaatcccggc
caccgcgggcaccggatccgaagcgacgccgaacgccattctggcgatccccgagcagca
gacgaaggtggggatcatctccccggtgctgcttccggactatgtcgccctgctgccgga
gctgaccaccagcatgccgcccagcatcgcggcgtcgaccggaatcgatgctctgtgtca
tctgctggagtgctttacctccaccgtcgccaacccggtgagcgataacgccgcgttaat
cggtttacacaagctggtacgccatatcgagcgttcggtaaatcagccgcaggatctgac
ggcgaagctggagatgctctgggcctcgtggtacggcggcgcagcgatcaactatgccgg
cactcacctggtgcatgcgctctcctatccgcttggcggtacctggcacctgccgcacgg
ggtggccaacgccattctgctggcgccctgcatgcgggtggtccgccctcacgcggtggc
gaagttcgctcaagtctgggacctgatccccgatgcagatcgcacgctcagcgcggaaga
gaaatcccatgcgctggtcgcatggctggcggcgctggtcaaacgactgccgctgccgga
caacctggccgcgctaggcgtgcctcaggagagtatttccgccctcagcgcagcggcgca
aaacgtcaaacgcctgatgaacaatgccccatgcagcgtcagccgcgaagagatcgcggc
catctaccaaacgctgtatccagaacatgcctaacaggagaaagttaaatgaggaaagct
attagcggcgtactcaccgccattgtcactccctttaccgccgagggagcgcttaacctg
ccggcgctacgccagcaggtgcagcgccagctcgccgcaggcaacggtattttctgcggc
ggcaccaacggcgagttttttgtcctcaatgaggaagagaagatcgccgtcgccagaacc
tgcgtggaagaggcggccggtcgcgcgccggtggtggcccatattggggaggtttccacc
cgggagacgcgccggctgggccagcagatcgcccgcctcggagttgacgcggtatcggcc
attaccccgtggttcgtgcccttgaagcaggaagagctgattaaccactatacggcgatc
gccgacgcgctgagcgtcccgctctttctttacaacattcccgcccgcaccgggaacact
attgccccggagaccgcgcgccagctggcccgccacgagaatatcgtcggcattaaggat
agcgccggcagctacgacagcctgaaaggctttctcgacgcggtgcgcgatatcgacggt
ttcgacgttctgaacggaccagactcgcttatccatcagggatttgtcgacggctgctcg
gcctgcatctcggggcttgccaacgtcgcccccgctgaaattaacgccatctggtcgcgc
tttcacgccggggatatcgccggatcgcgccaggcccaggagcaggtaacgggcctgcgc
accgatctgtataaagtggcgttctcgcctgcggcggtgaagaaagccctgcagctaatg
ggtcacgaggtgggcgacagccgctacgcggtgcagtttagtgaccaccagctgcagcag
attaaaaatatcattaacacctaccttcactaatttacgtatccgccccggccatcactg
gctggggcaaggtcttgtatttgcgacgctcattgtcgccagtaaacaggaaacggttat
gaaagtaatttgcacctcgccctcattcgccaaatacgacgatgcgcccatttcggcact
gaaagaggccgatcttgaactggtcatgttgcctgccgatgcctctatagagatgctggc
tcagcatctgcctgatgccatagcgatgattgtcgccttcaccgacatcaatgaatcgct
gctggcaaaggccccgaggttaaaaattgtctgcaaacacggcgttggtgtggataacat
cgatcttaacgctacacgtcagcgcaaaatttttgtcactaacgttcctgatgccaacaa
gcatgcggtggccgattttgcttttggcttaattctcaatactgcccgccagatttatca
ggcaatcagtgaaacgaaagcaggcaactggcctcgtatttttgccactgatgtatatgg
caaaaccctggggatcgtcggtttaggccatatcggtaaggaagtggcgcgacgtgcgcg
cggattcaatatgcgagtgctcgccaccgacgcctggccagacagagaatttgcacaaca
acaccagattgaatatgtctcactggataccctgacggcgcaaagtgattttattagcct
gcatacccctttaaccccggaaactgaaaatatgtttaatgccgcccggctacagcagat
gaaatcaggggcattcctgatcaatgtttccagaggcggtattgttgatgaacaagcgtt
gtatgaagcactaaaatcaggacacctcgccggagccgcagctgacgtttttctcgagga
accttgcgctacgcaccctttatttaccctggcgaattttgcgccaacatctcatattgc
tggatatacggatggcgcaattagcaatattagcgcgcgctgcgtcaacaatattattac
ctgcgtctgtcgtggtgaacgacctgaaaacattatgaattcgctgtaaataacgaggtg
ggaagcatgctattcccaccaatataacgaacatctacttagagccgaatatatgaacac
gacagctaacactactcgtattcgctggtggatagccgggttaatgtggttgctattgcc
atcaactatatcgaccggacagtattatctgccgcagccccacatttaatcgatgaactg
aaactcgaccccgaaatgatggggtttatcatggctgcttttttttggtcatactcgtta
ttacagatccccgccgggtggttcgccgatcgttttggtcagaaaaaaggtcttggttta
gccgtcgcctggtggtcaattgccacctcgatgatgggtgttgccacgggttttaaatca
cttctggcactgcgtctggctttaggtgttggcgaggccgccgcctaccccagcaacgca
gggatcgccgcacgctggtttccggataaagaacgtgccaccgtatccggactcttcgat
agtgcgtcaaaatttggcggggcgattgccatgccgcttatcgtctggatgatctacacc
tttgactggcgactgacctttttgattatcggcagtgtgggcattttatgggttatcgcc
tggtattttatctatgctgaaaacccggaagaacacaaacgcatcagtccttcagaagtg
cgtattattcgtgatggccaaaaacaacatcacggcgacaaaactgtattgcccatgaaa
tggtataagctcttgcgttatcgtaacatttgggcaatgtgcatcggctttttttaccat
caattatacctcctatttttttattacctggctccctacttacctggtaaaagaaaaagg
tatggattttattaaaatgggaatggtagccgctctgcctttattatgcgggatggtgat
tgaagtttttgctggctgggcctcggatcgtctggtacataagaaagtactgtctctaac
agcgacccgtaaactgtttttgactatcggcttgcttatggcactttgtatcggctttgc
accatttaccgactctgtgtttatgaccgtctttctcttgtgtgtcgcaaaatcaggcac
gacggtcgccgcatcgcaggtttgggccttaccgggtgatgttgcacccaaaaatagcgt
ctcaattgtcgctgggctgcaaaatacggtttcgaatatgggaggcgcagtcggtccgat
cattacgggtgcgatcgttgctgcgacaggctcattcaactgggcactgattttctcggc
cattcttgtcgttatcgggataatcaactacctgttcctgatgggtaaaattgaacctat
caatgacaaaggtggaaaatcacccgtccttaatgccgcagaacaacattaagtccaatc
cgcccggtagaggacgccaccgggcgtaaacacattgttaacctcgcaggtaaaccgttc
cgcgcatataggtggtggcctggccgctaatcagcacacggtcgccctgccactggcagc
gcaggtcgccgccgcgagcggagacctggcgcgccatcatggtggttttccccagctttt
cgccccaccaggggatcagcatgctatgggcggagccggtgaccggatcttccggcaccc
cttctcccgggcagaagaagcggctgacaaagtcatactcttcatccggcgcgctgacgc
agatcattttgccaagcgttcgcagccgcgccatatccggtcgcaccgcttcaacctgct
ggcgatccgccagcaccaccagataatcgcgcccttcccgaacttcaacggcggcctcga
gtcccaacccggtcagcagatccgccggcgggttttccaccggggaggtcgaccacgccg
ggaaatcgagcgtcagccagtcgccattgcgggtgacccgcagctcaccaacaaaacggg
tgctaaagagaatcgtcgccgaaggatggtcgagatattcgaaaataacgtgcgctgcgg
cgagggtcgcgtgaccgcagagattgatctcagcgagtgtggtaaaccagcgcagctcat
agccctcgtcggtacggacaaagaaagccgtttcggattgattatgctgctgggccattt
tcaggagcacatcgtcggctaaccactcgctgagcgggcagacggctgcggcattgccgc
caaagtttttatcgctgaaagcatcgaccagataaaattgaatttcctgcataccctgtc
cttactttttttactttccttcaacatgacataaaagcgcccccttgacactatccatag
caaaattaatcgcttaaccgcggccagccccttgcaatgaaatgagacgcagatcacaaa
atgattgtcttttcgccaacaatcgttttaagatcagcgtcacatctttccctgaatcac
cagtccagagcttatgactacgaatacggtctcacgcaaggtagcgtggctacgtgtcgt
gacgttggccatcgccgcgtttatttttaacaccacagagtttgccccggtcggtctgtt
gtcggatattgccgacagcttcggcatggaaaccgcccaggtgggcatgatgctgaccat
ctacgcatgggtggtggcgttaatgtcgctgccgtttatgttgctgaccagcaaagtgga
gcgccggcgcctgcttatcggcctgtttattctgtttatcgccagccacgtcctgtcgtt
ttttgcctggaattttgacgtgctggtgatcagccgcattggtatcgcctttgcgcatgc
agtgttctggtcgataacatcggcactggccatccgcatggccccgccgggcaaacgggc
gcaggcgccgccaccggtaccgcgctggcgatggtttttggtattccgatcgggcgcatt
atcggccagtactttggctggcggatgaccttcctggcgatcggcctcggcgcgttagcc
accctggcctgcctcgtaaaactgctgccgaccctgccgagcgaacattctggctcgctg
aaaagcctgccggtgctgttccgccgcccggcgctggtcagcgtgtacattctgaccgtg
gtggtggtgaccgctcattataccgcctacagctatatcgagccctttgtccagacggta
gcgggcctgagcggcaactttgccaccgtactgctgctgatccttggcggggccggtatt
atcggcagcattctgttcggtaaactcggtaaccagcacgcgtcggggctgataagcctg
gcgattgccctgctgctcgcctgcctgctgctgctgctgccggcctcgcataacccgcag
cacctgatgctgctcagcatcttctggggggtggcgatcatgattatcggtctcggcatg
caggtgaaagtgctggcctccgctccggatgccaccgacgtcgccatgtctctgttctcg
ggcatctttaatatcggcataggcgccggggcgctggtcggcagccaggtgagtctgcat
ctttccatggcctccgtcggctacgtcggcgccattccggcgctggtcgcgctggtctgg
tcgctgatgatattccgtcgctggccggtatcgctggaagaccatcagccgcaccactcc
taaatccgtcgcacaaaaaagcccgccggtatcgcgccggcgggctttttttctctgcgc
atcgcgggcggtcagggatgccaggtcgaaatgatctccagcacgccgttaataataaac
tgcacgcccatgcagaccagcagaaagcccatcagtcgcgagatggcctcgatgccgcct
ttgccaaccagacgcataatcgcgccggaactgcgcagacaagcccacagaatcacccct
aacagcaaaaagatgatcggcggcgccgccagcaccacccactccgggaagtccacgccg
tgcttaacggtcgaggcggagctaataatcatcgcgatggtgcccggaccggcggtgctt
ggcatcgccagcggcacaaaggcgatattggcggtcggttcatcctgcagttcttccgat
ttgatcttcgcttccatcgaatcgtgggctttttgctggggaaacagcatgcggaaaccg
ataaaggccacaatcaatccgccggcgatacgcagcccaggtattgatatgccgaatgta
ttcatcaccacctgaccggcataccacgacaccatcaggatggcgaagacatacaccgat
gccattaacgcctgtttattacgctcggcgttgttcatattaccggccaggccaaggaac
agcgccacggttgtgagtggattcgccagcggtaaaagcaccgccaggccgagccctatt
gctttaaacaaatcgaacatagttaattaaagtcccgttaatattcattttttaagaatg
gtttcattccgtgagtatatcggcttcaacaaatttgacgccagcctgctgataaatcac
ttctgcaaaaaaataacaagcgttagaaaaatcataaagagtgacccacatcgtactttt
ccattttagcaaatcgtggcatcggccaattcataatgttgacttatgattgcctgggca
atagtatcacttgcaactaattacttgcctgggcaaccattatgaaaagtaccagcgacc
tgtttaatgaaatgatcccgctgggccgcttgatccagatggttaaccagaaaaaagatc
gcctgctcaatgactacctctcacctatggatattaccgcgacccagtttcgcgtgctct
gctccattcgttgcgaagtatgtattacccccgttgagctgaaaaccgtgctttccgtcg
acccgggcgcgatgacgcgcatgctcgaccgcctggcgtgcaaaggctggattgaacggt
tacccaaccccgctgacaagcgcggcgtgctggtgcagttgacgccggacggcgcagccc
tttgcgagcagtgtcatcaggttgtgggtcagaagttacaccaggagttaacgaaaaatc
tgtcggcggacgaagtcgccatgcttgagcaactgctcaagaaggtcctgccgtaaaaat
aagaagaggtaagatgatgtccagacgtaataatgacgccatcactatccatagtatttt
gtcgtggatcgaggataacctggaatcgcccctgtcgctggaaaaagtgtctgagcgctc
cggttactctaagtggcacctgcaacgtatgtttaagaaagagaccggccattccctcgg
ccagtacatccgcagccgcaagctgacggagattgcgcagaagctcaagcagagcaatga
gccaatcctgtacctggcggaacgctatggtttcgagtcgcagcagaccctgacgcgaac
gttcaagaactatttcgatgttccgccccacaagtatcgcataacgaatgtacctggcga
atcccgctatctacatccgctaaataactgatgttaatcgcctgcactataaaagacgta
ttgaggaaatcatgaaactattcgctgccgcagctatcgtactcttgtcgctggcctcca
gcctcagctatgcggagcaaaacaccacgccggtgcgtcaaaaccagcgtgatacaatga
ttatcccttcagaacataatgattcgccgtttgatttcaatcatatggcggctggtaatg
ataaatctgacgaacttggcgtgccgtactaccagcagcacgacctgtgatgccattaca
cgcataattgtgtatagccccgtctccggggctttttttttatccgcgcgccatgccagg
ccgcaccaaacgtaagccaaagacattaatgtagagcccggccataatcagcaccgcccc
ggtgagctgcagtccgctcagcgtctccccgagcagcagcgcagcgctggccattcccac
caccggcaccagcagcgacagcggcgccacccgccaggtttcataccgccccagcagcga
tccccagatgccatagccgacgatagtggcgataaacgccagataaagcagcgacagtat
cgttagcagatcgatgtgttgcagactcgccagcatggtctgcgggccatcgatcaacaa
tgaggccagcataaacggcagcaccgggatcagcgcgctccagaccaccagcgacatgat
tggcggccggctcgcctgggacatgattttcttgttgaaaatattgccgcaggcccagct
gagcgccgccgcgagggtcagcataaagcccaccagcggcacatgctccccgccaaggct
gccctccaccagcaccagcacgccaaagatcgccagggcgatccccgccagctgcttgcc
ctgcagacgttcgccaaagacgaaggcgccaaggatgatggtgaagaaggcttgcgcctg
cagcacaagggaggccagcccggccggcatacccaggccgatagcgcagaacagaaaggc
gaactgaccgaaacttatggtcaggccatagcccagcagcaggcgcagcggaatagctgg
ccgggcgacaaacagcagcgccgggaaggcgaccagcataaagcgcagccccgccagcat
cagcggcggcatattgtgcaaccccagcttaatcaccacaaagttaagcccccacaccac
cactaccagcagcgccagtagtccatctttcctcgtcatacccctgcctctgtcgttatt
ggaatttttgtgaacaaaatcaaagtagcgaaaaagcggccgccgggatagatcattatt
tttggcaggcccggaagtgcgcccgtcgaccgcgatgacctgtacaaggcgtaatggccg
tgttatttgtgatcgaagacataaaattataacaacatgacaggcaaggaaatcatgatc
accactctccggcgctccaccatcgcgctgctggcatcgtcgttactgttgactatcggc
cgcggggccacactgccgtttatgaccatctatctcacccgacgctttcagctggaggtg
gatgtgattggctatgccctgtcgctggcgctggtggttggggtgttgttcagcatgggt
tttggcatcctcgctgacaggttcgataaaaagcgctatatggtgtggtcagtgctggta
tttattctcggcttcagcgcaataccgctgatcaataacgcccccctggtggtgatcttc
tttgcgctgatcaactgcgcctactcggtcttttccaccgtcctgaaagcctggttcgcc
gaccggctgacggcagagaaaaaagcgcgcatcttctcgctgaactacaccatccttaac
atcggctggaccgttgggccgcccatcggcaccctgctggtaatgcacagtatcaatttg
ccgttctggctggcggccgcctgcgccgcctttccgctggtgtttattcagctgtttctt
cagcgggatagcgccgccgcggcccagccgggcgccgcgccctggtcgccttcggtgttg
ctgcgcgaccgggcgctgctgtggtttacctgctccgggctgctggcctccttcgtcggc
ggcgccttcgcctcctgtctctcgcagtatgtgctggtggtcgccagcagcgatttcgcc
gagaaagtggtggccgtggtgctgccggtcaacgccgcggtggtggttgctctgcagtat
gcggttggccggcggctgagcgcgagaaatatccgcccgctgatgaccttcggcaccgtc
tgctttgtgatcggccttgtgggctttatgttctctggcgccagcctgtgggcgtggggg
ctctcggcggcggtcttcaccctcggggaagtgatttatgccccgggggagtatatgctg
attgaccatattgccccgccggggatgaaggccagctacttctccgcccagtcgctgggg
tggctgggggcggcattcaacccgatgctgacggggttgatcctcacccatctgccgcac
tggtcgctttttgtcattcttatcgtggcgattgtcgccgcctggctgatgattttccgc
gggatcaatgcccgcccctggcaaccggattctccgctggccaacgcctgacgccagctg
gcatgcggctgtcaggttgctgtcgggccgttgtcgggtcgctgtcgtggtggctggcgg
cccggttcaccatactccatcacaggtttacatccgcagaacgttatggagcatacgaat
atgaacagcaacaatcaggtcaaacaattacggctgcagcgcgcctggtcccaggagcag
ctggccgaaatggcgggtctcagcgtccgcacgatccagcgcattgagaatggcgaacgc
ccggggctggagaccctcagcgccctcgccgcggtctttgaagtgacggtggccgagatc
ggcggcgaagcccggcgggaagacgcgccgggccaggaagcttcactggatctgcgcata
gaggaagccaaagcgcgggtgcatcaggagagccgctttttccgttcgctgtcggtggcg
ctggtgttttgcgtgctgctggcggtgcttaaccgcttcactaatccacagtactactgg
tccggctgggtcgccctgatctggggcgccctgctggtggtgagaggattacgcctgttc
gtgttcggcgaatggattaaaaactggcgccaggcgcgcctgcagcggctgctgcgcaaa
taggccgcaaaccggcggcgcgaccgccgccggcatggtcagatggtcaccatggcgcgc
acgccgtcgctctccatatcaccacccttgccttgctggacgatggcgccgcgcgacatc
accaggtagtggtccgccagtccggcggcaaagtcatagaactgctccaccagcaggatc
gccatgtctccgcggctcgccagctggcggatcacctcgccaatctctttgatgaccgag
ggctggatcccctcggtgggttcatcaaggatcagcagctgtgggcggctggccagcgcg
cggccaatcgccagctgctgctgctggccgccggataagtcaccgcctcgccgctgcttc
atggtcctgagcaccgggaaaagctggtagatctcctccggcacctgctgcgcttcgcgg
gcgggaaagcgcgacaaccccatcagcaggttttcttccaccgtcaggcgcggaaatatc
tcgcgcccctgggggacgtaggcgaccccggcctgcacccgctggtgcggtttgcgatgg
gtgatgttctgatcctgccagcgtacctcaccgctgcgcgccgggatcagccccatcagg
catttcagcagtgtggtcttaccgacgccattgcgccccagcaggcaggtgacttcgccc
tggcgggcggaaaaatccaccccgcgtaaaatatggctgccgccgtagtattgatgtagc
tgactcacctgtaacattggcgctccttaacgtcccagataaacttcaatgacctgctca
ttggcctgcacctcccgcagcgatccctccgccagcacctggccctgatgcaggaccgtc
acccggtcggcgatggtctcgacaaatcccatgtcgtgctccaccaccatcagggagtgc
tgtccggccagcgtgcgaaacagctccgccgtatactccgtttccgcatccgtcatgccg
gccgccggctcatcaagcagcagcagatgcggctcctgcaccagcagcatgccgatctca
agaaactgtttctgaccatgggacagcagaccggcctggcggtagcgctcgccgtcaaga
cgcaacaggcgcagcacctcattcagccgatcgtcctgttcgctgctcatccgggcgcgc
aggctggcccacaccgatttatcccccttcatcgccagggcgagattttccgccaccgtc
agcgcttcgaagaccgtcggcttctgaaacttgcgcccgatgccctggcgggcgatggcc
accgggtcaagagtggtcagatccaccgactggtcatagagcgctttgccgctttgcggc
cgggtcttgccggtgatcacgtccatcagggtggtcttgcccgccccgttggggccgatc
acgcagcgcagttcgccgacgcctatcgccagcgacagatccgtcagcgcccggaaaccg
tcaaagctgacgttgatgttctccagctgcagcaccggatcggtttgttcgcgaaagcga
tcgccgggcagctggcgggtaaacagtccttcatccggttgcattagcggtctcctcgac
gcagcaggcccatcaccccgcggggtaaaaacagggtcacaatgatgaagatgaggccga
gaaacagctgccagtactctggcatcgccacggtgaaaatgcttttcgcaccgttgacca
acccggcgccaagcaccgggccaatcagggtgccgcgcccgccgagcgccacccagatgg
cggcctcgatggagttggtcggcgacatttcgctggggttgatgatcccgacctgcggga
catataacgcccccgccagaccgcagagcaccgccgacagcgtccacaccagcagcttga
agccgcgcgggtcgtacccgcagaacatcagccggttttcggcgtcacgtaccgcggtga
ggatccggccaaacttactctgcgccagcgccgcgcccagccacagggtcagcaacagca
gcaaaaccgtggccataaacaggctggcgcgggtgccggtggcggtgaccggaaaaccca
gcagcgtggtaaaaccggtgaagccgttattcccgccaaacccggtctcgttgcgaaaga
acagcagcataccggcataggtcagggcctgggtcatgatcgagaaatagacccctttga
tcttcgagcgaaaggcaaaccagccgaaaaccagggccagcagaccgggaaccagcacca
ccagcgccatcgcccaggcgaaatgctgcgtgccccaccagaaccagggcagctcgctcc
aggagagaaaagacataaacgccggcagaccgtcgcccgccgcctggcgcatcaggtaca
tccccatggcgtacccgccgagggcaaagaagatcccgtgccccagcgacagcatgcccg
catagccccagaccagatccagcgccaccgccacaatggcgtagcagaggattttgccgc
tcagcgtcagcagccagctcggcaccgccagcggatgcgaggctggcagcagcgccagga
atggcatacacagcagccccagcaccagcaggatccccagccagcgcagaggccgcggcg
cgcgctgcgccagcgttaaggtgattggttggctcattagtcaataaccctccctttcag
cgcgaacagaccctgcgggcgtttctgaataaacagaataatcatcaccaggatcaggat
tttgcccagcaccgcgcccatttgcggttcgagaattttgttgaaaatgcccagcccaaa
ggccgccgccacgctgccggccagctggccgacgccgccgagcaccaccaccagaaacga
gtcgatgatgtatccctgacctagttcaggcccgacgttgccaagctgcgacagcgccac
gccgcccagcccggcaataccggagccgaggccaaaggccagcatatccacccgcccggt
aggcacgccgcagcaggcggccatcgcccggttctgcgtcacggcgcggacgttcatccc
cagacgggtacggttcaggatgagccaggtaaaggacagcaccagcaggacgaacgccag
caccgccagccggttccacggcaggatcaggttcggcaggacctgcacgccgccggagag
ccaggccgggtttgccacctccacgttctgcgcgccaaacaacatcctcaccagctggat
aagcatcaggctgatcccccaggtggcgagcagcgtttccagcggccgaccatacagatg
acgaataatggtgcgctccagcgccatgccgatcccggcggtcaccagaaacgccaccgg
cagcgcgaccagcggataaaaggccagccattgcggcgcgagctgcgccagcgcctgctg
taccagccagcagctgtaggcgccgatcattaacatctcgccatgggccatgttaatcac
ccccagcaggccataggtgatcgccagccccagcgcggccagcagcagcaccgagcccag
cgacagccccataaaggcctggcccagcagatcgccgagcagcagacgatgtttgatctt
ttgcaggctatcgctggccgcctcgcgcaccgccacatccggctcatgctgggcatcggt
aaaggggatcagcagcgcctgggtttccgggtccgcggaatggccgagcagcgtcacggc
ggccagccgcgcgctggcctcaggctgagtgagctgcaggcgcgccagcgccacctccag
cagaccccgcacattatcatcggtttccgcctgcagccgctgttgcagcagcgcggccat
ggccggagtcgcttcccgctgtagcgttcgtgcggcggaagctctctccgtgacgttgtc
acttaaaataaggtggctggccagcgcgccggcagccagattgcgcagccggttggtcag
acggaccggccgggtttcgccctgcggcgcggcgacagcgcccaatggctgtaatccgcc
ctgtcgggtgcggaaagcatgttttccgtcgtccatcaccaggctctcggtggtcaacgc
ccgcagcagcggcagacgatccgcctgcggcgctgccgcccactgggtcaacagctgcgc
ctgctggctgcgactggcggcaacgaagtcgtccgcctccgcggcctgcgcccgccatgg
cagcaaggtcagcaatagcgccaacacactcatgagacgcaatgcgttcatgtcgttctc
ctctggtcagcggccgacgggcgcgacgctcccgccccgtcggcgtggcgcttactggct
gacggttttcaccggatggtcaggtttcttatcattaccggggatccacggactccacgg
ctgcgcgcgaacgggctcatcggtctgccagaccacgttgaactggccgttgccttcaat
ttcaccgatcatcaccggcttatgcagatggtggttggtggcatccatggtcagggtaaa
tccggacggcgcgttgaaggtctgcccggccatcgcctcgcgtactttgtcaacatcggt
ggtgcccgctttggtcaccgcctgcgcccacatatgcaggcccacccaggtcgcttccat
cggatcgttggtcaccaccgtatcggcattcggcagcttgtgcgctttggcatacgcgcg
ataatcggcgacgaaggctttgttggtcggattatcgacggactcaaagtagttccatgc
cgcgaggttgccgaccagcggtttggtatcgatgccgcgcagctcctcttcccccaccga
gaaggccaccaccggcacatcggtcgctttcagaccctggttagccagctctttgtagaa
cggtacgttggaatcgccattgatggtggagaccactgccgttttgccaccggcggcgaa
ttttttgatattggcgacgatggtctggtaatcgctgtagccgaacggggtgtagacctc
ctcgatatctttgtcctggatccctttggcatgcagaaaggcgcggaggatcttgttggt
ggtgcgcggatagacgtagtccgtccccagcagaaagaaacgtttagcgccgccgccgtc
ctcgctcagcaggtattccaccgccgggatagcctgctggttaggcgccgcgccggtata
gaagacgttgggggacatctcttccccttcgtactgcaccgggtagaacagcaggccgtt
cagctcctcaaacaccggcaggaccgatttacgcgagaccgacgtccagcagccaaacac
caccgccactttatcctgggccagcagctggcgcgccttctcggcaaacagcggccagtt
ggaggccgggtcgaccaccaccggctccagtttcttgcccagcaccccgcctttggcgtt
gatgtcgtcgatggccatcagcgcgacgtctttcagcggcgtttcggaaatcgccatcgt
cccggagagcgaatgcatgatcccgactttgatggtgtcggcggcataggcctggaagga
gagacccatagccataacagaggcggagagtgcaaaagcttttaataacgttctacgttg
catgattcactcctgagtagcgcaaaaaataaagaattaacagctaaccagaggtgataa
ggcaaaaaaggtgccaggttgtgaaaacagcaggatgcggcgcaggtgggcgatagtggc
gaagaggatggcagcgttgcctcatcacggtgcaacgctgcgctaagaaagcaattacca
gacgtcggcggcgatggaggtcaccagacggaccttttgccattgctggtcttcgctgag
ggcattcccctcttcagtggaggcgaaaccgcactgcgggctgaggcagatctgctcgag
cggcacgtactgcgcggcctcggcgagacgcgcttttaccccctgcggattctccagctc
gccgtttttagtggtgatcagcccgaggaccacctgctgatggccgggacgaataaagcg
cagcggcgcgaaatccccggagcggtcgttgtcgtactccaggaagaaggcatcgacatt
aacgctgccaaacagcacctcggcaaccggctcgtaaccgccttccgagatccaggttga
acggaagttaccccggcagacgtgcaagcccaccgtcagatcggccggcttaccctccag
cgcctggttcagcacccgggcataaatacgcgccagcgcatccggatcctcgccgcgctc
acgtacctgctggcgctgggcatcggagcacagataggcccacacggtatcgtccagctg
cagatagcggcagccggcgtcataaaacgcgcggatggcgtcgcgccaggtggtggccag
atcgtcgaagtagtcgctaagatccgggtagaccgtggcatcaatatctttccgcccgcc
gcggaagtgcagcacgctcgggctgggaatggtcatcttcggctgcgcgtcgccgctgat
gcttttcagatagcggaaatcctccagcatcgggtggtcgccaaacgccagcttgccggt
gacgcgaacgccgtgcgctttggtctgcacgccgttgaactggatcccctgctcggcatc
gtaacgttcaacgccctgcaggccatcgaagaaatcgaaatgccaccatgcgcgacgaaa
ctcaccgtcggtgaccacatgcaggccgcagtcgcattgctgctgaaccagatgacggat
cgcgttattctcaatctcacgtagctgagcggcgtcgataatcccctcagccagctgctg
acgcgcctgtttaatgctgtccgggcgcaaaaaactgccgacgatgtctgcgcggaacgg
ggcctgttgacgttgcatgctgtctccttagcggtgggcgcgttagttgcccaccgtgat
agttcattatttgaatttttagacttctggatggctatatgtccagatactggcatgcag
agtggtgggtcgcaaacgagaatatttcatggtacatgaaaaattttcaatcaccggaag
caaacgcatagccctcatcttcccagccggtgagtccgccgagcatcattttcaccggcc
gccccagctcggccagcttcagcgcggcaacgtcagcgccgttgcagtgcggcccggcgc
agtagaccacaaagagggtatccgccggccaggccgccattcgctcggcggtgatctggc
tgtgcgggagatgctgcgcgcctggcaggtgacgtctggcgaaagcttcctcgctgccga
ccacgtgcagcaggacaaagtcgacctcgccggcacgctgggcgctgtgcacatcggcgc
agtcggtctcaagatgcagcttatggctgaaccagcggatagcctcagcggaggtggcgg
ggggaaattgggttactacactcatggcgtcttctccttgtctgtgataacactacttta
ctgacgcccatcaccctgatctgccgacaaccatgacagaaaacgctaacatcctgacaa
ccccttctgtgacaccgtcacgtcatcaggtggtcgccctcgcctacgatggcctgtgca
cctttgagtttggcgtagccgtggagatcttcggcctgccgcgcccggaaatgggcgaca
actggtaccagttcgccgtcgccgccgtcgatgaagggccgctgtgcgccaccggcggca
tccgcctgatgaccgacggcggtcctgaacttctcgcccaggcggatacgattgtggtcc
ccggctggcgcggcgtcgacgccccggtccccgaggcgctgtgcgccgcgctggcttccg
cccacgcccgcggatgtcggattatttctatctgttccggggtgttcgttctcgccgccg
ccgggctgctcaatggccaccaggcgacaacccactggcgctacaccgcggcgctgcagt
cccgttttccgcagatccaggtggtggaggacgtcctttacgtgggcgatgctttgctga
tgacttccgccggcagcgcggcggggatcgacctttgtctgcatctggtgcgcgaagatt
tcggcagcgaagccgccaacgtcgtcgcccgccgcctggtcgtctctccccatcgcgacg
gcggtcaggcgcagcaggtcctgcgcccggtagcccgcggccgggagagcctgcgcctcg
gtcagctgtttgactatctgcaccagcatcttgccgccagccataccgtcgcttccctcg
cccagcgcgccggcatggggacgcgcacctttttgcgccgctttgaggaggccaccggta
aaacgcccgcccgctggctgctggaggaacgactgctgcgcgcccgccagcacctgacgg
agagcacgatgggcatcgatcagatcgctgagcgctgcgggtttgccagcgccggcaccc
tgcgccaccattttcgccagcacttcgcgctcagcccgctgcagtaccgtaaacagttta
cgccttctccgattgcaaaatcgtcgcagccacggacaatagacggccacagtaaaccgg
tcgccaggagggtcgatgatgaagaaagagtgtcgggtagtgatctataaagaggggctg
ctgggcagtctgttttttggcgaagccaaggccgaccctgacaaaatgagccagtttctc
agcagctatacccgtgagggatgggaagtgaaaaccatgtcggtggagcgccgccgtacc
gccctgttctggtcgcgggaagcgtatcttttcgtgctcgaacgccccctctgatagcct
gcgcctggtttacccgtttaagccaggcgtttctaagcgtcagctttcagggctgacgga
tatagcccagctcctgcattttttgcatgccttcctcgctggcgcagaccatgccggtat
tcaacatggcaaagccaaagcgctgataaaacgtaattttatcggccaccgcgtagataa
atattttgccaaagggcaggagttgctcccggatggccagcatcagttgttgcccgtagc
cctgtccctgacgagcggggacgatcgccacatccgccagatagctgctccaggtgcagt
cgctgatggctcgcgccacggcaatcagctgaccgttctcatagccaaaccagcagaagg
tgctctggcggaacgcctgctccagttgctgaacatcacgctcattcagcccggcctcgg
cgatgatcgttcgcactcgcagccagtccacccgcgcgatcgcctctttaccctcaatca
ccatcatgaccttgtctcccgtcgtctcccggaagcaagatctagcatgccgcggcagga
tatgccagatggaaagccggactgaagcagtcggtacagggtggaaggggcaaaaaaaaa
ccgccatatgactggcggtaaatcaatgcttgcatggatagattgtgttttgcatttttc
gcagacagataagctttacctctctacgtttgctgccgaagttagcatgctcaacttcaa
taaagcctcaacgaccagcagctaaagcttctccaccagcgctttcagctgcgccagggt
ctgctgccggtcctccgcggcggcgacaggccaggccgactggcgcacgatgagccgggt
cggcagcagctcgcggatccgcagctgcggggccgccatcagggcaatcaaccgctccac
cgcccttttgcccaacagatcgaagtcctgcgccaccgtggtgagcggcggctggaagta
aaggctgtcggcggtgtcatcgtagccggtcaccgataccgcctggctgccgctgcgatt
gtgctgggccagcgcgctgagcacgccgagcgccatctgatcgtttgccaccactatggc
gctgatccgcggctgcaggtggaggagctcgaaagttttctgccagccgctggcggcgct
ccagtcgccaaacaccgtagtagagcgggcaatattcagactgtgcaacgcctcgcgcca
gctggcgagacgcagacgggcggaaaccgaactttccggtcccgccagcagaccaaattc
gcgatgtcccagctcccacaagtggcgcacgcaggccccgcagccatcgcggtggtcgaa
gcgcacgcagcagacatcggcctccggggagacatcgagaaacaggcaggccatatccgg
attgtcttgcaccagccgctcggcagtggcgctctccagcggcagactgacgatcacccc
gcgaatatgctgggcgcgcagctcgtccagccgggcctgcagcgcgacaaaatcggcctg
cgccggcatcgctatcgccacttccagctgatgcaggctggcatggctctttatcgcggc
ggcgatctgcgagggggcgtgcagcgtcagcgaggcggtaatcagcccgatggagggcgc
cgctttgccggcaagcagctgcgccgagcggttaggcacatagtgcagcgcctgcatcgc
gcggatcacctgctcgcgggtgcgggctgacaccacctcaggacggttcagcacccggga
gaccgtctgctgggacacgcccgcggcgcgggcgacatcctccagggttgcggtacgacg
cggcatcttttctcctcagcaataacaatgtcgtgcgctaacattttatgtttaacgtgc
gacaaaaaacagcgcttctcccccgctttcgtgatcgtctgttaatttcgattcccccga
gattgctggataaaacaaattacccgataacgttaaccatcctgtttagcgaacgacaat
ttctgacttaccggggtttaatatgcaaattagcgataccggccgcagccacactcctga
ctttcacgccgtcctcgcccgtgaagactggcagaaccagaccattacccaccttaaccg
cctgccagcgcatcccgttttcgccagctggcgcgatgagcttgccgcccgcgataacct
accttcatcccgccgccgtcaactggacggcgagtggcagttctcttacgcccgcagccc
gtttgccgtcgatgcgcagtggttgacgcaggatctaccggactgccgcggcacgcctgt
gccttccaactggcagatggagggctatgacgcgccgatctacaccaacgtccgctatcc
catcgacaccaccccaccgcgggtgccggaggataacccgaccggctgctactccctgca
ctttacggttgaggacacatggcgcgagaacgggcaaacgcagattattttcgatggcgt
caactcggcgtttcatctgtggtgcaatggcgtatgggtcggctattcgcaggacagtcg
cctgccggcggcgttcgatctcagccccttcctgcgtccgggcgacaaccgcctgtgcgt
gatggtcatgcgctggagcgccggcagctggctggaagaccaggatatgtggcggatgag
cggcattttccgctcggtatggctgctgaataagccgcagcaacggctatgcgacgtgca
gttgacgccagcccttgacgccctctatcgcgacggcactctgcaggtccaggcgaccat
cgaagcgactgaggcggcgcttgccgggctcagcgtcggggttagcctgtggcgcggcga
ggagcagatcgccgccgggcggcagccgttaggtaccccgacggtggatgagcgcggcca
ctacgcggaacgggtcgatttctccctggcggtggcgacgccggcgcactggagcgcgga
aaccccgaactgttatcgcgccgtggtcaccctgtggcgcggcgacgaactgctggaggc
cgaagcgtgggacatcggttttcgccgcatcgagattgccgatggcctgctgcgtctcaa
cggtaaaccgctgctgatccgcggcgttaaccgccatgagcatcatcatttgcgcgggca
ggtggtcaccgaggcggatatggtgcaggacattctgttgatgaagcagaacaactttaa
cgccgtgcgctgctcgcactatcccaacgcgccgcgctggtatgaactctgcaaccgcca
cggtctgtacgtggtcgatgaagccaatattgaaacccacgggatggtgccgatgaatcg
gctgtccgacgatccggcgtggctaccagccttcagcgcccgcgtcacccggatggtaca
gagcaaccgcaaccatccgtgcattatcatctggtcgctgggcaacgagtccggcggcgg
cggcaaccacgaagcgctgtaccactggctgaaacgcaacgatccgagccgtccggtgca
gtacgagggcggcggcgcggataccaccgccaccgatattatctgtccgatgtacgcccg
cgtcgaacgcgaccagccgatcccggcggtccccaaatgggggatcaaaaaatggatcag
cctgcccggtgagcagcggccgctgatcctttgcgagtacgcccacgcgatgggcaacag
cctcggcaacttcgccgattactggcaggcctttcgcgagtatccgcggctgcagggcgg
gtttatctgggactgggccgaccaggcgatccgcaaaacctttgccgacggcagcgtcgg
ctgggcctatggcggcgactttggtgataaacctaacgatcgccagttctgtatgaacgg
tctggtgtttcccgatcgcacgccgcatccgtcgctggtggaggcgaagcacgcccagca
gtattttcagttcacgctgctgtcgacctcgccgctgcgggtgcgcatcatcagcgaata
cctgttccgcccaaccgataacgaagtgctgcgctggcaggtgcaggcggccggtgaacc
cctgtatcacggcgacctgaccctggcgctgccccctgagggcagcgacgagataacgct
gctcgatagcctgatcctgcctgaaggcgcccgcgcggtgtggctgacgctggaggtgac
ccagccccaggcgaccgcctggtcagaagcggagcaccgcgtcgcctggcaacagtttcc
cctgcccgccccgctggcgctgccggcgcccaccgtgtctgccggcgctccggatcttat
cgtcagcgacgaggtctggcagatccgcgccggttcgcaatgctggaccatcgatcgccg
gacgggtctgctgagccgctggtcggttggcggtcaggagcagctgttgacccccctgcg
tgaccagtttattcgcgcgccgctcgacaacgacatcggggtcagcgaagtagagcgtat
cgaccccaacgcctgggtggagcgctggaaaagcgccggcctgtacgatcttgaggcgca
ctgcgtccagtgcgatgcgcagcgcctggcaaatgaaaccctcgtcgactgccgctggca
ctacctgcgcggcgaagaggtagtgattgtcagccactggcgcatgcacttcactgctga
cggaaccctgcggttggcggtggacggcgaacgggcggaaaccctgccgccgctgccgcg
ggtcgggctgcacttccaggtggcggatcagcaggcgccggtgagctggctgggtctggg
gccgcatgagaactaccccgaccggcggagcagcgcctgcttcgcccgctgggagcagcc
gctggcggcgatgaccaccccctatatcttcccgacggaaaacggcctgcgctgtgatac
ccaggcgctggactgggggcgctggcacatcagcggtcatttccacttctccgttcagcc
atggagcacccgtcagctgatggagaccgaccactggcacaagatgcaggccgaagacgg
cgtgtggatcaccctcgacggcctgcatatgggggtgggaggcgatgactcctggacccc
cagcgtgctgccgcagtggctcctgagccaaacgcgctggcagtacgaggtctcattgcg
ttgcttttaatccgtgggggcgacagcccccaccccacaaacagaataacaagggatcat
ggtgatgaaattctcagaactggcgccacgagaacggcataatttcgtctatttcctgct
gttctttttcttttactatttcattatgtcggcctacttcccgttttttccggtgtggct
ggcggacgttaaccatttaactaaaacggaaaccgggatcgttttctcgtctatctcgtt
attcgccattatttttcagccggtgttcggcctgatgtcggataagcttggcctgcgcaa
acatctgctgtggaccattacggtactgttaattctgttcgcgccattctttattttcgt
tttctccccgctgctgcagatgaatattatcgctggttcgctggtaggcgggatctacct
ggggattgttttctccagcggctccggggcggtggaagcttatatcgaacgcgtcagccg
ggccaaccgctttgaatatggcaaagtgcgggtcgcaggctgcgtcggctgggcgctatg
cgcctcgataaccggcgtgctgttcggcatcgatcccaatatcaccttctggatcgcctc
cggctttgcgctggtgctcggtctgctgctctggctgtcgcggccggaaagcagcaacag
cgcccaggttatcgaggcgctgggcgccaatcgccaggccttttcgctgcgtacggcggc
agagctgctgcgtatgccgcgcttctggggctttatcgtctatgtggtgggtgtcgccag
cgtctacgacgtgtttgaccagcagttcgccaactttttcaaaagctttttcgccagtcc
gcagcgcggtaccgaagtgtttggcttcgtcaccaccggcggcgagttgctcaacgcgct
gatcatgttctgcgcgccggccatcgttaaccgcatcggcgccaaaaacgccctgctgac
cgcggggatgatcatgtcggtgcgtattctcgggtcgtccttcgcctcatcggcagtcga
ggtggtgatcctcaagatgctgcatatgtttgagatccccttcctgctggtgggaacttt
taaatatatctcttccgcctttaacccgcgcctctcggccaccctgttcctgatcggttt
taatctgtcaaaacagctgtccggggtggtgctttccgcctgggtgggccggatgtacga
caccgtcggcttccatcaggcctatctgatcctcggctgcataaccctgagcttcaccct
gctctcgttcgtcaccctacgcggcggcaaccgtctgctgccgaccgcagagacgcagag
ccccgcctgactccagcgcccccgtcagggatgacgggcttcactcgacaatccgcgtct
ccccgccgcgattctccagcgcatagcgctgacaaggcgccccggcggcgataagctccg
ccagctccgccgagtggctggtcagccagatctggctgtagcgcgaggcctcgataatca
gccgggccagcgcgggcaacatgtcgcgatgcaggctgttctctggttcattgatcgcca
gaaacgccggcgggcgcggactgagcagcgcgacggcgaggcacaaaaagcgcagcgtac
cgtcggacatctccgccgccagcagcgggcggcggatcccttcgcgacgcattttcagag
cgaaacgcgagtgctcgttttcacaataaaactggcagccgggaaaggcgtcggcaagga
tttcatgcaaaatctcctccgcgccgatctcgacaatggtctgaaaggcggcggcgagat
tctggccatcgctgtcgaggactggcgaacggtaacccacggccggctgacgcagcggcg
aatgacggccaatcgcgaattcatgataaaaccgccaacggcgcagcgtctcccgcactc
gcgatacttcgggaaaacggtgcggctcgccaagctgaccgaacaccgactcattttcat
aaatactctcggtgaaagtacttttctccccggtgacatcgacgagaaacgccgcctgat
tcttgcgctgcagtacgcgggaggaaggccggcgggagtagccggccagccagatattct
cttctttaacgataggatcgagcatgaattgcgtcggatagggcaatttttcagggaagc
ctatctgcagctcataatcgaagctgtcggtccggcaggcaatttgcagccggcgggggt
gacgatcgaggggcgaacgctccccggaccacatcatattctccagaccgccctcttcgc
tgataaaccccgaaagcctgccctcagcggcagcggtcagcaggtggatggcgttataaa
tattggatttaccgcagccgttagggccgaagacaatgttcagcggcccgagctccagcg
cgatatccttcactgagcgaaaattttgaatacgaatgtactgaatcattatgcgtccgg
ccctggaaatagaaggctgccacagtagcacagcggcgcccggcataccctcttacgccc
cctttcgggcagggtttaacagaacatttttttcattccacgggtcagggcgacccgcgt
cagcttatcgctatcctgatgggcgtcgctgaaaacgccaaaaaaatagcgttcatcgtc
aatggtttggctaacaattcggtagctcaacggttgcccggatagcgcaccgtactgcgc
aggcgtcaccgagacctcggtcgcgtcatcggcgacgctgaccaacagcccgtccgcctt
accgcccaccagcatgaccttaattatcgggtgcaccagttcctcccgggatggcatata
gcgttggcgaaccgcagggaccggcgggcgtggtgatcggcaaacagcgacgcccgacag
agtgcggtatttagtactttcttatagttcatcacggccttgagtcaaaaaatagcgtgc
ttaggcagggctagatattgattattcgaaataaaagatgacaaatgatgaaggaaaaaa
gaggaattgtgaatcagcaaaacgccgggttattcttatttgtcgcttctttactcgcct
ttatcggccctcactcaaggatgtattgtggttatgcgttatattcgcctgtgtattatc
tccctgttagccaccctgccgctggcggtacacgccagcccgcagccgcttgagcaaatt
aaacaaagcgaaagccagctgtcgggccgcgtaggcatgatagaaatggatctggccagc
ggccgcacgctgaccgcctggcgcgccgatgaacgctttcccatgatgagcacctttaaa
gtagtgctctgcggcgcagtgctggcgcgggtggatgccggtgacgaacagctggagcga
aagatccactatcgccagcaggatctggtggactactcgccggtcagcgaaaaacacctt
gccgacggcatgacggtcggcgaactctgtgccgccgccattaccatgagcgataacagc
gccgccaatctgctgctggccaccgtcggcggccccgcaggattgactgcctttttgcgc
cagatcggcgacaacgtcacccgccttgaccgctgggaaacggaactgaatgaggcgctt
cccggcgacgcccgcgacaccactaccccggccagcatggccgcgaccctgcgcaagctg
ctgaccagccagcgtctgagcgcccgttcgcaacggcagctgctgcagtggatggtggac
gatcgggtcgccggaccgttgatccgctccgtgctgccggcgggctggtttatcgccgat
aagaccggagctggcgagcggggtgcgcgcgggattgtcgccctgcttggcccgaataac
aaagcagagcgcattgtggtgatttatctgcgggatacgccggcgagcatggccgagcga
aatcagcaaatcgccgggatcggcgcggcgctgatcgagcactggcaacgctaacccggc
ggtggccgcgcgcgttatccggctcgtagcacctcgcaggcgtgccgggcgatatgactg
gcggcggcatcggagagatgccggtcggtaatgatggtggtgaaccgggtcagaggtaac
gccatgaacgtggccacctgattgtatttcgaactgtcgcacagcaggatgcttctcgcg
ctgacctggctgacggtctccttgacggtaaccttgttctcatcaggggtgaaaatcccg
cgactgtcccagccgctggcggagataaaggccgtatcgatagccaggtggcgtaacgta
cgcgccgccgattcgcccacgcaggagcggttctcccggcacagagtgccgccggtgtgg
atcacgccgcactggctggcatcgatcagcagctgggttatctcaaaatcattggtgacc
acctggagatcgttccggtcgaggatcgcccgcgccagcgccagggtggtagtcccggca
tccagatagatgcaactgtttttagcgatatgactcgccgccagcgcgccgatcgcctgt
ttctcctcactctgcagcgtgcttttcaccagatgactgggttccgcagccagccggctg
acggcgcgcacgccgcccgagacgctgaccagcagcccctgctcctccagtttactaacg
tcccgacggatggtcatatgggacacgccgaggatctccgtcagctcgttaatgcttacc
gccccacgctgctccaccagggctaaaatacgctgatgtcgttctattggaatcaccgct
ctccccttaccattttttcacaccaggcgtcaccacccaggctacgaccctggcgacacc
cggtgttgttatcacgctttgccgctgttttttacgctattttagggcaagaatcgccgt
tgtgcagcctctttccgcctgtgaatttttttatattcatgtgggttattcgtgataact
ctcacataaattcacatgataacgctttattctatcattaaatcacattaattaactaat
gttcacaaggagaccagcatggctgcacacactaacgtctgcgtgattggactgggttca
atgggcatgggcgccgcccgcgcctgcctgcaggcgggcctgaacacctggggcgttgac
atcaatcccgacaactgtcgcgcactgctggcggcgggcgccaaaggcgcgggccccagc
gcggtgccgttcgccgcggaactggatgcagttgtgctgctggtggtcaatgccgcccag
gtgcgggggatcctgttcggcgagagcggcctcgccgcccatctgaagccgggcaccgtc
gtgatggtgtcgtccaccatcgcctccgccgatgctcaggccattgccgaggcgctggcg
gagtaccagctattgatgctcgacgcgccggtatcgggcggcgccgtgaaagcggccgcc
ggcgacatgacggtgatggcctccgggagcgatgccgcctttgcccgcctcgcgccggtg
ctggacgccgtggccggcaaagtctaccgcatcgggagcgacattggtcttggctcgacg
gtaaaaattatccatcagctgctggccggggtgcacatcgccgttgccgccgaagcgatg
gcgcttgccgcccgcgccgggatcccactggagacgatgtatgacgtggtcacccacgcg
gcgggtaattcctggatgtttgagaatcgcatgcagcatgtcctggatggcgattactcg
ccaaaatccgctgtcgatatttttgtcaaagatctcgggctggtgaatgacactgcccgg
gcgctgaccttcccgctgccgctcgctaccaccgcgctgaatatgttcacctccgccagt
aatgccggattcggtcgggaagatgacagcgcggtgatcaagattttcaacggcattacc
ctgccgggccataaacagtgaggagagacaacatgcagcttggtgtcattgccgatgact
tcaccggcgccacggatattgccagcttcctcgtgcgcaacggcatgccgacggtgcaac
tgaatggcgtgccgacccgcgatattccgctgaccagcgaggcggtggtcatcagcctga
aaacacgctcctgcccggcggaaatggccgtcagccagtcgctggcggccctgcgctggc
tgcaggcccagggctgtcagcagttttatttcaagtactgttccactttcgacagcaccg
cgcagggcaacattggcccggtgctggatgccctgctggccgagctgggtgagacgcgga
cggtgatttccccggcgctgccggttaacggccgcacggtctatcagggatatctgttcg
tcggcgagcaactgctgaatgagtccgggatgcgccaccatccggtgacgccgatggagg
atgcgcacctgggccgcttaattgagcgccaggggcgcggaaaagccgcgctgattgcct
ggccgattgtcgcccgggggccggaggcggtcgccgccgcgctggcggcagtcaacgatc
cggcggtgcgctatgtggtgctcgacgccctcagcgaacaggatctgctcacccagggcg
tggcgctgcgggagatgaagctggtctccggcggttccggcctcgccatcggcctcgccc
gcgactgggcgcagcgccatggcgcccggggtgaaagcgctcaggccggcatgctgctgg
ccggcccggcggtggtgctctcgggctcctgctcggtgatgaccaacagccaggtggcgg
cctatcgtcaacaggcccccgcccgcgccgtcgacttaagcgcctgctttaccgatctgg
agagctacgtcaggacgctgactgactgggtggacgcgcagcgcgatgcgccgctggcgc
cgatgatctatgccaccatcgagccgcaaacgctgcagcggatccaggcgcagtatggcg
acaaggccagcagcgaacgggtggaacagctgtttgccgcccttgccgccgccctgaagg
cgaaaggatttacccgctttattgtggccggaggggaaacgtcgagcattgtggcgcaga
ccctgggggttgaggcgttccatattgggccgaccatctcccctggcgtgccctgggtgc
gtgacacccgccagccgctctccctggcgctgaagtcaggtaacttcggcgatatccagt
tctttgcccgtgcccagcaggagtttcgtcatgactgagcaacaactgcgagaggaaatg
gtgcagattggcgcctcgttgtttagccgcggctatgccaccggctccgctggcaatctg
tcgctgctgctgccggacggcaacctgctggcgacgccgaccggcgcctgcctcggcgaa
ctgcaggctcagcggttgtcggtggtgacgctgcaaggggaatggatctccggcgacaaa
ccgtcgaaagaggtcacttttcaccgggcggtctatttgcacaacccggcctgcaaggcg
atcgtccacttgcacagccactatctgaccgcgctctcctgcctgcaggggctcgatccg
cacaactgtatccgcgcctttaccccctatgtggtgatgcgcgtcggcgacgtcccggtg
gttccctactaccggccgggcgatgaccgtattgcccaggcgctggccgggctggcgccg
cgctataacgcctttttactggccaaccacggaccggtggttactggctcatcgctgcgc
gaagccaccaacaataccgaggaactggaagagaccgcacggctgatatttaccctcggc
aaccgcgagatccgctacctgaccgctgacgaagtgaaagaactgagataaaaccatgcc
aaaattcgctgcaaatttatccatgctgtttaccgaactgccgttcctggaacgctttgc
cgccgctgcccgggcgggatttgaagccgttgagtttctgtttccctatgagtatgccgc
cggggaaatcagacagcgcctgcaggagaaccagctgcagctggtgctgttcaatacccc
acccggcgacgtcaacgccggagaatgggggctcgccgccatccccgggagaagcgcgga
ggcccgacgcgatattgagctggcgctggagtatgcctgccagctcggttgcccgcaggt
gcatatcatggccggcgtggtgccgccgggagcggatcgcgcagcctgcgaggccgtgct
tatcgataatctgcgctacgccgcggagtgctttgcccgccacgacaagcggatactcat
cgaagcgctgaatccgcagaccaaaccgggctatctctaccacagtcaatatcagacgct
ggcgatggtgaaacgggtcgacaggccgaacctggcggtgcagttagatctgtttcacgc
gcagaaggtggacggcaatttaagccatcttattaccgaatatgccggccagtatcgcca
tattcagattgcctccctgcccgaccgtcatgaaccggatgagggcgaaataaactatcc
gtggctctatgcgctactggataaaaccggttatgacggctggatcggctgcgaatatat
cccccggacagacacgctttccgggctggggtggttctcgccctaccggaaaaaataaac
gccgttttctaaaaaaataactctctgtacacctgttaatacccgaggcaaacctatgtc
gacatcggcgctgttacttattgcgttagccagcgtagtgctgttgctcctgttagtgat
caaagcgaaagcacatccttttgtggcgctcctgatcgtcagtctgctggtggcattcgc
caccggcattccggcagataaaattataaccaccattgaaaaaggcatgggcggcctgct
tggccacatcgccagcattattattctgggctcaatgctgggggtgctgattgaaatgtc
cggcggcgccgaatcgctggcgaaaacgttgaccggcgtactgggtgcaaaacgaaccat
tgccgccttaaccattgtggcttttattctcggcaccccggtcttttttgaagtcggctt
tatcatcatcattccgttaatctacggcttcagcaaagtcgcccacgtgtcgccgctgaa
gtttggcctgccgatggccggcgtgatgttaaccgtccacgtggcgctgcccacccatcc
tggcgcagcggctgcggcaggcattctgcatagcgatgtcggttggctgatgctggcggg
gattggggtgtcggtggtcgtcggtatcgtgggctattttgtcgcccggtttatcaatcg
gcgccattatcatctgtcgattaacgtgctggagcagcaacaaacggcggaagtaccgga
tctctcggttaacgcgcagcagacccgtctgccgccgccgaatgcgctggttatcggtgg
gctgatcgtggtgcccatcatgctgattgtttccgggacgctgtgtcaggcgcttctgct
gccggaaaacgcggttcgccagctgatgaccgtcattggtaccccgccggtcgccctgct
gatctccctgggcctggccagctggacgctgggcatccgtcggcggatgagcctgaaaaa
gctgggcgaagtcaccggcagcgcgatcccctcgtcggcggacgtgatcctcgtcgccgg
cgccggcggcgcctttggcggcgtactggtcgcttccggcatcggtaatgccttagccga
ggcgctggagacaatacatctgccgctgatgcccgccgcttttctgctatcgctggtgct
cagagcctcgcagggttcggccaccgtggcgatcctcaccacctccggtctgctgtcgca
ggcggttgtcggtctggagccgctgcagctggtgctggtgacgctggcgacctgcttcgg
ctcgctcgggctgtcgcacgtcaacgacgccggattctgggtcgtcacgcgctatctcgg
actctcggtgccggatggactcaaaacctggaccgtcttgacaaccatcatgggggtgac
gggctttctcatcacctggctgctgtggtttgcgctttgatgttaacctgggtggctccg
gccacctttacttcgccccggcacaggccctgacccactaccgctgtcagaccgcagacc
cgctgccgacagcgtcaccgggataaaatagcgtacgcgatagcgcctgtcccctgcctc
ttcgccttccgcatggcgggttataaaacattcaatgtcatagccgtcccgacgacttac
ccccagggatggcagcagctccatatacagatcgctggataaacgagcataacgtgacca
gctgccgtagaattcaaccccgacataaagccctgaccgggtggtcagcgagctgttcat
ggccagcgcggggggcagctttcccgcctcatgacagccgacaaaagcgttaacctcgac
gttaagctcatttttactcgccgcggcgtagtcggaaagtacggaaagcgagcctccgcc
agcggtgaaaaaacggtcaaccttttgtctgatgctcgtcttagcggtgctttgcaacac
caaatccgacaggcgcagttcatacttcatcggatagccgtaatagacctgttccggcag
agaaaaaaaaacgagccagaggtaggctctctccgtccgggtgaaactttttcaacagct
ttgccgtgtcccagtgcgccgcgcaacggtattcacgtggcgagagcgaaaagcgcttct
taaactcccgggaaaaggtctgcggcgagtcatagcttaactgccaggcaatagcggcga
tcggttgtcgtgttaagcgcagactgaccgctgcgatggtcaaccgccgcagacgaatat
actgcccgatgggtaactggccatactggtaaaacacgtcgtacacaaaccgacgtgaat
agcccatatacagcgccaggtcatcgatcgccgggttacaatagatattatcctccagcc
acgccagcattttcaaatagagcatctgcttcataagtacggcatacatcctgtattctt
gtcctccgctaattttaacaacagagcgcggctatcactaagctttttatgcatcgcaaa
aataaaaaaacaggaaacggctttaaatagttacaaatatatgcttaaggttttgtttat
taggaactttcgcatatcaatataccgttatctcactttccccaccagatattgcattaa
tggaaaacatcccttagattaccacggctaaaaatagtacccgcatcatcattatattct
ttaatttatccagatatgttttttaatgcccacagggaagttatatgactaatttttttg
ttcaatataaaaaaatcactatttgcgagtcgctattgctgaactggttgatgaagcgat
gaaggccgccgggcggccacactatcagttttctcaacaatgggatgcaggatcgatggc
gcaagctgatgtgatattcacggaaatggtcgcgggggagtggtacttgtgccaggatct
ttttcagcatgccccggaacaatatacgctttttattttcccggacaatgaacacgctac
cgtagatgagggtttaccgaattgtctgcagcatgcggtatttatgccgcctcacgctcg
cgttcagcggctgaaagatgagatagctaacgccattgagcgtccgctgctaccgcggca
agacccgccgttcaatcgtctgcggcgttgcattaattgcgcctgcaggtcggtcagcga
cgcgcaaaccaaagtcatttacgcgtttagtattggcctgagcccgcatgaagtcgccgc
tgcgctaaatattagtcccaaaacgattcattcacataaaaagaatattatgagtaaatt
taatttgaatagccgtcagcagtttaacaaccttgtgcaactgctcgccaaacgctgata
caactcgtcattttattctgtcaaacaatcatcttctggaacggaaaacataccgtctct
tacgcctttcctgaatataggaaaagccactccataaaagaaatgatgggacataaaacc
agacacaaaataataaagaagtcactcatatcaaacctgacaaaagaatttaatttagag
tgataatattcactcgattatattcaggcaagaccagcgcctcatttttgagagtgggaa
atagaatggtaggataattcctggtagcgaatattaacaggtaaaataagacgcagcgcc
agtgtctgaggagggaatgagaggcctgttagcgtctttttgcattgaggatgagaaaaa
gatagccaaatgtgtaattccctgtacagtggagggaatcacaaagtgaagctcgcgttc
cgcgtagcggacatcacggttggttgaatgtttgtacatatcagcctcgccctcctttag
ggtcaggccatactcatcttgcatgctgagcgcggatgttcttacgccgcgggagcgatc
gtaacaactatgctaaccaccctgatttaccgcagccaggttcatcctgaccgcccgccc
gtcgatctcgacgctttagtccatcgcgccagcagtaaaaatttgccccttggcatcacc
ggcattctgctgtttaacggcctgcagtttttccaggtcctggaagggactgaggaggca
cttgagtcgctgttcagcgaaatccaaagcgacccgcgtcatcgcgacgtagtggagctg
atgcgcgattactcagcctaccgacgttttcacggcaccggaatgcgcatactggatctc
cggctgtttgaaaccgatggcgcgctggaggaaattctgcgctttagcacgtttggggtc
accgaaccggtcaacgaccggatgttccggctgcttagcgccttcattgccgacggcggc
cgctattgcctgcccgagccactgcagccctctcgctggatgatgatgcccgcgtcaggt
acggccgcgccgcagcacctgcccggtcaaccttgccagtttgctctgcaggctattgtc
gagccggctaaaaagcgagtttcttcctttgaggctctgatccgcagcccaaccggcggc
tctcccgtggaaatgtttgccgccattgcggcggaggatcgctaccgttttgatcttgaa
agcaaagcgtatgcattcgctctcgccggccagctgccgctcgggaaacatcagctggcg
attaacctgttgcccggatcgctgtatcaccaccctgacgccgtaggctggctgatggac
agcctgatggcggccggcctcagaccggatcaggtactgatcgaggtgaccgagacagag
gtgatcacctgctttgaccagttccgcaaggtgctcaaagccctgcgcgtcgcgggcatg
aagctggccatcgacgactttggcgcagtttattccggcctgtcgttactgacccgtttt
cagcctgataaaatcaaagtggatgcggaactggtgcgcgatatccatattagcggcacc
aaacaggcgattgtcgcctcggtcgtccgctgctgcgaggatcttggcattacggtggtg
gctgaaggtgtcgaaaccctggaggagtggtgctggctgcagtcggtgggcatacgcctg
tttcagggctttctcttttcccgaccctgccttaacggcatcggggagatttgctggccg
gtagcgcgccaggcaatggacctgtaaggccgcgcccccgggcatcgtcactgccagtgg
gcaagcttttcgctcagcgccgccagggcatatcgtaccgctttcgccacgacggtctca
cagtcgccggtaaagcacatccgtttggtttcagtctggccgcgaaaattccaggcaaac
cataccgtgccggcgggggtaccatcttccccgccctccggtccggcgtagccgctgacg
gcgatggcgatatcggccccggcgagcgccagaataccagaggacatctcctgaacgcag
gcttcgctgacggcgctgtgtaccgccagggtttccgcgcgaacctgcagcacgttgcgc
ttggcttcatcgctgaaggtcactacgccggtatcataaaatgccgcggtatccgcctgg
gcacagagcgctgccgccagattccctccggtgcaggactccgccgtggtcagtcgccaa
ccgcgcgcgatcagcgcccgagccacttcagcggttagttcatgcgtattgtttgcgtcg
ctatcgatctcgtcagtcattcttcctcctcgccgaaattgaaagaaatagcagactcac
tgcgtctgttaacagaatagcatatcgatttctttgtcgtcggggggccatttatatttt
cagggggaacggataaaggcccgcagggcgggcctttaaggtaacatcctcggaacaacg
gtgaatcaaactttatgttctatcacgcgcccctgattctcgatcgcaattttacgtggc
ttttcgctctccgggatttcctggtggatggctatttttaagatgccgctatccagctgc
gcctgattaatttgggcgtgttcaggaagagagaaactgagctggaaattagcgcggcgg
atacctttataaatccagcgttcaccgctgtctgtcgaggaatcggtttcctggcgtttc
ccggaaatatgcagattcccccctacggtttctatttccagctcatcatctttccagcca
ggcacgctgacgctgagcaggaaattgctgtcgtcgactttctgtaaatcataagccggt
aaagtgcccaccggcgtatcgcccgttaactggctgaaaagacggtcaatacgattaaag
cgatcggcaaaaagagaatcagcaaataccgggagtgctgacaaggttttgagtgccata
attaacctcctgaatatccattcaaaagctcaacataaaggcaagcattgcttgtccgct
atataaaataatatctaaggcgcgtttttcaagacccgaaataaaaaatttttcttcgcc
agcctcagttaaaaataagcatgccggtggcgaagttacccccgcccgacggcgggggct
gtggcgcttctgagtcccataactgatgctgtttaacattcaataaacagaagcgacatg
tatatataacttgtttaaggggatgtcaacgtccgaatcgctccccctttgccgtcgtgt
attctccccatgaacagcgcggttagcaacccggctgcctctcagggtccccttgccaac
agcggcgcttcgacgtggcattcgccttgttgccgtcaaccggacgccgctggtgaaaat
atacccggccgggtaaggaacctttcatccgacaccgtgcctaatgatctgcatacgcac
tttctgaggcaccgccatggccagcatttttatctcaaccaccctgttcgccctcttcgc
gtcgatgttgatcggcctgggaatggtgtggaaaagcatttccaacaatcctgataactg
attctgttgtacgccgttgctgttcaccctccgcagcggcgggtctaccccgcccctttt
tatcaatgaccaccccaggtttcgctcaggcgcaatctcctcaaggacccgcgcctgcaa
aaggtatttttgaaaaagcaattcatacagtgaataagtaactctgattaatatatttga
gaccagaattaacgcatgcaatataagcaatttaagcagtttgtgccaaattagcggtca
tgcccgcgcaacgctaaaaaaataagtcattgattaatataccattaattttactcgcca
gctcaaagtccaaaattagacttattgcatttgttgattattagaaatatcctaaaggca
tacgcatttaatgttctccacttaaaatgcatgacaactttcacgatcgccatgactatg
cctgatattttaattaacactgaaaacatatttcttaatcgcggaatttgcgaactgctt
agcgagatcgcgaaggaagaacacatccgtgaaccgtattccgttgtggaatattccaca
gatatattaggtccgattgatatgctgttcacagaaatggccgctggtgaacattatcta
tgccacccgtttttcaaaaaaactccctccgcacacgtctatttttattttcgtcgccac
cgacagcgctttgcaggttgaacggttaccactttgtctacgcgatgccacttttatcag
catgaacagcgacttgcgccgcgtaaaaaaatcagattgcaaaaacgtctgacggagtcg
acaacatctagttgcggtgggctggaaaaagacagcagacgctgtgtcaaatgccctcgg
ttaaccttgaccaaatcacaactttatattatcgatgcgatcagaacgggaatgaacaat
cagcagatagcgcaagaactgggcatcagccataagacggtcttctctcacaaaatcaat
attatgaaaaaattccaaatagctaccaaacaagagttaacgagattctcatctgttgct
cttgcgctttccgcaggaaggatcggttaacgtcggaatttattaaagcgcatcttcatt
tttcttctttctctaacataggacaggccaaaaaacaaagatgtaaacaataacaccacc
gccaggactaataatagtaagttactcataacaaccttttaaaaagataaagatgatttt
tttaaataataaggggtggatgttttcaaatacaacccagcgacaaccatttcagacaaa
ggtaaaactccgtgcgataattctgaaagataataaaaagagtaaaaacgatttccttta
tcagacaggcgttagggtaataacgatgaagcataaacggacgatgccaggcctaacgcc
cagcgtgtactgtcgcgacgtcaggcaagataacggcctgaaataatggtctactgacgt
ggaaggagcgtggtgattgggcaggtgaaaacaccgttttgcagctgttctatactgtta
gtcagacatcacgctggaggtggctatgtgcggacgttttgcgcaagcgcaaagccggga
agaatacctggcgcatctcgtggaagcggccgaacgagatattgcctgggacccggcgcc
tatcgggcgctataacgtcgcgcccgggacaaaagttttactcctcaatgaacgcgatga
gcaactccatctcgatgccgtttactggggctatgcgccaggatggtgggataaaccgcc
gctgattaatgcccgggttgagactgcagcctccagcaggatgttcaagccgctgtggga
gcacggacgggcgatctgcttcgccgacggctggtttgagtggaaaaaggaaggaaatac
aaagcagccatactttatccagcgtaaggatggccagccaatttttatggccgcgattgg
tcggactccgttcgaacgtggggaccatgccgaaggattcttgatcgtgacggccgccgc
cgatcgcggtcttgtcaatattcatgaccgtcggccgttggtcctggcgcctgaagccgc
ccgggaatggatgaggcaagatgtcaccggcgcggaagcggcggagattgccagcgacgg
agccgtttccgccgacgattttacctggcacccggtaacgcgggcggtcggcaatgtgaa
aaatcaggggcccgaattacttgcccctctcatcccatgacaaacgtaatcaaagcggcg
gataacgcatcatgttcagcgaagagataattaaattttataccgccctggagtagtgcc
gaacatccgacggaacaaggctatgaaggcactcacattgtcatatcccagatccaacgc
tatcgccgtcactggcttgccggcagccagtagctcaagggccctgagtaagcgtatccg
ctgtcgccattcattgaagctaaaacccgtttcggctcggaatcgtcgcgtgagcgtgcg
tgatgacatgccggcccaggctgcccattcttccaacctgcgcccgtcgtccgggtttgc
tgacagcgcctgcgcgattctgagcaatcggctatcttgcggcattggaagcccaagatt
aaccctgggaagggaaccaatttcatcaagaataacgccagctaaacgtttttgggacgc
agtaagctctacaccttgccatgcagccgctcgcgttatcgcttcacgcagcagatttgt
cattgagagaacagatggcttatcaggtagctcgccacaggctttggcagaaacataaac
actccatcctgaatatggaccgtgcgagcgcaggccgtgcggaacacctggcggtatcca
gacggcatgtgttgccggtaccacccagcgacaatcaccgccatcgaccgtaagtagccc
acgtatggcaccgattaactgcccacagctgtgatggtggcgtggagtctcccgtattac
ctcagactgacgtaccgcgacgagtaaagtgggtccctggggggaaaacaccggttcgaa
tggaatcaatggatcgtgcatattggcgtgtttgaggtgtttaatgtcttttataccgta
ctgaagccagttagtcgattgtaaagtattcatcgctttcacagaggactaaccatcaaa
atgattactattactagggtattggatgacattatcaaccaccaacagataccactggat
cggatactcagtcgctattttagtcccggttatcggcagcgtactgataacaagtgggaa
ggattagatggctttgctcagcatgcgcgtagactccgggaaattatcgccttcgctaaa
attgagttacatgacgaacttcgtaacgggaatctttatgccacaaggcatcgcgttctg
tgcaccaggcgcagcggagaagaggtggacatggaagtttatatgttcgctgaaatagat
gattccgggcgcttcattcgtatcgaagaagccacgttaatgcttaaagggagagagagc
gatagagatttaggcagcgtgaggtaaaagaaatataaggttacgactagatcagacaaa
aaaccgggcagcgcgcccggttatcttgtcagactaaaattgccctacgcactcaacccg
cgatttttcagcatcggctcaatctgcggatcgtgtccgcgccactggcgatacagttca
gctaaatcagtgctgttcccgcgtgataaaatcgcctcacggaaacgctgaccgttctca
cgggtcaaaccgccctgctccacgaaccattgatagccgtcgtcggccagcatctgggtc
cacagataggcgtaatagcctgccgcatagccgccgccgaagatatgggagaaatagctg
ctgcgatagcgcggggggaccgccgccagatccaggttctcttcccgaagcaccagctgc
tcaaacgcgtccacctcctccggtaatgccgaggtcgacaggctatgccaccgcatatcg
agtaacgcagcagccaacagctcgctcatgtcgtaccctttattgaaggttgccgcacgc
aacatattgtcgcgtagcgcctgcggcatcggctccccggactggtagtgcttcgcgtag
tgggcaaacacctgcggctggctggcccagtgttcgaagatctgcgaaggaaattcgaca
aaatcgcgcggcgtattggtccccgagagactggcgtagcgctggctggcgaacagccca
tgcagggtatggccgaactcatgaaacagggtgatcacctcatcccacgacagcagcgcg
ctctgccctgcctgcgggcggacgtagttgcagacattgtagataaccgggcgctgcgcg
cgcagagtcgactgttcgacaaacacatccatccatgcgccgccgctctttgagtcacga
gcgtagtagtcaccgtaaaacagcgccatcccttcgccgttgtgatcgaagatctcccag
acccgcacatccgggtgatagaccggtatatcgaagcgctcaacaaagcgcagcccaaag
agctgcgttgccgtccagaagacgccgtcgtgcagcacccgctcgagggcaaaatagggt
ttgagctgcgcgtcgtcaatggcgtaggcagcccgccgcacctgctcgctgtagtaaagc
cagtcccatgccgtcgcgcgaaaacccccgccttcgttgtcgatcacctgctggatgtcc
gccagttctcgttccgcccgcgcccgcgccgccggcgctatccggcgcataaagcccaat
gcctccgccggggaagccgccatttgatcggtcagcgcccagctggcgtaatcagcggct
cccaacagctcagcctgctgcgcgcggatcgccgccagccgcagtaccaggtcacgcgta
tcatgctcatcgccctgctgattgcgggtccagccggcggcgaagagattctcccgcgtt
tgccggtcgcgcagcgcaagcagctgcggctgctgggtggtattggtcagcgtcagcaac
cagcggtcgctaagccctctttcacgcgctgcgtcagccgccgccgctatctcctcatcg
ctcaggccagccagttgatgccggtaatcaaccaccaggccgccgctttttgccgctccc
agcagtcgctgctggaactgactttgcagcgtagccgcttcggtgttcagtgtgcgcagc
gccgcctgctgctcgggagccagcgtcgccccagcgtgaacaaaacgttgccacgtcagg
gtcaggagacgataggactcgctgtccagcgccagcgcgtcgcgctgctcgtagacgctg
ttcacgcgctgaaacaaggccgcattaagccagatgtcattccccagctcggcgagttcg
gcggaaaattgttcatccagtgattgaatataaggattggtatgggcgccagccatggcg
aaaaagacccgcgtcacccgcgccagcagctgaccactctgctccagcgcctcgagcgtg
ttggcgaaactggccggctgcggattgtcgataatagcgcgaatttcggcccgctgctgc
cggacgcctcatcaaacgccgggcgatagtggctgtcgtcaatcacatcgaacggcggcg
cctggtaaggcaacgtactgacgctaaaaaaggggtttcgttcggacatctttctctcct
gtacaggctaatgctgtaagattaggcctctccttaaggggtcgcaatgatttccgttac
cggtcgccgcctatgcgtgctatggtatgaaaacacaaaaagcgttgaggaacagtaaga
tgattatcatggtcaccggcgccaccgccggttttggtgaaagtattactcgccgtttta
tcgctaacggtcataaagtgattgccaccggtcgtcgtgaagagcgcctgaagacgctga
aagacgagctgggcgataacctttatatcgcgcaacttgacgtccgcaaccgcgccgcca
ttgagacgctgattgctgacctgcccgccgagtggcaggctatcgatgtgctggtgaaca
acgccggcctggcgcttggtctggagccggcgcaccgcgccagtgtggaagactgggaag
atatgatcgacaccaataataaagggctggtgtacatgacccgcgccgtgctgccgggga
tggttgagcgcaatcgcggccatatcatcaatatcggctctacggcaggcagctggcctt
acgccggcggaaacgtctatggggcgaccaaagcctttgtccgtcagtttagcctcaatc
ttcgtaccgacctgcacggcaccgcggtgcgcgtgaccgacatcgagccgggtctggtgg
gcggcaccgagttttctaacgtccgctttaagggcgatgacgctaaagccgaaaaagctt
acgaaaatacccaagcgctaacgccggaagatgtgaccgaggcggtctggtgggtcgcca
ccctgccgaaacatgtcaacatcaacaccctggagatgatgccggtgagtcagagctttg
ccggactcagcgttcaccgtcagggctaaccgtcagccacccggcctgcgggccgggtat
gggcggaaacgcaaaaaacgcgtaaaatagtgcgcataacctcctaaaaagtaaccatca
atggccgcagaatcgcaactgaatccgacgcaacccgtcaatcagcaaatttatcgcatc
ctccgccgggatatcgttcactgcctgatcccgcctggtacaccgctgtcggagaaagaa
gtctccgtgcgttttgcggtgtctcgtcagccggtgcgcgaagccttcattaagctggcg
gaaaacggacttatccagattcgtccccagcgcggtagctacgtcaataaaatctcattg
tcgcaggtgcgtaatggttgcttcgtccgccaggcgattgagtgcgcggtggttcgccgt
gccgccggcatgattaacgaagagcaactttatcagctggaacagaatcttcaccagcag
cgtattgctgttgatcggcagcagttaaacgactttttcctgctcgatgatgaatttcac
cagaagctgtcgattatcgccgactgtcagctggcctgggagacagtggaaaatattaaa
gccgccatcgatcgcgtccgctatatgagtctggaccatgtcacctctcctgagatgctt
ctgcgccagcatcatgagatttttaccgcgctggaaaaacgcgatgccgaggcggtagaa
aaagccatgagtatccatttgcatgaaatcagcgaatccgtactgctgattcgccaggag
aaccgcgactggtttagtgaagaataagagtcagacggctgccggcatggccgacgcagc
cgtcgtcattgaagggattatctaacgaccaataccggcgttttggcgtagcgcagaatt
gactcggcgttggagcccagcagatgggtggagatccccggtttgcgggaaccaatcaca
atgacatcgaactcttcgttgttactgatagccagaatttcgtcacgcacgttgccaaag
accacgcgggtatggatccgcgtcatggggatggcgaacagtcgcgccacctcgcgcatt
ttttttctccgactcttctttcatataggcttcaaacttacgaatatccgccgtaaaacc
gcgcaatagcgaacggctgctgttcggcagaacgttgagcaaggtgatctcgccattttc
ggccgaagcgagaaattccgcgtgacgcaccgctttatcgcttaaatccatttcaaagac
atcaacaggcaataaaattttttttatacatggcccgtactccttttgcagagaaagttc
tttttcaataacttaactatgccattattgcggtgaaataccagccattgttcggaaaaa
taacagctacttatctttagtaaatcagggaaatatagagttatgtatagacattgcgtt
cgatcatattctgcgtctgctaaaaccgatcgtcagcaaaaaatagacatcagcggatgt
atcgtagaaataactgaagagccggtgtcgaccccgggaccgacaccggaaaaagattat
tgcgcggcggcccacgcggcgacggtagctttagccccctgccgctgcagcgctaagtag
gcgcgggtcaccgccgtgacaaagcgtgactcctgcggcaattcgacgccaaaaatcgcc
tcaatacccaatagcgctttgactcgcgcttcgccatcagcgctggcagccaccgcttgc
tggataaccggcaacaacgggtcgcatatctcgattgcctggcccgcatcgtcaacgccg
ccaacgtagcgcatccaccctgccacgcccagcgccagcagtgtaaaatcacgctgatgc
accagatgccagcgtattgagtccagcatgcgctgggacaacttctggctgccgtccatg
gctatctgccaggtgcggtgcttcagcgccggattgcagtaacggtcaatcagcaaactg
gcatagcgtgacagatccactccctgcaccttcagcgttggtgcctgttcgtccagcatc
aacgacagcgccgcgcgacggtagttatcgtcctgcatacagtcgttgatatgctgataa
ccggccagatagccgagataagcgaggaacgaatggctaccattgagcatcctcagcttc
atctcttcgaaaggcaccacgtcggcgaccagttccgctcccgctttctcccactgcgga
cgtccggcaacaaagttatcctcaatcacccactgacggaaaggttcgcaggccaccccg
gccggtcgcgcaccccggtcagctgggtaattttatcgagggtttcggcagtcaccgccg
ggacaatccggtccaccatcgtcgacggaaaggtgacattctgctctatccatgcggcaa
gatcctcgtctaaagcccgggcgtaggcgcagacgacgttgcgcatcacgtgaccatttt
ccggcatgttatcgcaggacatcacggtaaaagcaggcaggccggccgcccggcggcgag
ataaggcctccaccactacccccaccgccgattttggctggtgcgggttatgcagatcgg
cggcgatcagcgggtgatcgagctgcagttcgccgctggctggcgaatggcaatagcctt
tctcagtaatcgtcagggagacaatggccacctgtggctgacacatcgccgccagcaccg
cttcgagaccatcaaccccggcgtgcagcgcctgcttcaccacaccaaccacgcgcgcgg
tccaggcgtcggcggacatttcggcgacggtatacagcagatcctgctgctggagatcgg
cgatctgctgctcgccgccaatcagattaacttcggtgtagccccagtcgctgccgtgct
cgctggccagtatatcggcatacacagcctgatgagcgcgatgaaacgcgccaaaaccaa
gatgaacgatacgggggatcagtgcgctgcgatcgtaggtcggcagcgtggcgttagcgg
ttaagagggtgttttccatgatgactctcgttgttatgtagcccatcaaccattctcggg
gagaactctcgaggagaatgcctttgtgcctcaaccatctcacgcaattggtataacatc
tttgatttctgtcaactaccatacaagaagatctcgcctgataaagcacggggcacgtgg
ctgcaatcgccgcagtgacaggatagcgcaggagaagaacatggcggccgcgcgtccctg
cgggcctgctgttgacgaatcgccgatcgttgttaatcgatgcgagttttgacgataaag
aagtagcacagcgccccggcaaaggtcaccccggcggcgatcaccagcgccagattgaaa
gagtgagtcgtatccactacccagccggtcacgatcggcgcgaaggaggcaaacacaaag
ctgccgaagttctggatcgccgccaccgaagccactttatgctccgccaccattacctgc
accagcccccaggcggacgtcccggcaaaatgaacgcaaaacagcgccatggagataaaa
gccaccgcctgggctggcgtggacgattgcaccaccagcaaggtgcccagcgccgacagc
accagaccgataacaatcgccgttttgcgggttttcgcctgatcgtagcctctgcgcgcc
agggcatcgaccaccaggccgttgacccacatccccaccgccgcggcaagaaacgggatc
gccgccacccagccggtacgggccaggcttaacccctgctgcgcctgcaaatagccgggt
aaccaggcgatatacagccagccggtgtagttcacaccggaaaagccgaggatcatcccc
caggtagtccgccgtttaaacagagccagccattcgctaaacttcagcgccgggcgggcc
gcctcctcactggccagatactgctgctcctcctcctgcagggtaaactgccgacggtta
cggtagcccacataccagcacaggccgaccacgatcccggctaaaccaatcaccacaaac
atcgttcgccaaccccaggccaactgcatgatgaccagggccggcggggcgatagcctgg
cccagcaccgtcgaggagttgaatattcccaccgccgtgccgcgctctctttgcgcatac
cagtcgttgatcgatttcacgccggctggcataaacggcgcttcgccgatcccgaggcca
atgcgcagcagaataaaatgcgagaacgaattgaccatcccggtcagggcctgcattgcg
gaccagaaaatcagcccggcgcccagcacaatccgtggccccaggcgattcaacaaaata
ccggagggcagttgcgcgaagccgtaggagagcgaaaaggcggagagcagcaccccgaac
tcggtggcgctaaggcccaggtcggcgcgtatcgcctccccggcgacgctcagcgaagag
cggtcaagaaagttgacgataccggcgataaacagcagcgtcagggtgatcttctgcacc
cgacggatgcgtaacggcgtcgccccggtccgggcggcaagagtctcgatagccatcgtt
gttccttacagagtcatatgaaataggatgtctgataagtaaggcaacaggtcgactacc
atacaagaattagggttgaaaaaagcggcagggatcacacatgacgagcttaggcccgtc
cccaccccgccacgatgattagcatgccgcacagggcgacggccgcgcccgcccagtcat
aatgggttaatttgaccccatcaacgacccgcagccagagcaatgcggtacaaacgtaca
ccccaccgtaggcggcatatacccgcccgctggcggccggatggagcgtcaggagccaga
cgaatagcgccagcgccagggcggtggggatcagcagcagcggcgttgccccgcgcttga
gccatagccacggtagataacagccgacgatttcacacagagcggtagcaaagaacagca
gcgttgttttgagcattaaaagattcgtaaaagagacaaagcgttgaaccattctacgcg
ataatggcctctgccccacgctgttttgccggctatgcccgacaaaagagctgtagtaaa
ctgaacctgagggttaacccatcacttaaaggaaatcgtgatgaacatgacactgaacaa
acgctggtgcctgaccgccattctggcgttaagcgctgtggtctacacctccagctccta
tgccgccaccgaccggctggtgattgaatctggcgacagcgcgcagagccgtcagcaggc
gtcgatggaaaaagagcaatggaacgacacccgcagcctgcgccagaaggtgaacaaacg
ggcggaaaaagagtgggataaagccgatgtcgctttcgacgcgcaggataactgccagaa
gagcgccaacgtcaatgcctactgggagccaaacaccctgcgctgtcttgaccgtcgcac
cggccgcgcgatcaatccctgagccgctccctgaccacgctggcgcctgcgggcgccgcc
tttctgtaatcccttttccgttttgaccacaggaatctccatgacagacgcgctacacgt
caaactccgcccgcttgagcgcgaagatttgcgcttcgtccaccagctcgataacaacgc
cagcgtcatgcgctactggtttgaagagccgtacgaggccttcgttgagctctccgatct
gtacgacaaacatattcacgatcaaagcgagcgccgctttgtcatcgaatgcaatggcga
taaagccggactggtggagctggttgaaatcaaccatgtgcaccgccgggccgagttcca
gatcatcatctcccccgacttccagggaaaaggtctcgccacccgcgccgcacgcctggc
gatggactatggctttaccgtgctcaatctgtataagctgtatttaatcgttgataaaga
gaatgaaaaagcgatccatatttaccgcaagctcggctttatggtcgagggtgaactgat
ccatgagtttttcattaacggcgagtaccgcaacaccatccgcatgtgcctgttccagca
ccagtatctggccgagcacaaaacgtccgggccgtccctgctgaagccgacggctcagta
ataatcgatacggtttttaatggtgtagtggcgggtcagcggcggctggacgctttcatc
gatcacctgcagctcacagctcagcggattgtcgtgatcgtcgtagtcgcaggtctgacg
caccgtgcccagcgtgcgatcgttgaaggtgctgatggcggtatagtccaatttcttacg
cggatcctttgacggcgttgaggcgacggtaaatcgctcctctttggcggtggtggtttt
tcccagcggatagccatcgctgtcatagcggtaggtggcggtggtctctttgccgcgtgc
gctgataataaaaccgttatcatccgtctcccaactcaccccggcggcaggcatctccgc
cagctgacacttgccctgcaggcgcagccgcttctcgtgggtgcgcccgtcgacgtaata
gttggcgtccagcagcagcgtggcgccggttttgttctccacatcttccagggtcagcag
atcgaaacacccttcccttgagagctgagcgctcaccttcttgaccaccacatcgtgttc
atccagcagcgtctggctaaaatctttcaccggcccgcgcaggggatcaaactcaaactc
attggaaaaactcgccatctccggggtgaaggcgtccggggcgcttttacggtcgcatgc
cgtcagcagcagcgctgccgggatcagccaatacaatcttttcacagacgattccttttg
tgtacatccgatcatattagcaaatacaattgtttacaccagttctgctatgcttaaatc
tggataacatcgataaggagcgtaagatgaaactatccctctgcaccggcgctgcgctac
tgctgtgctccacggccgtactggcggctcccgactcctgtgaacgggtcaaaagcgaca
tccagcagaagatcatcaacaatggcgtaccggaaaccgccttcagcctggccattgtgc
caaacgatcaggcagaccagcccggggttcaggtggtcggtcattgcgccaacgacacct
tcaaaatcacctatacgcgtaacagcgacagtcccgccgaaaacgacgctcagtaagccc
tcttcggtttcaaatgaaagatcttatccctgcattgaccagggataaggtctactggct
acccataacgtattatcgctcacccctgcgtctgttaatgacgtggcggtccttctccgc
acagcataactatcatggagtgagcaatgtcgaatcaggaatctcccggcggcgtcagcc
gacgcgcgctactaaaatctacagccctcggctccctggcgctggccgccggcgggctga
ccctgccctttacgctgcgccgcgccgcggcggcagttcagcaggctacaggcgacacaa
cccgcattgtctggggcgcctgctcggttaactgcggcagccgctgcgccctgcggctgc
acgtgcgtgatgatgaagtggttacgtcgaaacggataacaccggcgacgaccgctacgg
cgaccatcaggtccgcgcctgcctgcgcgggcgttcgattcgccggcgcatcaatcatcc
ggatcgccttaactatcccatgaagcgcgtcggcaagcgcggagaaggcaaatttgtccg
catcagctggcaggaggcgctggataccctcgccgaccgcctgaagagcgtggttgcgca
gtatggcaacgaagccgtatacattaactactcttcagggatcgtcggcggcaacatcac
ccgttcgtcgccttccgcgtcgccggtggcgcgtttaatgaactgctacggcggctcgct
taaccagtacggtacctacagtactgcgcagattgcctgcgccatgccctacacctacgg
cagtaacgacggcaacagcacctcggatattgaaaacagcaagctggtggtgatgttcgg
caacaatccggcggagacccggatgagcggcggcggcattacctggtatctggagcaggc
ccgcgagcgctctaacgcgcgaatgatcgtcatcgatccgcgctacaccgataccgccgc
cggtcgggaagatgagtggatccccattcgccccggcaccgacgccgcgctggtggccgg
tatcgcctgggtgttgattaacgaagatctggtggaccagcctttccttgataaatactg
cgttggctacgacgagaaaacgctcccggccggggcgccggcgaacggtcactacaaagc
ctatatcctcggcgagggcgacgacgggatcgctaaaacgccgcagtgggcctcgcgtat
taccggtatccccaccgatcgcatcattaagctggcgcgcgaaatcggcatgagcaagcc
ggcctacatttgccagggctgggggccccagcgccaggcaaacggcgaactcaccgcccg
ggcgatcgccatgctgccgatcttaaccggcaacgtcggcatcaacggcggcaatagcgg
cgcccgcgaatcaacctacaccatcaccattgagcgcctgccggtgctggaaaacccggt
gaagaccgccatctcctgctttacctggaccgacgccatcgcgcgcggtccagagatgac
cgccagccgcgatggcgtacgcggaaaagagaagctggatgtgccgatcaagttcctgtg
gaactacgcgggcaacaccatcatcaaccagcactccgacatcaataagacccacgaaat
tctgcaggatgaaagcaagtgcgaaaccattgtggttatcgacaactttatgacctcgtc
ggcgaaatacgccgacctgctgctgcccgacctgatgaccgttgagcaggaggatatcat
tcctaacgattacgccggcaatatgggctatctgatttttattcagcccgccacctcagc
gaagttcgaacgcaaaccgatttactggatcctaagcgaagtggcgaaacgactcggcga
cgacgtgcatcaacgttttaccgagggacgtacccaggaacagtggctgcagtatctgta
cgccaaaatggtggcgaaagatccggcgctgccggcctacgaggatctgaagcgaatggg
catctacaagcgcaaagacccgaacggccacttcgtcgcctatcgcgacttccggcacga
tcctgaagcgcatccgctcaaaaccccgtccggcaaaattgaaatctactccagccgact
cgcagagattgccgcccgctggcagctggagaaagacgaagttatcagcccgctgccggt
ctacgcctccacatttgaaggctgggacgatccgctgcgcagccagtatccgctgcagct
gtttggtttccactataaagcgcgcacccattccagctacggcaacgttgatgtattaca
agcggcctgtcgccaggaagtatggatcaatccgcttgacgcggaaaaacgcgggattaa
aaacggcgatatggtgcgcgtttttaatcagcgcggcgaagtccgtcttccggcgaaagt
gacgccacgcatcatgccgggggtctcggcgatgggccagggcgcctggcacgacgccaa
tatgaccggagatcggatcgaccatggcgcctgcatgaataccctgaccacccaccgccc
gtcgccgctggcgaaggggaatccacagcataccaacctggtcgatatcgagaaggttta
aggagtaaaccatgagcacgcaatatggattctttatcgactccgctcgctgtaccggat
gcaaaacctgcgagctggcctgtaaggactacaagaacctgactccggaggtcagcttcc
gccggatctatgagtatgccggcggcgactggcaggaggacaacggcgtctggcagcaga
acgtgtttgcctattacctctccatcgcctgtaaccactgtgaagatccggcctgcacca
aggtctgtccgagcggcgcgatgcataagcgcgaagacggttttgtggtggtcaacgaag
aggtatgcattggctgccgctactgccatatggcctgcccgtacggcgccccgcagtaca
atgccgacaaaggccatatgaccaagtgcgatggctgtcacgagcgtgtcgccgagggga
aaaagccgatctgcgtcgagtcctgcccgctgcgggcgttggatttcgggccgattgccg
aactgcgcgctaagcacggccagctggccgcggtagcgccgctgccgtcggcgcacttta
cccggccgagtatcgttatcaaacctaacgccaatgcccggccgtgtggcgataccaccg
gttacctggcgaacccgaaggaggtgtgagatgggaaacggatggcatgaatggccgctg
atggtctttacggtcttcggccagtgcgtcgtaggcggctttattgttctggcgctggcg
ctgatgacaggcaagctttcccgtgagcaggagcagcgagtggtgggcagcatgttcggc
ctgtgggtattgatggggatcgggtttattgcctcgacgatgcaccttggctcgccgctg
cgggcctttaattcgctgaatcgcgtgggagcctcgtcgctgagtaatgaaatcgccagc
ggggcgatcttcttcgccgtcggcggaattggctggctgctggccgtgtgcaaaaagctg
cctgccggcctgcggagcctgtggctggtggtgaccatggtgctgggcgtgattttcgtg
tggatgatggtgcgggtatacaacaccatcgacacggtgccgacctggtacaccgtttgg
acgccgctgagcttcttcctgacgctgtttatcggcggtccactgctgggctacctgctg
ctgcgcgtcgcaggcgtcgatggttgggcgctgcgcctgctgccggtggttagtttgctg
gcgctgctggtcagtattatggtggtcgtgatgcagggaagtgaacttgccaccatccgc
agctcagttcagcaggcctccgccctggtgccggattacgggttgcttatggcctggcgc
gtggtgctgctggcgctggccctggcctgctggtgcgtgccgcagattcgaggccgcaaa
ccggcggtctcgctgctcggcctggcctttgttctgatactggcgggagagatgatcggc
cgcggcatattctatggcctgcatatgaccgttgggatggctgtcgccagttaaccacct
ccatcatgcggtgcctaaccaccggcatgatgaaaacgtgctgtcgatagatgaaatttt
tcaactgaaattaacttcggcatttattaataaaccagcaaaaacaatagcgtattatct
gttgtctcacctttttccatcctctggataaaaaacttctatcgtagccgacaaaaccgc
gtcacgcctgatttcaggtggattgacaatgtttttagcagtggcatgatgcgctcgcga
tctgaacattcctcacggtttttacccatgaccatctacacccggccagtgcaaatgctg
ctctgtggcctgcttttattgaccctggcgatagcggtgctgaatacgctcgtcccgctc
tggctcgcccatgaaaacatgccaacctggcaggtcggcatggtggggtcatcctatttt
accggcaacctggccggtacgttgctggccggctgggtgatcaagcgcctggggtttaac
cgtagctattatctcgcatcgttaattttcgccgtcggctgcgtagggctggggatcacc
gttggcttctggacatggctgagctggcgttttatcgccggcgtaggttgcgcgatgatc
tgggtggtggtggaaagcgcgctggtttgcagcggcacttcccgcagtcgcggtcgtctg
ctggcggcgtacatgatggtctattacgtcggtaccgtactgggccagctgatggtcagt
aaattacccaccgatttaatgagcgtcctgccgtgggtgaccggcctggcgctggcggcg
atcctgccgttgctgtttacccgcattatggggcaggcagaagaaccgcatgaaacggta
cgtatctggccgatgctgaagctacgccaggcgcgccacggggtcaatggctgtattatt
tcggggattgtcctcggctcgctgtatggcctgatgccgctgtggctgaaccatcagggc
gtcagcgactccggcatcggcttctggatggcggtgatggtgagtgcggggatcctcggc
cagtggccggtagggcgcctggcagaccgctacggtcgcctgctggtgctgcgggtacag
gtctttgtggtcattctgggatgtctggcgatgcttagtcaggcggcaatggccccggcg
ctgtttgtgcttggggcatctggtttcacgctgtatccggtggcgatggcctgggcctgt
gaaaaagtggagcaccatcagctggtggcgatgaatcaggcgctgctgatgagctatacc
atcggcagcctgctgggcccgaccctgacggcgatgctgatgcagaacttctcagacaac
ctgctgtttatcatgatcgccagcgtgtcgtttatctatctgctgaccctgctgcgcaaa
gccgggcatcatccgacgccggtggcgcacgcctgaccctgcaacgcgcagcgcatgctg
cgcgtcatctgctgcaatcgcataggcttactgccgcagagaggacaagtcgtttttcat
gagaatgaaacggcggggcggacacagcttcccacgccgttgcaggccggcataagcgca
tcaccggcccgggcgggattagtacattactttgtgaccatactgctcaaggatgccttt
tacccgctccatggtctctttcttcggcggatggacgccgtccagcttgtactcttcgcc
catcgctacccatttgtgtttacccagctcatggtagggcagcagctcgattttttcgac
attgcccatatcgcgggtaaattcgcccaggcggtgcgcggaatcatcatcgtctgacca
gccgggaaccaccacgtagcggatccagacattgatattcttcttcgccagatactgggc
gaattccagcgtacgatggttagaaacgcccaccaggttctggtgaatctcatcgttcat
ctgcttgagatccagcatcaccaggtctgttacctccagcagctcgtcgataaccggatc
gtagcgacgtacgaagccgttggtatccaggcaggtgtggatgccttctttcttacacgc
gcggaaccagtcgcgaacaaactccgcctgcaggatcgcctcaccgcccgaggcggtgac
gccgccgccggaagcattcataaagtgacgataggtcaccacctctttcattaattcttc
aacggtgatttctttgccgccgtgggtatcccaggtgtcacggttatggcagtacaggca
gcgcatcaggcagccctggaaaaaggtaataaagcggatgcccgggccatcaacggtgcc
acaggattcaaaggagtgaatgcgaccaataactgacattgcggtgttttctccagatct
ggcccatccggggccgtgttggtgcgcagctcagcggctgcgtcgagtctgttttgacag
gtacccaaagtatagataactggcaaagcaggctggggcggggaatgcttgttaaaaagg
ccccactgatgtggggcctttattgtacgccttttcagtcagacagggaattacatggtc
tgagtgaaggtacgggtaataacatcctgctgctgttctttggtcagggagttaaaacgt
acggcgtagccagatacacggatggtcagctgcggatatttttccgggttttccatcgcg
tcgagcagcatttcgcggttcatgacgttcacgttcaggtgctgaccaccttcgatggac
gcttcgtgatggaagtaaccatccatcagacccgccaggttggtcttacgaacttcgtcg
tctttacccagcgcgttcggcacgatagagaaggtataagagataccatctttcgcgtaa
gcaaacggcagtttagcgacggaggtcagagaggctactgcgcctttctggtcacggccg
tgcatcgggttagcacctggaccgaacggcgcgccagcgtgacgaccgtctggggtatta
ccggttttcttaccgtacaccacgttagaggtgatggtcagaacagactgagtcgggata
gcgttgcggtaggtgtgcagtttctgaattttcttcatgaaacgttcaaccaggtcaacg
gccatgtcatcgacgcgagggtcgttgttaccaaactgcgggtattcgccttcgatttcg
aagtcgatagccagaccgtcttcgtcacgaatcggtttaactttcgcatatttgatagca
gacagggagtcagcagcaacggacagaccagcgataccacacgccatggtgcggataacg
tcacggtcgtgcagcgccatcagagaggcttcgtagctgtacttgtcgtgcatgtagtgg
atgatgttcagcgcggtgacgtactgtttagccagccagtccatgaagtgatccatgcga
tccattacttcgtcgaagttcaggacgtcgcctttgatcggttcagatttcggaccaacc
tgcattttcagtttttcatccacgccgccgttgatagcgtacagcatggttttcgcgagg
ttagcgcgagcgccgaagaactgcatttgcttaccaacaaccatcgggcttacgcagcat
gcgatagcgtagtcgtcgttgttgaagtccggacgcatcaggtcatcgttctcatactgc
agagaagaggtatcgatggacactttagcggcgaatttcttgaagctcagcggcagtttt
tcagaccacaggatagtaatgttcggctccggagacggccccatggtgtacagggtgttc
aggaagcggaagctgtttttggtcaccagagtacggccgtcaacgcccataccgccgatg
gattccgttgcccaaatcgggtcgccggagaacagttcatcatattccggggtacgcagg
aagcgaaccatacgcagtttcatgaccaggtggtcaaccatttcctgcgcgtcttgctcg
gtgattttacccgcctgcaggtcacgctcgatgtagatatccaggaagctggaggtacga
ccgaaggacattgccgcgccgttctgagatttcacggcagccaggtaaccgaagtaggtc
cactgaatcgcttcctgagcggtggtcgccggaccggagatgtcatagccatatttagcg
gccatctctttgatctggcccagtgcgcggtgttgttcagcgatttcttcacgcagacgg
atggtcgcttccaggtcttcgccgctttccagtttcgcttgcagagagttgaactgggcg
aatttgtctttcatcaggaagtcgataccgtacagcgcaacgcgacggtagtcaccgatg
atacgaccacgaccgtaagcatccggcagacccgtcagcacgccggatttacggcagcgc
aggatgtccggggtatagacgtcgaaaacgccctggttgtgagttttacggtactctgtg
aagatttttttcagcatcgggtccagctcgcgattatacgctttgcaggaaccttcaacc
attttgataccaccgaacgggatgatcgcacgtttcagcggcgcttcggtctgcagacca
acgattttttccagacctttctcgatatagcccgcgtcgtgagaggtgatggtggaagcc
agggcagtgtcaaaatcaacaggcgcgtgagtgcggttttcctgttttacaccttccatt
acggtgtcccacagcttggtggtcgcttcagtcgcgccagccaggaaggattcgtcgcct
tcatatggggtgtagtttttctgaataaagtcacggacgttgacttcattctgccagtca
cctttcgcaaaaccttcccaggctgtggctaacttttcattaagctcggacatgtaacac
ctaccttcttaagtggattttttatttactgcctgaaacaacccttagtgatggtcgttg
ccacgcaggtaaatgacccagtatgtcaacccgaccagcagacccccgccgataatgttc
ccgatagttaccggaatcaggttatcagtgatgaagttcataacggtcaagtgagagaaa
ctttccggagtcgaaccgatggcggtccagaattccgggcttgcaaagttgcggattacg
atacccatcgggatcataaacatgttggcgatgctgtgctcaaagccgctggcaacgaac
atcgctaccggcaggaccatgatcatcgctttatccatcaggctacgaccggaatagctc
atccatacggcgagacaaaccatcaggttagcgaggatacccaggctcacggcctccaca
aaagtatggtgcattttgtggtcggcggtctgcagaacgtttagcccccagccgccgttg
gcagtcatatattcgcctgataaccacatcagcagcacaaacagcagcgcgcccaccagg
ttaccaaaatagacgttgagccagttttttgccagttgcccccaggtaattcgaccgctg
gctttggccaccacgatcagtaccgtagaggtaaagaggtcagcgccgcagataacgcac
agaatcagacccagagaaaaacagatcccaccgataagtttggcaatcccataaggcatc
gcggcagtgccggtggtcgcggtgatatagaatacgaaagcgatggagatgaaaacgcca
gcggtgatcgccagataaaacgtcttcatcggatgcttcgttgctttatagacacctgct
tcttcggcgactttcgccatcgcggcagggagcaaaagatcaaaagggttgtcagctttc
acactaactctctctttatataagttggcggtgagatactaacaaagcattatagaaggg
aaattgatatagatcatatctcaccggaactatatgcctttttagtgtgtggtttttatt
gaaattatcagtaacttgatgaaatgtatagagaaaataatttttaaattttataaataa
tgttgaattttttcttttttacccccatttttgagttaattaaaatggagtatttttatt
aaatttaacaattgataaatgatgaaatggcgttatttaacattgattaactttacaact
acaaattataggaggcgctttctcagggttaaataacggagccgctgagggctccgttgt
aagcattaacgatggcgcaagctgggcttattttgcccaaaacgccgctttcgcccgctg
cagtttttcataggctttcagcagcgactgatgggccgggaaggcctgcagatcgctatc
gaccgcctggagaccatagaacggcgcttccccgctcagcgccgcgctggcggcttcgac
cgcgtcggcgccgtacatacggatgaaggcgttcaggtactgcagcggctgacgctcttc
ttcctggctcagcagcagcagggtttgcagacagcgatagtagttcgcgcgctccgcgct
gaagaccgaagcattaaattccatggtccactcggtccagatcagcgcctgttccagatc
gccgccggccagggccagcatcgctttcagctcgccgacgcgcagggtataccagccgtt
gtcttttccggtggcgagccccagcagttcgcgaacgcgggtgaaatcatccagaccttc
atcgtccatctgctcgatcagcgccaggtaatcttctttatcccactcgctgcccggcag
ggacagaatggtgtcccgcagatgagcgcccatgctgttgttcgccagccacaggtcttc
cgccgggtatatgtccgacatccccgggacgatgatacggcaggcgtaaacgcccaggtg
ctcgtagtcggcgatgtacacttctttatcttcggccttgaagatggccatcagggtggc
gaactcttcttcggtagtaccagagaagctccagtcaacgaatggatagtcggcgtcctg
cttgaacatatcccaggagatcaggccgctggagtcgataaagtgggtttcgaggttcgc
gtgctcggcgacctcttcgtcatcgaaggttggcggcgtgaagacatcgaggtctttcag
gctgcggccctgcagcagttcggtgacggttcgctccagcgccacgccaaagtccgggtg
ggcgccgaaggaggcgaagcaggtgccgttagccgggttaaacagcacgacgcagataac
cggatatttgccgccgagcgagccatcataggcaaagatcgggaaaccttcagcttccag
tttggcgatcgattccacgacgcccggatagcgcgccatgacttccgccgggatctccgg
caggctgatgctttcagcgatgatgcggtttttaatgtgacgttcaaagacctctgacag
accctgtacccgcgcttcgttgcgggtgttaccggcggacatgccgttggagacgtacag
gttgccgacaatattcatcggaatatagatggtttcgccgtcggactggcgggtaaaagg
cagaccgcacacgccgcgctcatcgttacccgactgcagatccaccagcatactggccgt
taactgatcgtcaggatcgtagaacgcgcgcaggcgggcatccagcagaccttccgggac
ttcatcatcctcagtcagcgggaaccacttttcgttcgggtagtgaacaaacgggccgtt
agcgatagtgtcgcctaaccagaagtcggcgaagaaatagttagtggacagacgttcgaa
atattcgcccagcgcggaggccagggctgcctttttggtggcgcctttaccattggtaaa
gcacagcgcgcacgctttatcgcgaatgtgaacggaccacacgtgcggcaccgggttcag
ccacgaggcctcttcgatatcaaatccgaggtcgagcaatttctgctggaagcgagcgat
ggaatcttccagggcggcatctttgccgggaataaacgtttgggtcatggcgatcacttt
tgtcgtacggaaagcgcgcaatgatacggcttttatctgacaggtgctatctccatcatc
tggctatgcttagaggcatctttaatacacagggagatggaaaatgaaagcctttgactg
gcagcggatggcgctcgataaagtaccggtggaattcctggcggaggtggcgttgcgcag
cctctataccttcgttctggtctttattttcctcaagattaccggacggcgcggcgtgcg
gcagatgtcgctgttcgaggtgctgattattttgaccctcggctcggcggcgggtgacgt
ggcgttttatgacgatgtgccgctgctgccggtgctggtggtcttcgttacgctggcgct
actgtatcgcggcattatgtggctgatggggcatagcgaaaagctggaggatctactgga
ggggaaacctatcgtagtggtggaagagggacagttggcctgggagaagctgcatgcgga
aaacatgaccgaattcgaattttttatggagctgcgggtcaacagcgtcgagcagcttgg
ccaggtccggctggcaatcctcgaaaccaacgggcagatcagcgtgttttattatcccga
tgaagaggtgagggccggattatcgatccttccagcgcattgtaccacacgctataccac
cattccgcaagaggggatctatgcctgcgtgcgctgcagcatcgtaatggcgatgcaggc
gggagaaaaacgaatatgtccgcgctgcgcaaatgcagaatggtcgaaggccagccgggc
gaaacggcttacctgacagcaaatatgtcggttttattacgtcaagccgatagattctgt
tgtgtgacggcggccgcgttttaccgtcggcgagttttagccattgcggaccgtgtcact
gaatgataaaaccgatagccacaggaataacttatgcccgcggcggttcgcgggcaaaac
aacatagcaacgtggtgaggggaaatggctcaggtctataacttcagttcgggcccggca
atgctgccggcggaagtactcaaactggcgcagcaggaactgtgcgactggcacggtctg
gggacgtcggtcatggagatcagtcaccgtggtaaggagtttatccaggtggcagaagag
gcagaacaggacttccgcgctctgctgaacatcccttccaactataaagttttattctgc
cacggcggcggccgcggccagttcgccgggatcccgcggaacatcctcggcgataaaaag
gtcgctgactatgtggacgccggttactgggcggccagcgcggtcaaagaggcaaagaaa
tactgcacgccgaacgttatcgacgcgaaaatcaccgtcgacggcaagcgcgctgtgaag
ccgatgagcgagtggcagctgaccccgggagcggcctatctgcactactgcccgaacgaa
accattgatggtatcgcgattgatgagacgccgaacttcggcgacgacgtcatcgtgacc
gccgatttctcctccaccattctttcccgagaaattgacgtcaaccgcttcggcgtaatc
tacgccggcgcgcagaagaatatcggtccggctgggctgacgctggtcatcgtgcgtgaa
gatctgctgggcaaagccagcgtggcctgcccgtcaattcttgactacaccgtgttaagc
gagaatgactcgatgtttaacacaccgccgacgttcgcatggtatctggctggactggtg
tttaagtggctgaaacagcagggcggggttgccgcgatggataaaatcaaccagcagaaa
gccgaactgctctacggcgtgatcgataacagcggcttctatcgtaacgatgtggcgcag
gccaaccgttcgcgtatgaacgtaccgttccagctggcggacagcgccctggacaaactg
ttcctcgaagagtcgtttgctgccgggctgcacgcgctgaagggccaccgggtggtgggc
ggcatgcgtgcttccatctacaacgccatgccgctggacggcgtgaaggcgttaaccgac
tttatgctggacttcgaacgccgccacggttaatcgcctgtttctttcttcctccccgcg
gcctgtctgcggggtttttattctgtttgtttgagagtgaagtttgatggaatccctgac
gttacaacccatcgcacgcgtagagggcaccgtgaacctgccaggttcgaaaagcgtctc
caaccgcgcgctgctgctggctgccctggcccgcggcacgacggtgctgaccaacctgct
ggacagcgacgatgtgcgccatatgctgaatgccctgagtgcgctgggggttcaatatac
cctgtctgccgaccgcacccgctgcgaagtgaccggcaacggcggcccgttgcgctctgc
cgcggcgctggagctgttccttggcaacgccggtaccgcgatgcgtccgctggcggcggc
cctgtgccttggcagcaacgatatcgtgctgaccggcgaaccgcggatgaaagagcgtcc
gatcggccatctggtggatgccctgcgtcagggcggcgctcagatcgactatctggagca
ggaaaattatccaccgctgcgcctgcgcggcggttttcagggcggcaacgtcgaggttga
cggcagcgtctccagccagttcctgaccgcgctgctgatgaccgcgccgctggcgccgca
ggataccgtcatcgtcattaagggcgatctggtgtcgaaaccctatatcgacattacgct
gcacctgatgaaaaccttcggcgttgaggtggataatcagtcttatcagcgatttgtggt
gcgcggcaagcagcagtatcagtcgccgggagattacctggtggaaggcgatgcttcctc
ggcctcgtatttcctcgccgctggcgccattaagggcggcacggtaaaagtcaccggtat
cggccgcaacagcgtacagggcgacattcgtttcgccgacgtactggagaaaatgggcgc
caccgtcacctggggcgacgatttcatcgcctgcacccacggcgagctcaaggcggtcga
tatggatatgaaccatatcccggacgccgcgatgaccatcgccaccgccgcgctgttcgc
gcaagggaccactaccctgcgcaatatctacaactggcgggtcaaggagacggaccgtct
gttcgccatggcgaccgagctgcgtaaagtgggcgccgaggtggaagagggggaagatta
tattcgcatcaccccgccggcaaagttgaagtacgcagaaatcggcacctataacgacca
ccggatggcgatgtgcttctcgctggtagcgctgtctgatacgccggtgaccatccttga
tcccaaatgtacggccaaaacgttccctgactactttgagcagctggcgcggatcagtac
cctcgcctgagtaaaactttgtcatcccgcgggctgatgtcctgtcagcccgctataatt
gcgcaaaacttctgcttttcatttcctgtagtccgtaatttacaagcaatgctcactttc
cggcgtattgatgcgtataatgcgcggcgtttatattccatgcgccttgctgaaggagaa
aaagatgacggcgaatattccggtaatcaccattgatgggcctggcggtgcgggtaaagg
tacgttgtgcaaggcaatggcggaagcgctgggctggcatctgttagattcaggcgcgat
ctaccgcgttctggcgctggcggcgctgcatcatcatgtcgacgtggagtccgaagaggc
gctggtgcccctggctgcccatcttgacgtgcgttttatttctactgacggcaacctgga
agtggtgctggaaggggaagatgtcagtagcgaaattcgcactcaggaggtcgcgaacgc
ggcctcgaaagtggcggcttttccgcgcgttcgcgaagcgctgctgcgccgccagcgcgc
cttccgcgaactgccggggcttatcgccgacggtcgcgatatgggaacggtagttttccc
ggacgcgccggtgaaaattttcctcgatgcctcggccgacgagcgggcgcatcgccgcat
gcggcagttgcaggaaaagggctttgatgttaactttgaacgtcttttgtccgagataaa
agagcgtgacgatcgcgaccgaaatcgcgccgtggcgccgcttgtcccggctgccgatgc
attagttctcgattcaaccgaactaaacattgagcaagtgattgaaaaagcgctacaata
tgcgcgcgaaaaattggccgttgcgtaggccttaaccggtaacgcgccgaagcctccgaa
ttatagcagtaccccgcggcaatggatggtcagcgggtatgtgaaacaaccccatccggc
acggagccaggtggacgttaatattaacctgaagattaaacatgactgaatcttttgctc
aactgtttgaagaatccttaaaagaaatcgaaacccgcccgggttccatcgttcgtggtg
ttgttgttgctatcgacaaagacgtagtactggttgacgccggtctgaaatctgagtccg
ccatcccggctgagcagttcaaaaacgcccagggcgagctggaaatccaggttggtgacg
aagttgacgttgctctggatgcagtagaagacggcttcggtgaaactctgctgtcccgtg
agaaagctaaacgtcacgaagcttggatcacgctggaaaaagcttacgaagacgctgaaa
ctgttaccggtgttatcaacggcaaagttaaaggtggcttcactgttgagctgaacggta
ttcgtgcgttcctgccgggttccctggtagacgttcgtccggtgcgcgacacgctgcacc
tggaaggcaaagagcttgagttcaaagtcatcaagctggaccagaagcgtaacaacgttg
ttgtttctcgtcgtgccgttatcgaatccgaaaacagcgcagagcgcgatcagctgctgg
aaaacctgcaggaaggcatggaagtcaaaggtatcgttaagaacctcactgactacggtg
cattcgttgatctgggcggcgttgacggcctgctgcacatcaccgatatggcctggaaac
gcgttaagcatccgagcgaaatcgtaaacgttggcgacgaaatcactgttaaagtgctga
agttcgaccgcgagcgtacccgtgtatccctgggcctgaaacagctgggcgaagatccgt
gggtagctatcgctaaacgttatccggaaggtaccaaactgaccggtcgcgtgaccaacc
tgaccgactacggctgcttcgttgaaatcgaagagggcgttgaaggcctggttcacgttt
ccgaaatggattggaccaacaaaaacatccacccgtccaaagttgttaacgttggcgacg
ttgtggaagtaatggttctggatatcgacgaagagcgtcgtcgtatctccctgggtctga
agcagtgcaaatctaacccatggcagcagttcgcggaaacccacaacaagggcgaccgtg
ttgaaggtaaaatcaagtctatcactgacttcggtatcttcatcggcctggacggcggca
tcgacggcctggttcacctgtctgacatctcctggaacgttgcaggcgaagaagcagttc
gtgaatacaaaaaaggcgacgaaatcgcagcagttgttctgcaggttgacgcagagcgtg
agcgtatctccctgggcgttaaacagctcgcggaagatccgttcaacaactacgttgctc
tgaacaagaaaggcgctatcgttgttggtaaagtgactgcagttgacgctaaaggcgcaa
ccgtagaactggctgacggcgtagaaggttacctgcgtgcttctgaagcatcccgtgacc
gcgttgaagacgcaactctggttctgagcgttggcgacgaagttgaagcgaaattcaccg
gcgtggatcgtaagaaccgcgtagtgagcctgtctgtacgtgcgaaagacgaagcggaag
aaaaaagacgctatcgctaccgtgaacaagcaggaagacgcgaacttctccaacaacgct
atggctgaagcgttcaaagcagcgaaaggcgagtaatctttgtcattcaggtaataacaa
cctgaatagcgacgagtttacttgacagattgcaggattcgtcctgtaatcaagcacaaa
gggcggctacggccgcccttgtttaagctgttagctaatttttgccttgaaggaaaccgg
aggaataatgaccaagtcagaattgattgaaagacttgccagccagcaatctcacattcc
ggcgaaagcggtggaagatgctgttaaagaaatgctggaacatatggcctcaacgcttgc
tcaaggtgagcgcattgaaatccgcggtttcggcagcttttctctgcactatcgagcacc
tcgcaccggacgtaacccgaaaactggtgataaagtcgaactggaaggtaagtacgttcc
gcactttaagcccgggaaagaattacgtgaccgcgccaatatttatgaagggtgagttgc
acgacgtgcagcctgcctgacgctaaagaaagcaccttcgggtgctttttttgtgcccgc
catttacggccatcctcacaaaaaaagcgtgcccggctgcaagcgaggcgattgtctgga
atgcgccgcgcaaacctgaattcgccgccaggacgccagcaccgctttgcgtaacactgc
ccactcacagggaggtgtttatgcgtctatcatggcttgccggatgcgccatcattgcaa
tgctgccgcttctctggctacccgtcttgccgggcccgtacagtctggcgggcgcgagcg
cactggcgctggcgctgattcgtctgcatggaagggccgtcgccggagtggcgatgacgc
ttctgctggtggtctggggagtattgagcgcgcatcaggcgctgtggccgacccggcacc
ttaccggcgccatccggcaagcggaagtgatccttagcgagacggatggccagaccttgc
accggggacaaatggtgcgcctgcggggccgctatctgtttcccccggtaggcgtaacgc
tgtacggggaacttgcacctgcgccagcctgtgcgggtcaacactggctgatgacgctgc
gcctgcgcccggtgcacgggcagctcaatgacgggggcttcgacagccagcgctatgcgc
tggcgcagcaccgaccgctgagcggagggatcgtcgccgcttccgcgctggatgcccgct
gcagtctgcgcgcccgctatctgacgtcgctgacccggcgactgcagacttatccctggc
gcgcggtgatgttgggattaggaatgggggagcggctgtctctgccgacggagataaagg
tcctgatgcagaacacgggcacttcccatctgatggctatctcgggtctgcatatcgctc
tcgcggcttctcttatcatgctgttgctgcgcggcgtgcagtatattctcccgggccgct
ggatcggctggcggttgccgctgctggccgggctggccggcgccgtcggctatgcctggc
tgacgggtatgcagccgccggccctgcgcacttgcttagggcttgcggtctgttgtgctt
tacgtttgtcgggtcaacgctggacggcgtggcaggtgtggctctgctgtctgggagcga
tactggttgtcgacccgctggcggtgctgtcgcaaagcctgtggctatctgccttcgccg
tggcggggctgatcttctggttccagtggctcccgctgcctgccggccgctggcgctggc
cgtggaagaccataattgctcttgttcatttgcaggctggcgtgacgctgctgctgctgc
cgctgcagttgttgctattccatggcataagcctgacatcgatggcggctaatttgctgg
cggtaccgttagtcaccctgttggcggtgccgcttattctgaccgcgatgctggtgcatc
tctcggggccggagatagtggagtcgctactctggctggcggccgatcgcgtgctggcgc
tactgttttggggattacgacgtttaccggacggctggttgacgctggatactcgctggc
tgtggatcagtatcctgccgtggctgttggtgatgggctggcgttttcagagctggcggc
attcaccggcgctgtgtctcagcgtgctgtttttactgacgcggccattcagccgacaaa
cgcctgcggacgaatggcgggtgacgatgctggatgtcgggcaggggctggcgatggtga
tcgagcgtcacggtaaggcattgctttacgataccgggccggcttggccgcagggtgata
gcggtcaacaggtgattatcccgtggctgcgctggcaccatctgcagctgcaagggatta
tgctgagccatgaacatctggatcatcgcggcggccttgattcagtgctgcaggcatggc
cgcaggcctgggtgcgcagcccgttaggctgggcgcatcatctgccgtgtcatcgcggcg
agcgctggcaatggcagggactcaacttccaggccctgtggccgctgccgggcagcacgg
caaagggtaacaatcattcctgtgtggtgcggatcgatgatggtcgctccagcatcctgc
tcaccggcgatatagaacgtcaggcggagcaggcgatgatcagccgttactggcggcatc
tgacgtctacacttattcaggttccccaccacggcagcaatacctcctccagcgcgctgc
tgatccgccgggtggatggcgcggccgcgctggcctccgcttcgcgctacaatgcgtggc
ggatgccctcgtacaaggtggttcagcgctaccgccagcggggttatcgctggttcgcca
cgccgcagcaggggcagataacggtggttttttccgcagaagggtggcaaatccatagct
tacgggatcaagttttaccgcgttggtatcatcagtggtttggcgcgcccgccgataacg
ggtagaatatgcggctatttcaacacaagctggtttattgaatgcagaacgataaagatc
tctccacgtggcagaccttccgccgactttggccgattatcgcgccgtttaaagccgggc
taatcgtagcggcggtggcgttggtgcttaacgcgggcagtgacaccttcatgttatcgc
ttcttaaaccgttattggatgatggttttggtaaaacggatcgctcagtgctgctatgga
tgccgctggtggttatcggcctgatggtgctgcgtgggatcaccagctacatctcgagct
attgtatttcctgggtttccggcaaagtggtgatgaccatgcgtcgtcgcctgttcggcc
acatgatgggtatgccggtggccttctttgacaagcagtctaccggaacgctgctgtcac
gcatcacctatgattctgagcaggtcgcctcctcctcttccagcgcgctgatcaccgtgg
tccgcgaaggggcatcgattatcggtctgttcgtgatgatgttctattacagctggcagc
tgtcgctgatcctgatcgtactggcgccgattgtgtcggtggcgatccgcgtggtctcca
agcgttttcgcaatatcagtaagaatatgcagaacacgatggggcaggtcaccaccagcg
ccgagcagatgctgaaagggcacaaagaggtgctgatgtttggcggccaggaagtggaaa
ccaaacgttttgataaagtcagcaataaaatgcgtctgcaggggatgaagatggtttccg
cctcgtctatctccgacccgatcattcagcttatcgcctccctggcgctggcctttgtcc
tgtatgccgccagcttcccgagcgtgatggacaccctgaccgccgggaccattaccgtgg
tcttctcctcgatgattgcgctgatgcgtccgctgaagtcgctgaccaacgtcaatgccc
agttccagcgtgggatggcggcgtgccagacgctgtttgcgatcctcgattccgagcagg
aaaaagacgaaggtacgcgggtcattgagcgggcgaaaggcaatctcaagttcgagaacg
tcacctttacctacccgggtcgcgaagtggccgcgctgcgcaatatcaatctcgatatcc
cggaagggaaaaccgtggcgctggtggggcgctcagggtcgggtaaatcgaccattgcca
gcctgatcacccgcttctacgatgtcgacgacggccagatcctgctggatggccacgacc
tgcgcgagtacaagctgagctcgctgcgcgaccaggtggcgctggtttcacaaaacgtgc
atctgttcaacgataccgtcgccaacaatatcgcctatgcccgtaccgaagagtacagcc
gcgagcagattgaagaggccgcgcgcatggcctacgccatggatttcattaacaagatgg
ataatggtctggataccatcatcggcgagaatggcgtgatgctgtccggcggccagcgcc
agcgtattgctattgcccgcgcgctgctgcgtaacagcccgatcctgatcctcgatgaag
ccacctcggcgctggataccgagtccgagcgtgccattcaggcggcgctggatgagctgc
agaaaaaccgtacctcgctggttattgctcaccgtctgtcgaccattgagcaggctgatg
aaatcgtggtggttgaagacgggcggatcgtggagcgcggaacgcaccatgacctgctgg
agcataagggcgtgtacgcccagctgcataagatgcaattcggcgaatgatcgcgcgcat
ctggtccggggaatcgccgctgtggcgcctgcttctgccgctctcctggctgtatggcct
ggtgagcggggtgattcgcctcagctatcggctggggtggcaaaaagcctggcgcgcgcc
ggtgccggtggtggtggttggtaacctgaccgctggcggcaatggcaaaacgccggtggt
gatctggctggtggagcagctgcagcagcgcggtattcgcgttggcgtcgtgtctcgcgg
ctacggcggtaaagccgaccgctatccgctggtgttggacgacaggaccagtacggcgct
ggcgggtgatgaaccggtgttgatacatcagcgtaccggtgccccggtcgctgtcgctcc
gctacgcagcgacgcggtaaaagcattgctcagcgcgcacgatctgcagatgattgtgac
cgacgacgggttgcagcactataagctcgcgcgggacagagaaattgtcgttattgacgg
cgtgcgccgctttggcaacggctggtggctgcctgccgggccgatgcgcgagcgggcgtc
gcgcttgcaaagcgttgatgcggttatcgttaacggcggcgtggcgcgtccgggtgagat
cccgatgcggctgcgcccagggatggcggttaacctgcttaccggcgaacgtcgcgatgt
ctccaccttcacgaacgtagtggcgatggccggcatcggccatccgccgcgcttcttcgc
caccctcgaaagctgcggcgtccagccggtcaaaaccgtggcgctggcggaccatcaggc
gcttagccaggatgatgtcgccgccctggtgaccgccgatcagacgctgctgatgaccga
gaaagatgccgtgaaatgtcgcgatttcgccgctgcaaactggtggtatttaccggtcga
cgccataatggccgatgaacgcgcacagcggttgcttgcggacttagcgacgttggcgca
acgttaactgacgcgccggctttgctcgccgctgtgctggaattcctgacggagaacctg
catgtcggtattgcaactatcgcttaacgaggcgcgccacctccatctcgcggcgcaggg
gttgttaaagaagccccgacgtcgcgctcgcccgaaagacattctttccaccatccagca
gatgtcgctgctgcaaatcgataccatcaacgtggtggcccgcagcccctacctggtgct
gttcagccgtcttggcagctatccgcagcactggctggatgagtcgctgcgcaacggcga
gctaatggaatactgggcgcatgaagcctgctttctgccgcgcagcgatttcgccctggt
gcgccatcgcatgttgaatcccgacaatatgggctggaaataccatcgcgcatggatgga
ggagcatgccgggagtattgccgagctggtggcgcatatcgggcaaaacggcccggttcg
ctcggcggattttacccacccgcgcaaaggcgccagcggctggtgggagtggaaaccgca
taagcgccacctggaagggctgtttaccgccggcgaagtgatggtggtggagcggcgcaa
ttttcaccgcgtgtatgatctaacccggcgggtgatgccggactgggacgacgagcgcga
cgcgctctcccgcgaagacgcagaggccattatgttgcgcaatagcgcccgtagtctcgg
catcttccgcgcccagtggctggccgattactatcgcttgcgccagccggcgctaccggg
tctgctggcggcctggcaggaagaggggctggtggtgccagttaacgtggaagcactcgg
cgagatgtggctgcatcacgaggcgctggcgcagctggagaccgcgcccggcggtaagct
gaccgccagccatagcgtcgtgctctcgcccttcgacccggtggtctgggatcggaaacg
cgctgagcagctgttcaacttcagctatcgcctggagtgttataccccggcgccgaagcg
tcagtatggctacttcgtactgcctctgctgcaccagggaaaactggtcgggcggatgga
cagtaaaatacatcgcaaaagccgggagctggagatcttcgctctgtggctggaggaggg
ggtgaagatcacccgtggtctggagcaggggctgcgccgggcgattaacgacttcgcacg
ctggcaatcggcagagcggatcctgtgccgacgcctgccggaagggctgtttgtcggcca
ggagcaggggtgggaaatcgacgccgattgatcccggcgcctgccttcctgtgatatgct
gctgagaaatctatccggtccatcaggaggaaacatggatcaccgtttacttgaaatcat
cgcctgcccggtctgtaacggcaagctgtattacagtcaggataagcaagaacttatttg
caaacttgatagcctggcgtttccgctgcgcgacggtatcccggtgctgctggagacaga
ggcgcgtccgctggcgctagaagagagtcactcatgagtttcgtggtcattattcctgcg
cgtttcgcctccacgcgcctgccgggaaaaccactgcaggacattaatggtaagccgatg
attgtccatgtgctggagcgcgctcgcgaatccggcgcggatcgcattattgtcgccacc
gatcacgaagatgtcgcccgggcggttgaagccgccggcggcgaggtctgtatgacccgc
gccgaccatcagtccggcaccgaacggctggcggaagtggtggaaaagtgtgcgttcagc
gatgacaccattatcgtcaatattcagggcgatgagccgatgatccccccggcgattgtc
cgccaggtggcggagaatctggctgccagcagcagcggaatggcgaccctggcggtaccg
atccatgatgcggaagaggcgtttaacccgaatgcggtcaaagtggtgatggatgccgag
ggttacgcgctctatttctcccgcgcgactattccctgggatcgcgatcgctttgcccaa
tcccgcgagaccatcggtgactccctgctgcgtcacatcggcatctatggctatcgcgcc
ggctttatccgccgctatgtcagctgggcgccgagcccgctggagcagattgaaatgctc
gagcagctgcgagtgctgtggtatggcgagaaaatccatgtcgccgtggcggcggaagtg
cccggcaccggcgtggataccccggaagatctggagcgcgtccgcgctgagctgcgttag
tcctctgtcccctccttgctggaggggatatcccgtcggtttttcgctttttttacccct
ttttgatcttatccgatgacaagccaggtgcgggcgctcattatgaaaccagtagtgttc
ataggggtaatcgacaatggaacagttgcgaaccgaactcagtcatcttcttggcgaaaa
gctaagccgggtggagtgtgtcagtgaacaagccgctacggcgctgtggttcctgtacga
tgcgcagggaaacccgatgccgctgctggcgcgaagtttcaccacgcccggcgtggcgcg
gcagctggcatggaagatctcgaccctggcgcgtaatggtacggtgcgtatgccggtggt
ttatggcgtcatgacgcacgaagaacatcccggaccagatgtgctgctgcttgagcgcct
gcgcggcgtaccggtggaggcgccgacgcgcaccccggcgcgctgggagcaactgcagga
gcaaatcgtcgaggggctgctggcgtggcatcggcaggacagtggcggctgcgtgggaat
ggtcgacaatacccaggaaaacctatggccgaactggtaccgccagcgggtagagatatt
gtggagcaccctgaacctgtatcaggacaccggtctcaccatgcaggataagcgcctttt
gttccgctcccgcgagtgccttccggagctgttccgcgatttcaatgataatgctgtgct
ggtgcatggcaacttcactctgcgcagcatgctaaaagatccgcgcagcgatcagctgct
ggcgatggtggggccggggatgatgctgtgggcgccacgcgagtatgaactgttccgcct
tgctgaaggcggccaggcggaacagctgctgtggcgctacctgcagcaggcgccagtttc
cgaggcctttgtctggcggcgctggctttatctgctgtgggatgaggtggatagtctggt
caacaccgggcgctttgatcgcgcccgttttgacctcgctgcaaaatcactcctgccctg
gctcgcctgagctgcctttcagccattgccagacgcgaccaagggtttcatagccgaccc
ggtcgctgtgcatcagccacactggagaaggaatggcccgctcccacggattgagcggcg
aggtcaccgccagctgattggccggcgcaggaagcggatccaggccggcatggcgaaaga
atatcatcgcccgcggaaggtgtgacgccgaggtgaccagcaggaagggcgcgtcgccga
tggcgcgcttcaccgccagcgcttcctcttctgtatctttcggccgatcgagcacaatga
tatcgctgcgaggtacgccaaggctctccgccactctcgccccggcttccgccgtgctga
cgggattcgttttcgccgccgcgccggtaaagatcattttcgaaccgggattcgcctgcc
acaggcggatgccctccgtcaggcgcggcaggctgttattgataagattagagcttggcg
cccactccggattccaggtatagccgccgcccagcaccaccacgtagttcaccggctgct
cgccgcgccaggtggggtaggtatcttcaatcggtttcagcaggctgtcggccacgggct
gcaggctcagcagcgtcagcagcagccagccgaggctcacgcatagctttccggtacgct
gaaagcggctgaaccataacagcgcgatcccgataccgatcagcaacagtaaggcgggta
gcggcaacagcaggccgccgacgatcttttttagcgtgaaaagcatgccagatggttcct
tttttaaccatataaccaaagttatgttcggatcttataacagatcgcttcattctcggc
gcgggtatgacaaaatagcggttttgtgttggcttgtggagtcactcgtgcaggatcgca
atttcgatgacattgctgaaaagttttcgcgcaatatttacggcaccacaaaaggccagt
tgcgtcaggcgatcctctggcaggatctggaaccgctgttggcgcagctggggccgggac
cgctgagggtgctggatgccggcggcggcgaagggcaaacggccatcaaagtcgcgcaac
tgggccatcacgtgacgctctgcgatctctccgctgagatggtggctcgcgcccgccagg
cggccgccgataaaggtgtgatcgacaacatgcattttgtacaatgcgcggctcaggata
ttgcgcagcatttggaaagcccggtcgatctggtactgtttcatgcggtgctggagtggg
tggcggagccccaggaaatactgcataccctgtggtcgacgctgcgtgctggcggtggac
tgtcattgatgttctacaatgctaacggcctgttgatgcacaatatggttgccggtaatt
ttgattacgttcaactgggcatgccaaaaaagaaaaaaacgcacgctgtcgccggattat
ccgcgtgaaccacagcaggtttatcactggctggaagagattggctggcagatcgtcagc
aaaaccggcgtgcgggtgtttcatgattatctgcgtgaaaaacgccaacagcatgacagc
tatgcggcgctgctggcgctggagacgcgctactgtcgtcaggagccgtatctcagcctg
ggccgttatattcatgtcaccgcgcttaagagccaggctcatagccgcagatgcaaggat
aaagtatgagtgaattttcccagacagtccccgaactggttgcctgggccagaaaaaatg
atttttcaatctcgctaccggtcgacagactctctttcctgctggcgatcgccactctga
atggtgaacgactggaaggggaaatgagcgagggtgaactggtggatgcgttccgccacg
tcagtgatgcgtttgagcagaccagcgaaaccatcagccagcgcgccaataacgcgatca
acgatttggtgcgccagcgtctgctgaaccgctttaccagcgaaattaccgaaggcaatg
cgatctatcgcctgacgccgttggggattgggatcaccgattattatatccgtcagcgcg
aattctcgacgctgcgtctctcgatgcagctgtcgatcgtcgccggcgagctgaagcgcg
cggcggacgccgcggaagagggcggtgatgaattccactggcatcgcaacgtttttgcgc
cgctgaagtattccgtagcggaaattttcgacagcatcgacctgacgcagcgcattatgg
atgagcagcagcagctggtgaaagacgatatcgcgcagttgttgaataaagactggcgcg
cggcgatttccagctgtgaactgctgctgtcggaaacctccggcaccctgcgcgaactgc
aggatacgctggatgcggcaggggataagctgcaggcgaacctgctgcgcattcaggact
cgaccatggcgcgcgacgatctccattttgtcgatcggctggtgttcgatctgcaaagca
agctcgaccgcatcgtcagctggggtcagcaggcgattgacctgtggatcggctacgacc
gccatgtgcacaagtttatccgtaccgctatcgatatggataagaaccgcgtcttcgccc
agcgtctgcgccagtcggtacagacctattttgatgaaccgtgggcgctaacttacgcca
acgccgaccgcctgctggatatgcgcgatgaagagatggccctgcgcgatgaagaggtca
ccggcgagctgccggcggacctcgaatttgaagagtttaacgaaattcgcgagcagctgg
cggcgctgatcgaagcgcagctggcggtctataaagagaaaggaataccgctggatctcg
gcctggtggcacgggagttcctggcgcagtatccgcgcgggcgtcacttcgacgtggcgc
ggatcgtcgtggatcaggcggtacagctgggcgtcgcccaggcagatttcaccggactgc
cggcaaaatggcagccgattaatgattacggagccaaggtacaggcgcatgtcattgaca
aatattgaacaagtgatgccggttaagctggcgcaggcgttggccaatccgttatttccg
gcgctggacagcgccctgcgcgcgggccgtcatatcggtctcgacgagctggataatcac
gcatttttgatggattttcaggattacctggaagagttttacgctcgctataacgtcgag
ctgatccgcgcgccggagggattcttctacctgcgcccgcggtccaccacgctgatttcg
cgctcggtactgtccgagctggatatgatggtgggcaaaattctttgctatctctatctc
agcccggagcgcctggcgaacgaagggatttttacccagcaggagctctatgacgagctg
ctgaccctggccgatgaatccaggctgctgaagctggtgaacaaccgttccaccggttcg
gatctggaccgccagaagctgcaggaaaaaatgcgggcctcgcttaaccgcttacgtcgt
ctggggatggtgtggtttatgggccacgatagcagcaagtttcgcattaccgaatcggta
ttccgctttggcgccgatgtgcgcgccggcgacgacccgcgcgaagcgcagcgccgtctg
atccgcgacggggaagcgatggccctggaaaatcacctgcagctcaatgatgagaatgaa
gaaaaccagccggatagcggggaggaagagtaatgattgaacgcggtaagtttcgctcgc
taacgctggttaactggaacggcttctttgcccggacctttgatcttgatgaactggtga
ccaccctctccggggggaacggcgcgggtaagtccacgaccatggcggccttcgtcacgg
cgctgatcccggatttaaccctgctgcacttccgtaacaccaccgaagcgggggccacca
gcggctcacgcgataaaggcctgcacggtaagctgcgcgccggggtgtgttactcggtac
tcgatgtgatcaactcccgccaccagcgcgtggtggtcggcgtgcgcctgcagcaggtcg
ccgggcgcgatcgtaaagtcgatattaaacctttcgccattcagggactgccgacctcta
tcctgccgacccagctgttgaccgaaacgctgaacgatcgccaggcgcgcgtcgtgagcc
tcaacgagctgaaagataaactcgaggcgatggaaggggtccagtttaaacagttcaact
cgatcaccgaatatcactcgctaatgttcgatctgggcgtggtggcgcgtcgcctgcgtt
ccgcctccgatcgtagcaagtactaccgcctgattgaggcctcgctgtacggcgggatct
ccagcaccattacccgctcgctgcgcgactacctgctgccggaaaacagcggcgtgcgta
aagcgttccaggatatggaagcggcgctgcgggaaaaccgcatgacgctggaagccattc
gcgttacccagtccgaccgcgatctgtttaaacacctgatcagcgaagccaccaactacg
tggcggcggactatatgcgtcacgccaacgagaggcgcattcacctggataaggcgctgg
agtatcgccgcgatctcttcacctcgcgttcgcagctggcggctgagcagtataagcacg
tcgacatggcgcgcgaactgcaggagcataacggcgcggagggcgatctggaagccgatt
accaggccgccagcgatcacctgaacctggtgcagactgcgctgcgtcagcaggaaaaaa
tcgagcgctacgaagcggatctcgacgagctgcagatccgtctggaagagcagaatgaag
tggtggcggaagccgtcgatcgtcaggaagagaacgaagcccgcgctgaggccgccgagc
tggaagtggatgagctgaaaagccagctcgccgactatcagcaggcgctcgatgtgcagc
agacccgcgccattcagtataaccaggcgctgcaggcgctggagcgcgcgaaggcgctgt
gccatctgccggatctgaccccggagagtgccgacgagtggctggaaaccttccaggcga
aagagcaggaagcgacggagaaaatgctgtcgctggaacagaaaatgagcgtggcgcaaa
ccgcgcacagccagtttgaacaggcttaccagttggtggcggcgattaacggcccgctgg
cgcgcaatgaagcctgggacgtggcgcgcgaattgctgcgcgacggcgtgaaccagcgcc
accaggccgagcaggcgcaggggctgcgcagccgcctcaacgagcttgaacagcgcctgc
gcgagcagcaggacgctgagcgtcagctggccgagttctgcaaacgccagggtaaacgtt
acgatatcgacgatctggaaacgctgcatcaggagctggaagcgcgcatcgcgtcgctgg
ccgacagcgtctccaatgctcaggagcagcgcatggcgctgcgtcaggagctggagcaac
tgcagtcgcgtacccagacgctgatgcgtcgggcgccggtctggctggcggcgcagaaca
gccttaaccagctgtgcgagcaaagcggcgagcagtttgcgtccggccaggaggtcaccg
aatacctgcagcagctgctggagcgtgaacgagaggctatcgttgaacgtgacgaggtcg
gcgcccgcaagcgcgccatcgacgaagaaatcgagcgtctcagccagccgggcggttcgg
aagatccgcgcctcaacgccctggcggaacggttcggcggcgttctgctgtccgagatct
acgatgatgttagcctggacgatgcgccgtacttctccgcgctgtacggtccgtcgcgcc
atgcgatcgtggtgccggatctgtcgcgggtagccgagcagcttgagggactggaagatt
gcccggaagatctctatctgatcgaaggcgatccgcaatcctttgacgacagcgtattca
gcgtcgacgagctggaaaaagcggtggtggtgaagattgccgatcgccagtggcgttatt
cgcgcttcccgtcgctgccgctgtttggccgcgcggcacgtgaaaaccgcattgaaaccc
tgcatgccgagcgtgaatcgctgtcagagcgttttgcgaccctgtcgttcgatgtgcaga
aaacccagcgcctgcaccaggccttcagccgctttatcggcagccatctggcggtggctt
tcgaggacgatccggaagaagagatccgcaaactcaacagccgccgcggcgagctggagc
gtgcgctgagcgcccatgaaagcgataaccaacagaaccgtgtgcagtacgagcaggcga
aagagggcgtgtcggcgctcaaccgcctgctgccgcgcctgaacctgctggcggatgata
cgctggccgaccgcgtggacgagatccaggaacgtctggacgaagcgcaggaggccgcgc
gctttattcagcagcacggtaaccagctggcgaagctggagcctattgtttcggtgctgc
agagcgatccggagcagtttgagcagctgaaagaagattacgcctatgcgcagcaaaccc
agcgcgatgcacgtcagcaggcttttgccctggcggaagttgtgcagcgcagggcccact
tcagctactccgattcggcggaaatgctcagcggcaacagcgatctcaacgagaagctgc
gccagcgtctggagcaggcggagtccgaacgcagccgcgcgcgcgacgcgatgcgtgccc
atgcggcgcagcttagtcagtacaatcaggtgctggcctcgctgaagagctcgtatgaca
ccaagaaagagctgctcaacgatctgtataaagagttgcaggacattggcgtgcgcgccg
acgccggcgcggaagagcgtgctcgcgcgcgtcgcgatgagctgcacatgcagctgagca
ataaccgctcccgacgcaatcagctggagaaagcgttgaccttctgcgaagcggaaatgg
acaacctgacccgtaaactgcgcaagctggagcgcgattactgcgaaatgcgcgagcagg
tggtgaccgccaaggcgggctggtgcgcggtgatgcgtctggtgaaagacaacggcgtcg
aacgtcgtctgcatcgacgcgagctggcctatctctccgccgatgagctgcgctcaatgt
cggataaggcgctgggggcgctgcgtctggcggtcgccgataacgaacatctgcgtgacg
tgctgcgtatctcggaagatccgaagcgtccggagcgcaaaattcagttcttcgttgccg
tataccagcatctgcgcgagcgtattcgtcaggatattattcgcaccgatgatccggtgg
aagcgatcgagcagatggagattgagctcagccgcctgaccgaagagctgaccaaccgtg
aacagaagctggcgatcagttcccgcagcgtggccaacattattcgcaaaaccattcagc
gcgagcagaaccgtatccggatgctcaaccagggtctgcagagcgtctccttcggccagg
tcaacagcgtgcgtctgaacgtcaatgtgcgtgagacccactcgatgctgctcgacgtgc
tctccgagcagcatgagcagcaccaggatctgtttaacagcaatcgtctgaccttctctg
aggcgctggccaagctctatcagcgtctcaacccacagatcgacatggggcagcgcacgc
cgcaaaccatcggtgaagagctgctcgactaccgcaactatctggagatggaagtggaag
ttaaccgcggctccgacggctggctgcgcgcggagtccggcgcgctgtctaccggggaag
ctatcggtaccgggatgtcgattctggtgatggtggtgcagagttgggaagatgaatccc
gtcgcctgcgcggcaaggatatctcgccttgccgtctgctgttcctcgatgaagcggcgc
gtcttgacgcccgctccatcgccaccctgttcgagctgtgcgaacgtctggagatgcagc
tgattatcgcagcgccggagaacatcagtccggaaaaaggcactacctataaactggtgc
gtaaggtgttcaataatcacgaacatgtgcacgtcgtggggctgcgcgggtttgccgcgc
cgctgccggaagcgctgccgggaacggccgacgcctcctgacgatgcagctcactactgg
cgggtaagcgctgaaaagggcaacgttaagttgccctttttgctatccagcttgctatgc
cagggtggtataatctttaagcttctttacattaggtaaggcaaaagccttttcgtcttt
atatactgtgttaaagcccacgaatttgtgggcggcaatgtgtgacaacagggggcaagg
gatgttgcttaagaaacggtatggtcgtccattgtcagcgctcagtctgagcctggcaat
ggcatttgctccgctgttcaatgtccaggccgcagagcctgaagtcgtaccaggtgatag
ctccgctacgcctggagagctttccgtcgcgctgtcgcaaagcgacgggcaatcgccggc
ggtcgcgaagctggccggtgagcagccgctgtcgatggaagccgcggcgaacagtcgcgc
ccagatcgaagcgctattgccggctggctacaaacccgtctttatgaatccgctggtctc
gctatacgccgccagggatatgaaaccgatgtgggaaaaccgcgaggcggtgcaggcgtt
ccagcagcagctggcggagatcgccatcgccggttttcagccgcagtttaccacctgggt
cagtctgctgaccgatcctgccgtcagcggcatggcgcgcgatgtggtgttgtctgatgc
catgatgggctatctgcactttatcagcggcatccccacccaggggacccgctggttata
tagctcgacaccgtacaagatggcgaccccgccgctttcggtgattaaccagtggcagct
ggcgctggataatggctccctgccggcgtttatcgccggcctggcgccgcgtcatccgca
gtatgaggccatgcaccagtcgctgctggcgctggtggctgattcacgtccatggccgca
gatgaccggcagcggctcgctgcgcccgggagaatggagcaatgatatcggcgcgctgcg
cgagatcctccagcgtaccgggatgctggaaaattccgccaatatcgttctgcccggcga
cgtggtgagtccttcggcgaagaaaaagagcaagcccgcggcgcgcggtgtgtacgatcg
ccagctggtggagggcgttaagcgctttcaggccatgcaggggctgggggcggatggggt
catcggccaatccacccgtgactggctcaatgtctcatcggcgcagcgcgctggcgtgct
ggcgctgaacattcagcgtctacgtctgctgccaggcaaactatcgaccggtatcatggt
gaatattcccgcgttttcgctggtctattaccaggacggcagtcaggtgctggcctcgcg
ggtgatcgtcggacgtccggaccgcaagacgccgatgatgagcagcgcgctgaacaacgt
agtggtcaatccgccgtggaacgtaccgcccaccctggcgcgcaaagatattctgccgaa
ggtgcgtaataatcctggctatctggagcagcatggctacaccgtgatgcgcggctggaa
cagtaaagagaccatcgatccttaccgggttgactggtcaaccatcaccgagaacaattt
accgttccgttttcagcaggcgcctggggcacgtaattcactggggcgttacaagtttaa
tatgccgagttcggatgctatctatctgcacgatacgccgaaccataatctgtttcagaa
ggatgtccgtgcgctcagttccggctgcgtcagggtcaataaagcctcggagctggccaa
tatgctgctgcaggacgcgggctggaatgacacgcgcatttccgacgccctgaagcaggg
ggatacgcgctatgtcaatattcggcaaaatataccggtgaatttatattacttaacggc
gtttgtggacgctgatggacgtacacaatatcgaacagatatttacaattacgatatcac
cgcgcgatccagcgcacaaattctgacgaaagcggaacaattaatcaggtaaatgaagta
gttcaatggattttgttgtcctagcactgggtaaaaaagggcgctgcacctctgcagcgc
ccgattttcctggggtgaggctgccttgacgttggcaataatgcccggtaaggtgccttt
cgtgcgccagaagtgcatatacatatcattccgctcaatgcgtagcgcggttagcgcgaa
cgttctcctttgccgggcaacatctcggtcgtggcgagcgatagcgagctgatcctggca
tcgcgcaaagcggaaaaagtatataacgattcattgactgtagacctgattatcatggac
aaatttgacgctaatcgccgcagattgctggcgttgggtggcgctgcgctgggtgctgcc
gccattctccctgcgccggcatttgccaccctctcgaccccccgtccgcgtattttgacg
ctgaataacctgcataccggtgaatcgctcagggcggagtttttcgatggcagaggctat
attcaggatgaattagcaagacttaaccattttttccgtgactatcgcgcgaataaaatt
aagtccatcgatccaaatctgttcgatcatctttatcggttgcagggactacttggcacc
aacaaacctgtccagcttatctctggctatcgttccctcgataccaacgatgagcttcgc
gcacgaagccgtggtgtagcgaaacacagctatcacaccaaggggcaggcgatggatttc
catattgaaggtatttcgttaagcaatattcgcaaagcggcgttatctatgcgcgcaggt
ggtgtaggatattacccacgtagtaactttgtgcatattgataccggtcccgtaaggcac
tggtaacgaaaggagcgtcatgaactatcgtattattccggttaccgcgttcgcgcagaa
ctgttctcttatctggtgcgggcaaacccggctggcggcgctggtcgatcctggcggcga
tgctgaacgtatcaaagcggtggtggcagaggctggcgtcacgctgatgcagatcctgct
gacgcatggccacctcgatcacgttggcgccgcggctgaactggcgcagcattatggcgt
accggttattggtccggaaaaagaggatgagttctggctggaaggattaccggcgcaaag
ccggatgttcggcctggaggattgccaaccgctgcgtccggatcgctggctcaatgaagg
cgatgtggtcaatgtggggaatgtggcgctgcaggtgctgcactgcccgggccatacgcc
gggccatgtggtcttttttgatgacgcctcccgactgctgatctccggagacgtgatttt
caaaggcggggtgggacgcagcgattttccgcgcggcgaccatgggcagctgattgcggc
tatcaaggaaaagctgttgccgctgggcgatgatgtgacctttattcccggccatggtcc
gctgtcgacgctgggtgaggaacgccgtaataacccgtttctgcaggatgagatgccggt
ctggtaacagacatgacgcgaacacataaaaaaggccgcattcgcggcctttttctttat
accgaatactatcgcttacagtacggcgacgatggcttcgcacagcggcgccatattgtc
aggcgtcatcccggccacgttgatacgtccggaagcgaccgcatagatggcgaactcttc
acgcaggcgcagcacctgctctttagtcaggccgctgaatgagaacatgccgttctgctg
gctgataaagctgaagtcgcggctcgcgcctttctcctgcagggtattgacgaacagcag
acgcatacgctggatgcgctggcgcatatcggtcagttcctgctcccagattgcccgcag
cgcatcgttgctcagaatggtggcgaccacggaggcgccgtgcgcaggcgggttggagta
gttggcgcggatcaccgacttcatctgactgaaagcgcggtctacagtctcctgatccgc
ggcgaccagagtgcaggcgccgacgcgctcgttgtacaggccaaagtttttcgagtagga
gctggcgaccagcagctctttatgtagagcagcaaaagcgcgtagcccttcagcatcttc
ttccagaccgcgggcgaagccctggtaggcgaaatcgaacagcggtagccagcctttttc
caccgacagctgcgccagctgctgccactgatcgagcgtcggatcgataccggtcgggtt
gtggcagcagccgtggaacagtaccacgtcgcccgcctgggcttcgttcaggctggccag
cagaccatcaaagtccagcgcgtggttagccgcgtcgtagtaagcgtattcgcgcacttc
cagcccggcagaggtgaatacgcttttatggttcggccagctcggattacttacccacac
acgtttcacgtcggtgtttttggcgaggaagtctgcggcgacacgcagcgcaccggtacc
gcccggtgtctgcgcggtgcgggcgcgtttatcagcgataatcgcattgcctttaccgaa
cagcagctcctgggtgcagcgaccaaattcaggaataccatcgatgcccagatagttttt
agtcgtttcattttccagcagatactgctctgcttttttgacgctggtcagaacgggcgt
tttaccggtttcatccttgtaaacaccaattccgaggttaattttttcagggcggtcatc
ggcacgaaacagatcggccagacctaaaatcgggtcggctggggcggcggtaatgttctc
aaacatgacgaggttccattgtgattactgaagggaaatccgctatcaggttaacgggag
aataacgaattgccaaccgtttgcgacaaaaagcgcgaaggttttcgaaagagacgatct
ttgtctcacgaatacagaaaagcaggaccgaagtcctgctttgaaggcatatcacgaagg
ggtgtactgcagattagaactggtaaacgatacccacggccgcctggtcgtcagtggcga
caccagccgctttggtgtaatcgttgtcgtccagctggttgaatttatacgcagcgtaga
cgttcatgttcttgttaaagtagtaccaggtacccacttcgatgtatttaaccagatccg
catcgccgccggagaagccagcacgcgactgcaggtccttgcctttggtctgtacgtagc
cgatggacggacgcaggccgaagtcaaactgatactgtacaactgcttcaaagttctgag
ttttaccggcgaagtggttatcttcttccggagtcatgttgtaagtctgggagtacatga
cggccgcatagatgttgttagcgtcatattttgcagaggtcgcccaggcttcggctttgt
cgccattgccgtcagctttctgatcgacgctacggttagagctggagtagcctgcagaca
gtgcgataccgttgtcgaacgcgtaggtggctgcggtgctgaagccgtcgccattctgct
tgcgaatcgcacggtcgtggtcgtttttaccctggtactgcagcgcgaagctcagaccgt
caaccagaccgaagaagtcggagttacggtaggttgcgacgccgttggtacgaccggtca
tgtagttgtcggtgtagttccagccgtcaccgccccattcaaccagcatatcggttgccg
cttcgacgtcgtagatcgcgccgtagttacggccatagtcgaatgaaccgtattcgcccg
ctttcaggcccgcgaacgccagacgggtttttgtggtctgggaaccttcaacattggacg
cgtccatgttgtattcccactggccgtagccgatcagctgatcgttgatctgagtttcgc
ctttcaggccgatacgggcataggtggtatcgtcgctgctggtgtcgccattggtggtcc
agacgtgctcgccgaccatttttccatagaagtccagtttgttgccgtttttgttataga
tttctgcagcgttggctgcaccggctaccagcagggcagggatcaccactgccagaatat
tgcgcttcatcattatttattaccctcattaatattttttatatgaacacgtgctgtcaa
agctcaattgaaatgtcctttatccggctcaattaaaatgtccactttgatctcagattc
tctttgctgatagactttccttcgactgaaacaacaggatgattgatctcatgcttcgat
acgagttaacgccgaacaatgcaggttttatactgtggggagattcagaagccctgaatg
aattgcacgaactcgttcaggctttgttgaataaatcagatttcaggtaagtctcccccg
tagcgggttgtgttttcaggtaatacgcacgctttcaggcatacctgctttcgtcatttt
gttcagcgctcgtaccagggccatagcctccgcaacctgaccatcgtagtcacgcagcgt
cagtgaacccccgaacagctgttttacccggtacatcgccgtttccgctatcgagcgacg
gttgtaatctgttgtccatttccaccgcgcattactcccggtcattcgctgattagccac
tgcacggttacggtctgcatattcaccgggccagtaacccgcacctttcggg
>IonXpress_008_rawlib.basecaller_c2
atcaggataaatcggcgaccaggaggcattcatgggctgcagcgtcagtcgcggcgtcag
cagaagccgtttcaccgtaaactccccctgtacgctggcgacaacgatatcgccgtgccg
cggcttttcagcactgtccacaaccagcagatcgccattgtacagactgccgtcggccat
gctgtctccgctggcacgtaggtagtacgtcgcgctcggatgccgtatgcagtaatcatg
gagatccagatcggactcgacatagtcagcagcagggctgggaaaaccgcagctggccag
atcggcaaacaatggatgggcctgtggcgggagttctttcccggtgctgaaaagttgtag
tttcatctttcctcctgacactctaatttttactggttatacatacagtgtgcgccggga
gaccggtagagatcaaggggtgaaagtccccgaccattgaaggaccagcaatccacaagg
tccccgagtcatgcgttgcataccgcgaggtatggggcgaagcgttgacaggggtgttga
caggccagccattgagccacgaaatgtatattaaattaccgggtgccgacgttgtactgt
taacggaaggcaacatcatagggtgcgatactgcgagtgccacatggacccggcggggtc
tgagaccctggcatgtcaatacgatctctacgcgggaaccgggagatctcccctctgacc
atctgccagtgtcggagatggcccgcaccgggaagacgaggagtcatagccggtgatgta
cggagaggagaagtcggactcgctcatagtagcggcgaagcaggcgaacaacccgaaagg
agcggagtcagtggagcgaaggagcggggccaaggggaacgcggaacagccacacatgcg
ccggacacagagccgggaaagcatgtcacagaggctgtcacgcgtgcgggaagctgcgaa
gcagcggaagaaagaacggtttacagcattgttccacctgctgacagtcgaagcactgga
agccgcattcctctccctgagcaggaaagcggccgccggagtggatggcatcaggtggat
ggactacgccggaaacatgaagaacaacataacagatctgcaccggaggctacatcaggg
cagctacagggcgcagcccggcaggcgtcactacatcccaaaagcggatggaaaacaacg
cccgctcggcatcgcctcgctggaggacaagatcgtccagtatgcgctggtgaaaatcct
gaacgcagtctatgaaaacgactttatggggttctcatacgggttcagacccgggcgaag
ccagcacgatgcactggacgcactggccacagggctggtacgcactaacgtaaactgggt
actggatgccgacatcagtcagttcttcgacagggtgagccacgaatggctgatcaggtt
cacagagcatcggatcggcgaccggagggtaatcaggctcatacgtaagtggctcacagc
cgggacgtcggaggagggtcaatggcgagcaacggaggaaggcaccccacagggtgcggt
catctcaccgctgctggcaaacatatacctccactacgtcttcgatctgtgggcgcatca
gtggcgacgtcgctatgccacaggcaatgtggtaatggtcagatacgccgatgacatcgt
catcgggttcgacaaacgatacgatgcccggcgcttccgtatagccatgcagcgcagact
gagggagttcggactcacggttcacccggagaaaacccgtctgatggagttcggccgctt
cgctgccgaaaaccgtgccatcaggggaaaaggcaaaccagaaacgttcaacttcctcgg
gttcacgcacatcagcgggaaagatcgcaacggcaggttcatgctgatacgaaagacccg
ccgggatcggatgacggcaactctgaaagccatcaaagacggtctgcgaaggcgctggca
ttactcaatccccgaacagggaaaatggctcaggagagtggttcagggatacctgaacta
tcactcggtaccgggcaacttccccaccatgcagaagttcaggacacacgtaacaaacct
ctggcgccgggcgctcaggcgcaggagccagaaggatgatacgacctggacgaaagcaaa
caaactggcagccgcatggctaccaagggttcgggttcttcatccatggcctgtggagcg
gttcaccgccagacacccgaggcaggagcccggtgcgtaaatcgcgcacgccgggatctg
tgcggggggtatccggtaacgggtatccctaccgcgacgttaatgtgagcgagactatta
tgcagttctacactcccgttgagttacgtcagatcatgctgcttccgttgtacagcgacc
ttgtgcaatgtggttttccaagtcctgcgcaggactacgttgagcaacgtatcgatctga
acgagttgctcgttaaccaccccagtgcgacgtattttgtcaaagccgccggcgacagca
tgaaggatgccggcataggggaaggtgatcttcttgttgtggatagctcaaggacagcag
ttcatggcgatatcgttatcgctgcagtggatggggaattcaccgttaagaagctgcagc
tgcatccgcgggttcagcttaacccaatgaaccctgcatattcgccgatagtcgtcggta
gcgaggatactctcgatgtgttcggggtggttacgtacatcattaaatcggctggctgaa
atgtttgcactttgcgatgtgaactcattttacgcatcgtgcgagaccgtatttcgtcct
gacctgaaggggcggccggtggtcgtcctgtcaaacaacgacggctgcgtgatcgcccgt
tcgcaagaggctaagcccttcgtcaaaatgggtgagccttatttcaagcaaaaggacatg
tttcgccggcacggtattatcgcgtttagcagcaactatgagctttatgccgatatgtcc
aaccgagtgatgacaacgctggaggaactctctccacgctgcgaaatttacagtattgat
gaggcattttgcgatcttactggtgttcgtaactgtcgcgatcttaccgaatttggcagg
gaaattcgcgagacggttctgcgcaggacgcacctcacagtcggtgtcggcatagcccag
actaaaactttggcaaagctggccaatcacgcggcgaaacagtggcagcggcagaccgga
ggagtggtggatctgtctaatcaggaaaggcagaggaagttgatggctttgcttccggtg
gatgaggtctggggagtcgggcgccgcctcagtaaaaaactggaggcaatgggcattaaa
acagtgcttcaactggcggatacagatatcaggtttatccggaagcattttaatgtggtt
ctggagcgaaccgtgcgggagctacgcggggaaccatgtctcggtctggaggagttctcg
ccggtaaagcaggagattgtctgtagtcgcagctttgggcagcggatttcaacctacgaa
gagatgcgccaggcgatatgcttatacgcatcccgtgccgcggagaaactccgtggcgag
catcagtattgtcggttcatctcagctttcgttaaaaccagtccctttgcgcttaacgag
ccgtattacggaaacagcgcatcagtaaagctgctaactccaacccaggacagcagggac
atcatcaccgcggcgacgaaatgcctcgatgcaatatggcgagacggacatcgctatcag
aaagcaggcgtgatgctgggggatttctacagccagggcgtggctcagctaaatctgttt
gacgataatgcaccgcggcaaaacagcgaaaaactgatggaggtcctggatcatcttaat
gcgaaaaatgggagaggggccctgtactttgccggccagggtatccagaccgcatggcag
atgaaacgagaaatgctatccccgcgctatactacgaggttctgtgacctgctcaaagtt
aggtgaatcagtcataaacattagtggttgtgctgctactacagcccgcttagagcgaac
agcaaacgttacatttatgatggctaagtagcctcaccacataatgctgtgataaattaa
tcatcaaacttatgctacaagactttccttagtaggaataatttaacttcatataggaat
tcaaatgaatagcaaaaatgttgagctgaatgctgccaaagaaaaactggctaaactgat
tgatcatttgtacgttttagagcgtgaatacgacaaagcgcttgaacatgctgcaagcta
tcttggatatgatgagaagatagaaaaggtcagagacgaaagggctagcggtctgtacga
gaatatcaatgaagttaaaaatcagataatgaatcaaaccaaattaattgaagcgctggt
agccgactattgagcaactctcattctagtcttaaacagctggcctggcgccagctaccc
atccttcaggttcatttattaaaatgaccgccaacgacaatgtctactgttgtcacattt
cggacgttatcaaatctatagtctttagatagcctcaatcaattcaggcccttgattctt
cacgttacccactgcgcgggaaaccgggtgccatttgaaatgatctgctgacagagcgcc
atctgcaattatttcctccgcctctttcccaccaacatcttgccgcatccattcgcgcgc
tgcttccggtaccaaaaccagcggccggcggtcatgaatatcgaccagaccttggtcggc
agttgcagtcacaatcaaaaatccctcagcttcatcgccgcgctcgaaaggcacgctgcc
gatcgccgccataaaaatgggcttgccgtctttacggtggatgaaatagggctgtttctt
gtccccttcctttttccattcaaaccagccatcagcaaagcagatcgctcgaccgtgctg
ccacagcggtttaaacattctgcttgtcgccgcggtttctacgcgagcgttaatgagcgc
tggcttatcccaccaccccggcgcgtaaccccagtgaactggatcgaggtgcagttgttc
attacgttcgctcaggagtagaactttagtccccggcgccacgttgtaacgcccaatcgg
ctcagggtcgtatgcgatgtcgcgctcggcttcttctgcaagataagccaagtattcttc
gcgtgtctgtgattgggcaaaacgtccgcacatggttacctccagtcttcagactgaaag
tatagaaggtgtgggggaaacgtaggaagggaactccgacagccatctaactgatgactg
tcggagatgacgtcaaaaacaatgtgtacaaaattgtgtattaaaatcaggaaaattgca
caattttaaaatttaacttattgtttttaattgacaaaaatatttattctgtaggtgcta
tcgtagggcataccattccttatgtttcagtgggttagccatggcaccgagaatatcgga
aattacgttgacaataatcaccagcgcgccaatcaccatcactccggcggagatcgccgc
gtagtcctgctggcgaatggcgttgatcagccagcggcccagtccaggccagctgaacac
catctcagtgatcatcgccagggtgagcatggtggaaaactgcaggccgagacgcgggat
caccggcggcagggcgttgtgcagcacatggcgcagtagaattttgcgtcgcgacacgcc
gcgggtggcggccgcttttacatagttagtgtcatacacctcgctggtgctaatgcgcat
caggcggatcacttcagtggtgggggcgaccgccagggtcaataccggcagcaccatatg
ccgggcggcgctgacgatcatctcatggcgccacggcgagtccgaaagccaggcgtcgat
cagcgcgaaaccggtgacatttttcacctcatacagcagttcgaagcgaccggagaccgg
aagccagccgagggtcagggaaaagaagagggtcaggagcagcgccagccagaagaccgg
gatcgagaaaccgaccagcgcgacggcgctgatcagggtatcgggccatttattgcgcat
tacgccggcgatcatccccaccggaatgcctatcagcagggcaaagccgaaggcgagtat
gcacagctccatggtcgccgggaaaacctcgcgcaactgctcagaaatcagctggccgtt
aatgctggagacgccgaaatcccagtgcagcaccccttcaaaccagaacagccacgcatt
ccacagggaagcgccctgcagtggggcatgaggggtgaaatagctcaggctgaaaccgac
aaaggtcagaaaaaagagggtgatcagcagcagcagcagacggcgcagggtaaaaataat
catggctttttcacctcttcggtattttccctcgatacgccagcgaacgaagcgttaccg
aaagggctgagcaccaggcctttcatatcatagcggtaggcctgcagccgcagcgacgag
gccagcggcaggaccggcagttcgcgggcgaggatccgctgcgcctctttgtaagcgtcc
atccgcgaggagagctgctgagagagcagcgctttttgcagcacgtcgtcaaactcccgg
ttacaccagtgggcaaagttggtttgcgaggcgatggccgcgcagctcagcagcggtcgg
aagaaactgtccggatcgttactgtccgtcgcccagccggagagcgtcaggtcgtggctc
atgtccatcaggcgcgcctcctggaaacgtccctctaccggcacaataatcaccttaacg
ccaatctgcgccatatccgcctggataagctccgccgttttcagcgggctgggattccac
gcctgcgagcttgtgggcacccacagcttgagggtcaggttttccagccccagggctttc
aggcgggcgcgggcctcctgcggattatattcggtaattttagcgtcattatcgtaggcc
cacgaggcacgcggcagcatggacgccgccgtctccgcggtgccatagtagatggactgc
atcaggcgctggttgttaatcgccagcgccagggcatggcgcacctcaggattatccagc
ggcggcttggcggtgttgaaggccagccaggcgatgttcattcccgggcgcagcgtcagg
cgcaggcgcgggtcgtcacgcaggattgtcaactggctggcggctggccaggccagcacg
tcgcattctccggtcagcagtttcgacaggcggccggtgccgccggagccaaggtcgacc
accacctggggcatcaacggtttgccgcgccagtagccggggtggcgctgcaggcgaaca
tattgtccggagcggtaatcggatagctggaacgggccggtgccaaccggctggcgatcc
agttgctcctggcggtcgtcctgcgttaagcgggcggcatattcggcagaggtaattgac
gcatagtgggtggccagatgccagaggaacgaggcgtccggccgcttgaggcgaaactcc
acggtctgattatccagcttgcggacgctctccacgctgtcagcaaactgcagactgtcg
aagtaggggaagctgctgccgttgacgttgtgccacggatggtcgcggttaaaaatacgg
ccaaaggtaaaaatgacgtcatcggcattaaagtcccgcgtcggggtaaaccacgccgtg
cgttgaaacgggacgtggcggcgcaggtgaaagcggtaggtggcgccgttatcgagaact
tcccagctctccgccagctcggggaccagccggtaggtatagggatcgacgtcaagcaga
cgatcgtagagctgagcggccagcgtatcgacaatcaggccgctgctgactttctgcggg
ttaaaggtattaacctggccgctgacgcaatagacgaaaccgctatcgcggatatcggcg
cggtcggggagcgcaggggcggcaaaagctggcccacacagcagggaaacggctgccagg
agagatgacaatttcaggcgcatattttctgtttgattatagagctgaactctatcttat
taagattaatagacattcaccaccgccttcaacaagcctgagggataatgcggttaccgg
gtgcgtatagtattcagtcaattgattaaaatagtcgcggaaccgagtctgtatagtgaa
acatggtaactttttatcgccgatatcgccagtcagctctgtttggccgcggttgaccaa
acggcgacggcgtgcggacgttagagaatagattcagtatagcggggagaaagccgatga
cccgacgggcgactagccatacccgtcgggtgtgatacagggggagcgtgtttcgattat
tgtgacagtgtcactttatgatagtccatattctgcaggtcctccagcagcccggggcca
accggctgccactgcaagcgctcgcgggtccatgccgagctggcgcgcaggtcaagggcg
gtaaacggcgcaaaccagccgaaccaggcgtcgacctgcgagtcatccaggtgggtcagc
ggcaggtttaatccgtgggcaattaccgcggcaatatcgcgtaacgcgatcccctcttcg
gccaccgcatgatagcgctcgccggccgcgccctgaagcagcgcgctgacatacagacgt
gcgacgtcatcgacatgggcggctgaccagcggttgcttccctcgccgcgcagggctacc
gccccgttggcgaccgcgcgttcgatatagcaggtcagcagtccctgacgcacggtgtca
tgcacctgcggtaagcggaccaccctgacatccactcccgcctccagcaactgctggccg
gcgagctctgaggcggtgcgcgggctggggtgcgctgagttgaagaacgactcccgggcc
ggggcgccgctcccgtcgtcgcccatcagcgtgccggaggtgatcaccagcggccgcgtg
ctgcctcgcagcgcctggcccagggccaggatcgcctggcggtctttctcgcagttagcg
gcaaagcggctgaagtcgtggtcgaaggcggtatggatcaccgcgtcggcgttcccgacg
ccagccagcagcgactccggggcatccagcgtgccgcgatgcacctcggcgccggccgcc
ttcagggcctgtgcggtgctctcgctgcgcgcgaggccgataacctgatggcccgacgcc
tgcagcgccggaagaatacgtgagccgataaatccgctcgcgccggtaagaaatatacgc
atcatggatctcctgaatgggtttcaggcgtatcctacctgcgatgtcgtactataaaag
tagagacattatcggggtataaattctaacaggcagaacccacaggcagatgatgaacac
ttctgacaaccatgctttaggcgattttctccgcgcccgccgccagcgtctcgatcaggc
aacgtttggcttcccggcgggacgccggcgcaccccgggactgcgccgcgaagaggtcgc
gcagctcgccagcatcagcccgacctggtatacctggcttgaacaggggcgcggcggggc
gccttcccgcgaggtgctggagcggatcgcccgcggtctgcggctgaccaccccggagcg
cgagcatctgtttattctcgcctttggccatccgccgcagacgcgtctgacggtgacgga
tgatatgacgccgcggctgcagcgggtgcttgacgctttcaccattccggcgattatccg
caccgccagctgggacgtcatcgcctggaacgcgccggcggccagggtgctgaccgacta
cagccaactgccgctggcggagcgcaacgtgctgcgccgcctgtttacccggccggaggc
ccgctgcactctggaggactggcagagggtggggcagcttatcgtcaacgccttccgcgc
cgacgtcacgcggatgggcgccacgaaagaaactgaccagttgatcgcggagctcagcca
gcagagcgtcgagttcgcccgtttttggcaaagccatgacgtcgccggtcatggagaagg
ctataagcgcattaaccacccgcagatgggtccgctcgatctggaatttacctcctttgc
cgtggagggccgtcccgatctttccctgctggtctttaatccggcaacgacggagagcca
gcggaaaattcacggtttacttcagggggcgggatccgcgccggaggagagctgaggggt
aaattcatacagcaccagcgcattgctctgcagggagtcgatccgcagccaatagccatc
gagcctggcttcatccacgctgagcgccggacgggcctgatgcatcagccactgataatc
ctcggcgtcagggccgctgcggctgcgaaaggcgtccaccagcgggaacaatgcgccgtg
gtgctgatcgaacaggtgctgtttgatgcgccagctgccatccaggccctgcagccgcac
gctgtagggctggctgaagcgctggataaaggccgcttcgctggagagccagggattgta
gaccaccgtattgcgcagcagcagctggtagtgaccctggtggtggagcagcagcaggtt
tttatcgtgaaccaggatctcgccgcgcagccgccgccagagccagagtacccagtaaac
cgggcgcggcaggccgtgcagatagtgcagcgccaggctggaggtatcgagcttgccgtt
ggcgcgagcttcgccctggaggcctgaatttaaccagaagcccgccagccagacctggtc
cgccacccccagcagattatccatcagcagcgcgccgcgaaaaaagcggccgttggtatc
ccgcgtatcgccggtcagcgtattccaggagagcagccacagcggcaggttgagctgacg
ctggcgcagggcgctgtggatctgccgcagcttgtgcagcgggtaatgttcgctggaggc
caggcggctgctgtctgcctgggccagatccagctgttcgttggcatctgcctggcaggc
gagaaaatccgcctctgccagcagcggcgagtggaacagcggatcgttcccgggatcgct
gggagcaaagcggtgccagatccccagctgcggctgcggcagcaggcgatgaaggacccc
gcgctgctgccgccaggcggcctggcgcgcagcttcgctggcctgcggcgaccagtgcca
gacaaagcgccagctgttgagcgtggctggcggaaaatggttggcggcgagctgcaggaa
gcgctgcagcaggtcactgcgggtggtgacgccggtgtgcaggatcacctgccagcccat
ctccgccagccagctaaaaatctgctgcaggttgtaccagcaggcgtagccggccatctg
cggatcgtcccagccggtgccgaacagccgactgctgagaaagggatcgttgatatcgat
ggcatacaccggcagggcgtggtgcagctgttcgagttcccggcgcacatcttcgcgcag
cagatcgtccagttcgcgcacggtcaccaccatccgggtatggcgcagcgctacggggcg
cgctggacgatcgcgcagattgatctcccgggtctgcggtgggttgatcggcaggggggg
actttcccggtcgcgtggttccggctcattgagtcgcgcatacagccggtcggccgccac
cggctgccagcgatcggcctgcggcgggcgcggtctggcaagctccagaggatgctgttc
acgatactggcgcggcgtcacgccgtgctggcgcttaaacaaatcgctcatcattcgcgt
actggcgaatccctgttcgcgggcgatttgctggacggttttgcgggtggttaatagctg
gtcggcggcgtggcgcaggcgcagcgcggtgaggtactggacaaaacttaccccgacctc
tttgcgaaataagcgtgacagccaggcctcggagacaaattccgcggccgccacctcctg
caacgagaggcgacgctgatagttagcgtcgatccgcgccaccacgctggctattctccg
gctccatttttcggtatcgcgccggggcgtggaggcgatgggctggctaaagcgcgtggc
cagcagcagcgctatctcactcagccagcggttggcctccagtcggtaatggcctggatg
attgaccaggccgctcaccagcagctggcgcatcaggcggcgcaggccgtcatcggcatc
ccgggtgcgcggcgttatctggtaatcgacggcaaaaaaggcattatcgaggcgggccag
ccagctggcggagagggtgaggatcatcacggcgttggccccggcgctgcgcaggctcca
gcgacggttgcggttaacgatcgccagcccgtcggcggcgagcagctgcgacgcaccttc
cgccaccgccagatttacgcttccctccagtacccacagcagcgtcagcagatcgctttc
cggctgggtcagctgacgcacatcgcgtacggtgacgctaaagtcgcctgaatggtgctc
cacatggctctcctctgtagacaaaaaaacaaccggttgtttttttgtcataaccgatat
gtatgaaaaaacactcattgattttttcgtcaatataaaacaaaaaaagcgcgcctgcaa
gctgaggcacccgcataaactcgaaggtgtcgtgcaaacacaacacaggaataacaaaaa
tgacacatccgttgctagaagcattgcaggttaacgaggcgcaatttatcgctctgcgtc
gtcggttccaccagcagccggagatcggctttgaagagcaccagaccagcagcgaggtcg
cccgactgcttggcgagtggggatacgaggttcaccgcggcctggcgggcaccggagtgg
tgggcacgctgcgcgtcggcgaggggaaaaaacgccttggcctgcgggcggatatggatg
ccctgccgatgcaggagcggagcggtaagccgtgggcaagccaggttgaagggcgctttc
acggctgcggccatgacgggcacaccaccacgctgctctacgcagctgaatatctggcgc
gcacccggcagtttaccggcacgctgcagctgattttccagcccgcggaagagttgctgt
acggcgggcgggtaatggtcgaggacggtctgtttgatcagttcccctgcgacgccatct
tcggcctgcacaatatgccgggtcagccgttgggcaagatcggcctgcgcgacggggcga
tgatggcctcctccgatacgctgcatattgaagtgaagggcgttggcggccacggcgcgg
tgccggagcatacggtggatgccacgctggtggcctgccatattaccctcgcgctacagt
ccattgtctcgcgcaatatcaccccgtttgagccggcggtggtgaccgtcggcagcatcc
aggccggtcatgcgcccaatatcattaacgatcacgtgctgatgaagctcacggtgcgca
ccctcaatgagcaggtgcgcgagaccgtgctgcagcggatccatgatatcgccgtggccc
aggcggagagcttcaatgccaccgccacgctgacccacgtcaacggcagcccggtgttgc
gtaacgatccggcgacgaacgccatggtgcgggaggtggcgacagcgctgtttggcgcag
agctggtgggcgaggtgaagccgtttatgggcagtgaagattttgccttcatgctggagc
agcacccgcatggcagctatttcaccatcggcgctggcgatgagccggatcgctgcatgg
tgcataacccggggtatgacttcaacgacgcgctgttgctgaccggcgcggcgctgtggt
gtggcctgacggaacgctatctgcgctaatcacgagaaacgggagggccatgcgatgagc
actgtcacaataagcgacaccccgtttgtcggcaacgatcgcctgctggtggggattgtg
ttaagcgttttaaccttctggctgttcgcccagtcggtgattaacgtggtgccggcgatg
aaaagcagccttgatatctctcttgaaaccttaactctggccgtcagtctcagcgcgctg
ttcagcggctgcttcgtggtcgccagcggcggcctggcggacaagtttggccggatgcgg
atgaccaccctcgggctggggctgagtatcgtcggcagcgccatgctggtggttgctcag
ggaccggggctgttcctcgccggccgggtgctgcaggggctgtcggcagcctgcattatg
ccggcgacgctggcgctgattaagacctggtatgaggggcgtgcgcggcagcgggcggtc
agcttctgggtcatcggctcgtggggcggcagcggtctctgttccttcgtcggcggggct
atcgccaccggtctgggctggcgctggatcttcgtcttctcgatcgccgttgccctgctg
gcgctgtttttgctgcgcggcacgccggagagccgcagcgccagcgccagccagcataag
ctggacgtcggcggtctgctgagcctgattgttgcgctggtgctggtgaatctgtttatc
agcaagggccacggctggggctggagcagcccgctgtcgttgaccatgctggccggggcg
ctggcggcggggacgatatttatccgcaacggcatgcgcaaaggcgaggcggcgctgatt
gattttgcgctgttccgcaatcgggcctacggtgcggcagtgctgtcgaactttctgctc
aatggggcgattggcaccatgatgatcgccagcatctggctgcagcaagggcaccacctg
acgccgctggagagcgggatgatgacactcggctatctggtgaccgtcctggcgatgatc
cgggtcggcgagaagctgctgcagcgctatggcgcccggctgccgatgatggccggtccg
gtgttgaccgctatcgccatcgcgctgatatcctgcacctttctcgaaaaggcgctgtat
atcggggtggtgttcgccagcaacgtgctgtttggcctcgggctgggctgctacgccacg
ccatcgacggataccgcggtggccaatgccccggagaacaaaatcggcgtcgcctcgggg
atctataagatgggcagctcgctgggcggggcgatgggtatcgccgtgacagcgtcactt
ttcgcgctgtttttaccgctgggcatggcccatgccgcccagtatgccctgtggtttaac
gccgtcttatgtctgggggcgatggcggtgagcgcgctgctgctgccgcgcgcctctcac
agctgatgctttttcagcagcgcgcggagctggtgataggttaatcccagcagctccgcc
gcctgcttctgatgatacttcgcctgctccagactccgctgcagcaggcgtttttcctgc
tggagctggaaatcgcgcagatccagcggtagcgcgggcagctcatcgccgggcgcggct
tccggcggagagccgggggactgacgaaaagggttaataataatcgcgtccagctcatgt
tcgctgtcgccgtggcgatacaccgagcgctcaaccacgttcttcagttcgcgaatattc
cccggccagcggtagccgagcagcgtcgcggtcgctcgttcgctaaagccgggaaacagc
ggcagaccgagttcgcggcacatctggatggcaaactggttggcgagcaacatgatgtcg
ctctgccggtcgcgcagcggggggagctgtaccacgtcgaaggccaggcggtcgagcagg
tcggcgcgaaaatgaccttcctcgaccatctgcggcaggtcagcgttggtggcgcacacc
agccggacgttaacctgcagcggctggctgccgcccacgcgctccagctcgccatattca
atcactcttaacagcttctcctgcaccagcattggggctgtcgccagctcatcgagaaac
agcgtcccgccgtcggcgcgctcgaagcgcccgggatggcgcttgctggccccggtgaaa
gccccggcttcgtggccgaacagctccgagtcgagcagattatcgttcagcgccgcgcag
ttcaacgagataaacggcccctgccagcggctggagaggtagtggagacggttagcgata
agctctttcccggtgccgcgctcgccgatgaccagcaccggtttatccagcggggccagc
cgggaaacctgttccagcacctcgagaaagctgttggcctcgcccagcagattatccttg
tactgcgccatgatgaatttcgccattaagtagtgtaattaaccaggtgactgtagcaat
gcccagcacgtttcgcaaccaccctgtttaaaatcaataagataaaaagttggcacgcca
tttgtattagctaagccacaggtgaatgcctgaaaccagaactatgaggattgaaattat
gggtattttttctcgttttgccgacatcgtgaacgccaacatcaactccctgctggagaa
agcggaggacccgcaaaagctggtgcgtctgatgatccaggagatggaagacacgctggt
tgaggtgcgttcgacatcggcccgcgcgctggcggaaaagaaacagctgtcccgtcgtat
tgagcaggcggtcgcccagcaggcggaatggcaggaaaaagccgagctggccctgcgcaa
agagaaagaagatctggcccgggcggcgctgatcgaaaaacaaaagctgaccgaccttat
cgctcagctggatcatgaagtgcagctggtggatgaaaccctggcgcggatgaaaaaaga
gattggcgagctggagaacaaacttagcgaaacccgcgcccgtcagcaggcgctggcgct
gcgccatcaggcggcgagttcatcccgcaatgtgcgtcgccagctggacagcggtaaact
ggatgaggcgatggcgcgctttgaatcctttgagcgtcgtatcgatcagatggaagcgga
agcggagagccaccgctttggcaagcagcagacgctggatcagcagtttgccgaactgaa
agcggacgatgaaatcagcgagcagctggcggcgttgaaagccaaaatgaatcagtccaa
ccagtaagtatgattgcgcggcgcggcgttgcgccgcggctcaccccctgtaaggagtac
acatgagcatgctttttctcgccattccgctgacgctgtttgtgctgtttgttctgccgg
tctggctgtggctgcactacaacaatcgcggcgccaacggcagtctgacgcaaaatgagc
agcaacggctgctgcagttgaccgatgacgcgaagcggatgcgcgaacgcattcaggcgc
tggaagcgatcctggatgccgaacatccgaactggagggacaaataatggccggactgga
tctgaataaaaaactgtggcgtatcccgcagcgcgggatggtgaaaggcgtctgcgcggg
tattgctcagcatcttgatgtcccggtgaagctggtgcgtctgattaccgtgctggcgat
gattttcggcctctttttctttgtcctggtggcctacatcattttgacttttgctctgga
tccgataccggacagcgagctgtacggtcataaagcgccgagcaatggcgatctgctggc
cgcagtggatgccgaactggcctccggtgaacagcgtctgcgtgaaatggagcggtatgt
gacctccgacacctttacgctgcgcagccgctttcgccagctgtaaaccctgtttctaac
gaatgaggcaacgcatgaatagcaaatggcaacgcgccgggcagcaggtgaagcccggtc
tgaaaatcgtcggtaagctggcgctgctgaccgcgctgcgttatggcccggcgggcgttg
ccggctgggcggttaaatcggtcgcgcgtcggccgctgaaaatgctgctggcggtggcgc
tggagccgctgctcagccggctggccaaccgcgtcacgcgcgggatgaaataatgccgcc
gtggggaaggcgcaaaaggattaacgttgtcctgcttatccccggcagatcgcttatgat
gacgagacataccttcagggcataacggactggcgatgaagcgactgaaaactgaattga
atgcgctggtcaaccgcggggttgaccggcatttacgtctggcggtgaccggcctgagcc
ggagcggtaaaacggcgtttatcaccgcgctggtcaaccagctgttgaatatccacaccg
gcgcccgcctgccgctgctgagcgccgcacgcgaagagcggctgctcggcgtcaagcgcg
tgccgcagcgggactttggcattccccgattcacctacgacgaagggctggcccagctgt
acggccagccccccatgtggccaaccccgacgcgcggggtgagcgagatccgtctcgcgc
tgcgctaccgttcgaatgactccctgctgcgccattttaaagatacctccacgctgtatc
tggagatcgtcgactatccgggggagtggctgctcgacctgccgatgctggcgcaggatt
atctgagctggtcgcgacagatgaccgggctcctgcagggacagcgtgcggagtggtcgg
cccgctggcggcagctgtgcgccgggctggatccgctagcccctgccgacgaggctcggc
tggcggatatcgctgccgcctggacggactatctccacgcctgtaagcgcgaagggctgc
actttatccaacccgggcgctttgtcctgcccggagaaatggcgggcgcgccggcgctgc
agtttttcccgtggcccgacgtcgacgccgtcggcgaagccaagctggcgcaggccgata
aaaacagcaacgccggcatgctgcgcgaacgctacaaatactattgcgaaagggtggtga
aggggttctacaaagagcacttcctgcgcttcgaccgacagattgtgctggtggactgtc
tgcagccgctcaacagcgggccgcaggcgtttaacgatatgcgcctggcgctgacccagc
tgatgcaaagtttccattacgggcagcgcaccttgttccgccggttgttttcgccggtta
tcgacaagctgctgtttgccgctaccaaagccgatcacgtcacgatcgatcagcacagca
atatggtgtcgctcctgcagcaactgattcaggacgcgtggcagaacgccgcctttgaag
ggatcagtatggattgccttgggctggcgtccattcaggcgacccagagcgggctgattg
aggtgaatggcgagaaaattcccgccctgcgcggcaatcgcctgagcgacggccagccgt
tgaccatctatcccggtgaggtgccggcgcgcctgccgggccaggccttctggcagcagc
agggatttcagtttgaaaactttcgtccgcaggtcatggatgtcgatcggcctttgccgc
acattcgtctcgacgcggcgctggaatttttgattggagataaactgcgatgagcgaacc
gttaaaaccgcggattgattttgatgggccgctgcaagcggagaaaattccgccgctgaa
aggcgctcgcgccttcgacaccctggaggcggacaacttcgcgccagcgcggctggtgac
cggcgaagaggaagagggggcggcggaagcggtggtggagtcggtcctgcgacccaaacg
cagcctgtggcggcggatggtcagcgccggactggcgatcttcggcgtcagcgtcgtggc
gcaaggcgtgcaatggacggctaacgcctggcagacccaggactggattgcgctgggcgg
ctgcgtcgccggggcgctgatcgtcggagccggcgtcggttcgctggccaccgagtgggg
ccgtctgtggcgactgcgccagcgcgcccacgaacgcgatgaagcgcgcgatatgctgca
cagtcacgcggtcggtaaagcgaaagccttttgtgagaagctggcgcagcaggccgggct
ggatcagtcgcatccggcgctgcagcgctggtatgccgcgatccacgaaacgcaaagcga
tcgcgaagtggtgagcctttatgcgcagctggtgcagccggtgctcgatgcccaggcgcg
gcgggaaatcagccgttcggcggcggagtcgacgctgatgattgccgtcagtccgctggc
gctggtggatatggcgtttatcgcctggcggaacctgcggctgatcaaccgaatcgccac
gttgtacggcattgagctcgggtattacagccgtctgcgactgtttcgcctggtgttgct
taatatcgctttcgctggcgccagcgaactggtgcgcgaggtggggatggactggatgtc
gcaggatctggcggcccggctgtcggcgcgcgccgcgcagggcattggcgccggcctgct
gaccgcccgtctcgggatcaaggcgatggagctgtgccgcccgctgccgtggatcgccga
tgataaaccgcggctcggcgattttcgtcgcgagctgattgggcagttgaaagagaccct
gcagaaaagcaaaacccgcccggaaaactaacccctgctgagagacattgccgggcggcg
gcttcgccttgcccggcctacgacgtcaagctctggcacgcgcaccctggcaatattcga
ttaggcgcattccgccgccagccactcgctgaaggcgcgaaagcgcgggcgggaacggtt
ctcctgcggacaaatcaggtcatagccaaagggcgagggcgcttcattttcagacaaagc
caccagcctgccggcgtcgagcagcggctggatcagcgttttacgccccatcaccacgcc
gagtccattgagcgccatctcgatggccagcgagtggttattcaccgcgtaataccggcc
gtcaaaaggtaacgcctgtccgctgtgctggcaccacaggcgccattccgcaaattgatc
ctgtacgtcggtggattcgcacgcatggatccagacgagcgccgccgggtcgccgccgct
cagcggacgatactgttggcgataacgcggggagcagaccgggagcaaactttccgccat
cagccgctgttgataaagatcgggatagcgcgtggcgccgtagtaaattgccagatccac
ccgctcctcgttaaaatccatcaccccggcgcgcacgcgaaactgcagattcagtcccgg
ccattgcgtctgaaagcgcggcagacgcggcattagccacagatgggccagcgtcggcgc
aataccaatatgcagcgtgccgcgcagatcctgatcgcgaatatcctcaatttcatcgtt
aatcgcccgcagcgaatggcttaacgtcgccagcagccgcttaccttcctctgtcagcgc
cagtttacgcgtcatgcggataaacaggcgaaacccgatgtgcatctccagcctgcggat
ccgatggctgaccgctccctgggtaaggttcatttcatgcgcggcaagggtaaagctcag
gtggcgggcggtcacctcaaaggtctgcagcagcgcaaggatgctttgttgctcaagcac
agattgtctcccttatgcattaattgagttcatgtataggccgatttaattcgtttgtta
ggccagttttgccggttttaaatagttatatcgtaactaaaccgaggtataccatgtcag
gactcaaaattgtggtgattggcggtggctccagctacaccccggaactgattgaaggtt
tgctcaaccgctatcacgaaatgccggtcgcttcgctatggctggtggacattgaagagg
gcaaagagaaagtcgagattatcgccggactggcgcggcgaatgatcgccaaagccgggc
tgactattgaagtggtggccacccttgaccgggaaagcgcgctgcgcgatgccgatttcg
tctgctcgcagtttcgcgccggctgccttgacgcccggatcagcgatgaacgtatctccc
tcaagtatggcttgatcggccaggagaccaatggacttggcggcttcgccaacgcctgtc
gcaccattcccatcgccctggagatcgctgccgatatggagcgactgtgtcccgacgcct
ggctgctgaactttaccaacccgtcggggatggtgaccgaagcgatcctgcgccacagcc
gcatcaaagccgtcggcctgtgtaacgtgccggtgataatgcaaaaagggataaccactc
tgctgcaatgcgctgacgaaaaagaggtggtgatgcaggtcgccggcctgaaccacttta
tcttcgtgcgccagatcctgcacaaaggtaaagaatggctgccggaggtgatagccgaga
tcaacgccggtcgggatccgctggtgccgcgcaacattccgccgttccgttggccgtcgc
atctgctgcagggcttaggcatgatcccctgcgcctatctgcgttattactacatgaaag
acgatctgctgcgccaggagctggcggaggcgggcggcgaaggaacccgcggggaagtgg
ttaagcagctggaaaaaatcttgtttgaccagtaccgcgacccgcacctggcagtcaaac
cgaaggcgctggaagggcgcggcggccagtactattccgaggcggcctgcgagctgatga
atgccatctacaacgacaagcggattatcatgcacgtcaatacgcgtaataacggcgcca
tcaatggcctgccggatgactgcgcggtagaggtcagctcgctgattaccgcttctggtc
cgctacctctcaatgtggcgccgttcccggaagataccctgcgtttgctgcagctgatga
aatcatttgaacggctgactatcgaggccgcgctcaccggcaaccgccacaccgcatggc
gtgctctgatgctgaatccgctgatcgtcagcggcgagaagctcgaactggcgttggatg
aggtgatcgctgagaaccgtcagtggctgcctgctttccacgcctgacccaagactcacc
ggccgcctggccggtgatttaaccactgaccgtctgactttacgccacagcgcccatttt
tccgccacactgtcaataattgttgacagttagcttcccgaaaacccattcctggcctat
tattctcccgtcattggcacttttagggtgaacactcccatgcgtcttgaagtcttttgt
gaagaccgtctcggtctgactcgtgaattgctcgatttgctggtgctgcgtggtattgac
ctgcgcggtatcgatattgaccctattggccgaatttacctcaatttcgccgaactggaa
ttcgccacgttcagcagcctgatggctgagatccgccgtatcgccggcgtgacggacgtg
cgcaccgtgccctggatgccgtctgaacgtgaacacctggcgctcagcgcgctgctggta
gcgatgccggagccggtgctgtcgctggataccaaaggtcgggtggaactggcgaacccc
gccagctgcctgctgtttggccaaagccaggcgaagctgcgtaaccacccggtggcccag
ctgatcgccgattttaacgttcagcgctggctggagagcagcccgcaggagacgcatgcg
gagcatgtggtggtgaatgggcagaactacctgctggaagtgactccggtctatctggaa
ggagagcataacgagcgagtgctgaccggcgccgtggcgatgttgcgctcaaccgtgcgc
atgggacgccagctgcagaccatgaccagccaggataccagcgctttcagtcagatcctc
gcggtggggccgaaaatgcgccacgtggtggagcaagcgcgcaagctggcgatgctcagc
gcgccgctgctgattgtcggcgacaccggcaccggtaaagatctgctggcccatgcctgc
catctggccagtccgcgggcgggcaaaccctatctggcgctcaactgtggctccattccc
gaggacgcggtcgagagcgagctgtttggcgacgcgctgcagggcaagaagggcttcttc
gagcaagccaacggcggctcggtgctgctggatgaaattggcgagatgtcgccgcgcatg
cagaccaagctgctgcgctttctcaacgacggcaccttccgccgcgttggcgaggatcat
gaagtgcacgtcgatgtgcgggtgatctgcgcgacgcagaaaaacctgatcgagctggtg
cagaaagggcttttccgcgaagatctctactatcgcctcaacgtcctgacgctgtatctg
ccgccgctgcgcgattgcccgcaggacatcatgccgctgacggagctgttcgtggcccgc
tttgccgacgagcaggggatcccgcggccgaagctctctgccgatctcagtacggtgctt
acccgctacagctggcccggcaacgtccgccagctgaagaatgccgtctatcgcgcactg
acccagctggaaggatttgagctgcgtccacaggacattctgctgccggaccatgacgtc
gcctcgctgccggtgggcgaggaggccatggaagggtcgctggacgacatcacccgccgc
tttgagcgctcggtgctgacccagctctatcgcagctaccccagcacacgtaagctggcg
aagcggctgggggtgtcgcataccgccatcgccaataagctgcgtgaatatggtctgagt
cagaaaaagggcgacgaataatcccgccaggccggcgacccacgtcgccggcatcccggc
ctgcaaagcgggccaaacctgtatatactggttttttaatcctttttccggggtggtgca
tcttggcgtcgcgtcgcgcgatcgggcactggctgatattgctgctgctctctgttctct
tttcctcgctgctgttacgaatacacctgccggcagcgctgctgctggggccgctgatcg
ccggtctcattttgagcctgcgcggggtgaagttgagcatccctcgcccctgttatctgg
cggcgcaggccatcgtcggctgcatgatcgcccgggcgattaatccctctgtttttggcg
tgctgttcaacaactgggcgctggtgctggcgatcctgttgaccaccctggcgataagcg
gccttaccggctggctgctggtccgctacagcgcgctgccgggcgccactggcgcctggg
gaagctctcccggcggcgcgtcggcaatggtggtgatggcccaggagtacggggccgatg
tgcggctggtggcgctgatgcagtatctgcgggtgctgtttgtcgtcggcgcggcggcgc
tggtggtgcgctatgccctgggcaatgaagcacaggaaatgactcaggatattgtctggt
ttccatcgttgaccctgaatttccctttcacgctgctgctgacggcggtggcctgttggc
tgggcatgcggctgcgcatcccctccggggccatgctgctgccgatgctgcttggcgccc
tggcccagggcggcggctggctgatgctggagctgccggagtggctgctggcgatggcct
atgcggtgctgggctggacggtggggctccagtttaataaagccatttttctgctggccc
tcaagacgctgccgcagattatcgcctccatcatcggactgatcctgatgtgcgccctga
tggcccttgccctgacccacattctgcagatggactttatgaccgcctatctggccacca
gccccggcggcctggacacggtggcgattatcgccgccggcacccgggcggacatgtcgt
ttattatggcgctacagacgctgcggctgtttaccattttgctgaccggcccggcgatgg
cgcgggctatctcccgctatgcgccgcggcaataaaaagccctcgcagagcgagggctgg
gcagatcgaatgtccgcgagcgcgatgcgcccgggcaatctgttatcaggctttcagggc
ggccagcgcggcgtcgtagtccggctcttcggtgatttcgttcaccagctggctgtagac
gacctgatcgttttcatcgataacgaccaccgcacgggcagccaggccagccagcggacc
ggtggcgatggcgacgccgtagtcagcgaggaaggacgcgccgcgcagcgtggacagggt
gaccacattgctcaggccttccgcgccgcagaagcgggactgggcgaacggcaggtcagc
ggaaatgcacagcactacggtgttgtccagttcagcggccagctggttgaatttacgcac
tgatgcggcacacacgccggtatcaatgctcgggaaaatattcagtactttacgtttgcc
ggcgtactggctcagcgcgacgtcagagagatctttggcgaccagcgtaaacggctgcgc
tttagcgcctgcctgcggaatggtgccctgaacagaaacggggttgccctggaaatgcac
ggtttgtgacatggttatcttcctgtttacatatagttaacgtcgcgagtagtgtatgac
atccgccagctacacggcaaaccctatttaacatttaccagagaggacaagggaatgcgt
aacgtgcgagtgtatgaggaagcctggccgctccataccccttttgtgatcgcccgcggt
agccgcagcgaggcaaaagtggtggtagtggaactggaagaggacggcgtgaaaggggta
ggcgaatgcacaccctatccccgctatggcgagagcatcgcctcggtcatggcccaggtg
atggcgatcggcgagcaactggaggcggggcttacccgcgaacagctgcagcggctgctg
ccggcaggcgccgcccgcaatgccattgactgcgcgctatgggatctgcaggcccggcgc
gaaggcaaaaccttggcccagctgttgggcgtggcgttgcctgaccgggtgattaccgcc
cagacggtggtcattggcacgccggatcagatggcggccagcgccgcggcgctgtggcag
gcaggggcccagctgttgaaggtgaagctcgacgatcgactgatcagtgagcggctaatc
gctatccgccaggcggcgccggaggctacgctgattgttgacgccaatgagtcctggcac
agcgaggggctggcggcgcgctgtcagctgctggcggacctcggtgtggcgatgcttgag
cagccgctccccgccgacgacgactcggcgctggaaaacttcgttcatccgctgccgatt
tgcgccgacgagagctgccacacccgggagagcctgccgcggctgcgcgggcgctatgag
atggtcaatatcaaactggataaaacgggcggcctgaccgaagcgctggctctggccggg
gaggcggaacggcagggatttgaacggatgctgggctgtatgctctgcacctcgcgcggg
atcgccgccgcgctccctctggcgccgctggcgcgcttcgctgacctcgacggcccgaca
tggctggcggtggacgttgagccggcgctgcggttcagcaccggcgtgcttcatctttaa
gcctgccagcgcagcagatcggtcatcgccggcaggtaacgctccgttgcctcgtctgcg
gagaccggcggaaactcggcggtgatgcaggggagtccgatatcggcgcaccagctgcca
aaggagcccggcgtgtcgtagcccacgctgcccaccagcggcagggagaaggcgtcggcc
agccagcgacccagcgggctgtggcccggatcttcgatgcaggccagcggatcgtgaaag
gagaccacccacgccggatgaatctgatggatcaactgacacagggcctcggtctcccgt
tccgaacccggctgctcgccggtcaacagcaccacgtcgcgctccgccgccgcgctattc
cagcggtaaaccgtttccccttgcttccagttggctgccggaaagttacggttgaggtca
acgccgcgggcattggcgcgcagcccgagctgacagccgtcaggattgaccgtcagcacc
acgtggtggcggcgcagctcgggtttcagggtgcgcagggcgcaggagagggtcacaatc
gacgaattctcatcaccgtgggtaccggcaataatcagcccgctacggctgtcggcctgc
ggcgcaggaaaccacagcagcggcgcgcccagttccgagctgccatactgccgggttccc
ggcggaaagtcgccgcgctgcgggcgaggacgtgaaatagacatagggcttcctgtgtgt
cgttattatttagtgttggcgaaaagcgtatcgggatcaaacccattccctgaggcgtga
aatccgacggcacatcaattttctatcatatgtcgtttgcaatttcaggtgatgaaacaa
ataattatcgctctgttggcggtatttttttcattttaaaggggatcttatgaagtatcc
tgtcgctttgacatgcggcgcgctgtggttagccagcgtatcttctctggcctgggcggc
tgacgtaccgccgggcacggtactggcggaaaaacagctgttagtgcgccatatcaaaga
tgaacccgcctcgttagatcccgccaaagcggtgggcctgccggaaatccaggtgatccg
cgatctgtttgaaggtttagtcaatcaggatgcgaaaggcaacctggttccaggcgtagc
gacccgctggcagagcaacgataaccgcgtctggacctttaccctgcgtgataacgcccg
ctggtccgacggcacgccggttactgccgaagatttcgtctatagctggcagcgtctggt
ggatccgaaaaccacttcgccgttcgcctggttcgcggcgctggcggggatcgctaacgc
gcagaacattattgacggcaaagccgcgccggagaccctgggagtcaccgccgtcgacgc
ccacaccctgcgggtgcagctggataaaccactgccgtggttcagcaacctgaccgccag
ctttgccttctatccggtgcaaaaggcgaatgtcgacagcggggcgaactggacgcggcc
cggcagcctggtgggcaacggcgcctatgttctgaaagaccgtgtggtcaatgagaagct
ggtggtggtgccgaacacgcactactgggataacgccaaaacggtgatccagcaggtcac
ctttgtgccgattaaccaggagtccgccgccaccaagcgctatctcgcaggggatatcga
tatcaccgagtctttcccgaaaaatatgtaccagaaactgctgaaggatattccggggca
ggtgtataccccgccgcagctgggtacctactattacgctttcaatacccaaaaggggcc
gacggcggatgagcgggtacggctggcgctgagcatgaccatcgatcgccgggtgatggt
ggagaaagtactggggaccggggaaaaaccggcctggcgcttcacgccggacgtgacggc
gggcttcaccccccagccgtcacagtttgagagcatgagtcaggctgagcttaatgccca
ggcgaaagccctgctggctgccgctggctatggcccgaatcgtccgctgaagctgacgct
gctgtataacacctctgagaaccaccagaaaattgccatcgcggtggcgtcgatgtggaa
gaaaaacctcggcgtggaagtgaagctgcagaaccaggagtggaaaacctatatcgacag
ccgtaacaccggcaatttcgacgtgatccgcgcctcgtgggtgggggattacaacgagcc
gtccaccttcctgtcgctactgacctccacccacagcggaaatatctcgcgctttaacga
tccggcgtacgataaaatcctcgcccaggcggcggtggagaattcggccaaagcgcgtaa
cgacgattacaacgcggcggaaaagatcattatggtcaaagcgccgatcgcgccgatcta
ccagtacactaacggccggttgattaagccgtggctgaaaggctacccgatcaccaaccc
ggaagatgtggcctacagccgtaccatgtatatcgtgaagcactaaccggtcgtggttgc
ctgatgatgtcaggcaaccatcgctgatccccctagctggcgcgtcttgccgcgccagtt
tttcctgctctccctctcgcgccacagtagaacatctcacttttctggcagtatggccga
ctgatgccaggttctgccatctgatcgcgaagcatcagaagatctcatccgccgggtttt
tatcatgatgctcaacgtattcggcaaccatgccatccggatgccgaaccagcatgttcc
agccggtgggcacggccttcaccgggttgataatcgttgccccggtggaaggcagatgtt
tctcccaggcggtaatgtcgtttaccaggaaagtggcctcggtggcgcgaaacggagcca
ggctttgctcggttccgccaattaaaagcacggaacccacctgcgccagtttgagatcgt
attcgggatagtcgaaacgcaaccttgccttctgcgcgatgagattttcgtagaacgaaa
cggtctcttcaaagcgggcaatcagcacgcatcgacggatcaggatattgaggactttca
ttatatctccttcgccattttctcagagatagcgtagcagcactgaggtggaatgtaagg
ctcaagtagcagaagagcgtgacgtatagttgtggcctgcgtataagaagatatcggcaa
tgaccttgtgcgctggataagaaaagttgcagttaaaaaatatttattttgtaatgatgc
tgtggtgtgattgctgagcatacgattagcgggatgattaagaggggctagatggaaagt
ttaatttcttcgatatggaattttgatggactgataaatagcgcgttaatttttgttact
tttggtttattaggagtgtttatctggaaacgggcaggatccgcatattctttattgaac
cggctatgggagttctgcctgggagggaaaacgtttcacgacggtaaaataaatgcatat
ttcaatgagagaaatgatgttgaacgttttaatgttttatttaatgtcggcgcaagaaat
aaagaagagatcaagtcactgattaactggacgaaaaagaaaaatatagatattcgtcat
gtcacagccgcgaaaggatggtttgaaatatcaacgcttaaggcaataaaaccattattt
atcgctaatgttggtgtatttgtctcttgtgtgttaactatgctgctattatcaaatttt
atgttgctggcattgaagccatccgcactagtacgattaggcgacgacaagtcatgggtt
tggattaatgatcatattgctgagagttcgatctggaccaataattaccttcccctgaac
tggactgagtggaagctcgataaaaaacagtgtgaaagtgaagatttcgataaaacggtt
ttctcagaaaaagcggggataagtgtgcgctcggttgacaggatttgtgagaacttttca
agtggttcgttgagtgatactctaaataatattattaaaaatcaaaaactggcatgggtt
ttggctatttaccccttcatctttacgattatttgcttttttagcttgttacgcagaggt
gctgcttctaaactttataatgaagtacataactcacaaaattaatatttatataaattc
atttccgtctggcattactgtttgcatcgatcggaattaaatgacaggtccgagtacaga
agctgtcaccggccgctaccggttgcctgctgcctgcaggcaacctcagctacattcgca
atgtatcaatgaccgctctcagcgcgggcgacacattgcggtgcgggtaatagagaaatg
aaccttccagacgctggctataacgctggagcacccggataagtgtgccctgggctagat
cgtcggtaatcagctcttccgggacataggccagccccagaccgagcctcgccgctttgg
cctccatatagctatcggcgaaagcccactgtccctgaggtgggtgggtgatttttttgc
catccacattaagttcccaggcgtaaaggctgccgtcgccgaactgataagcgatgcagg
ggtgggcgactaaatcggcgggcgtttgtggaaagccatagcggcgaaaatgttccggtg
tacccaccaccgccatctccatatcgggcgaaatgcgtaccgcaatcatgccactcccga
cttccgggcccagacgcacgcccgcatcgaatcgctgcgcaataatatcgacaaaccggc
tttcgctgatcagttccagtctgatatcgggatagcggtgtttaaatactgccagcttcg
gcagcaggactttatcaatggcatgctggctggcattgatgcgtaccgtaccggagggcg
tttgacgatagtgggccagcgtggcgagtcccatatctaaggcgtcgaaaccggattcga
cgttgtgatagagctgctcacctgcctgagtgagcgacaaccggcgggtggtacgcacca
gaagctgaacgcccaggcgttcttcaagttcacgaaccgcacggcttaccccggactgcg
ccaggccaagtcgttgcgctgcggcggtaaaactgccttcccgtaccacctgcataaaca
gataaaggtcattatagttttcccgtttcgccattatcctgcctcgtcacccagatgcca
tttagaacaatatggtattaattttagcatttttcagcctctaatcagaaccattactgc
tggctacactaagcgcacgacaacaaagcacagcagcgttgtctactgaagacttgcatt
gatcacgtttatttaggggaattttgatgacggttttcaccaaaaaactgacagccgcga
tacccgccatgctgctttgcgcctcattaactggagtcacaacgatgagctctgctgaga
caactaacccgaatgcgcctgtttcactgattgaacaatgggataaaacgtttgctgaga
gcttgaaagtggatcaccgtaaggtgaccttccagaaccgctacgggataaccttagttg
gcgatctctacctgccgaaggatcgcggtgaacgcaaactggcagctattgccgtgagcg
gtcccttcggcgcggtaaaagagcagtccagcggcctgtatgcccagacgctggccgaac
aggggtttgtcaccctggcgtttgacccatcctatacgggcgaaagcggtggctacccac
gcaacgtagcctcaccggatatcaataccgaggatttcagtgccgcggtggactttctgg
gcctgcaaaaagaggtggatcgcaaccgtatcggtttgctcggcatttgcggctggggcg
gtatggccctgaacgacgcggcgatggacacccgcgtcaaagcggtggcgaccagcgtca
tgtatgacatgagccgcgcgatggggcatggggtaggcgatggcaaagaccgctacacga
cagccgaccgccgagcggtactgcagtacttgaacgcgcagcgctggaaggatgcggcaa
acggcacttccgcccccggtgggcatgacatatatgttgatgataaaggcaacgtcagcg
ctgccgatcgtattttgccggaaaccttgcccgccaaccccaatccggtcctgaaagagt
tcttcgattattaccgtatgcgacgaggtttccatgcgcgttcggttaattcaaccgggg
catggaatgcgacgatgccgctgtcgtttatgaatatgccgctgctgagttacgccagtg
aagtgactattccgacgcttatcgtgaccggcgaaaaagcccattcacgctattttgccg
aagatgcctttaaggccatcggcagtaaagagaaagcgctggtgattgtcccaggcgcaa
accacgtcgatctctatgacaacgtcgcgggcaaaattccctttgcgacgttcgcgcaat
tttttaaaaccaacctgaaatagatctcctgtgccggagacatccccaaagccgccacgc
gcctgcgggcggctttgtcttgtcggagagaaataatgtctgcattaggtcacacccggg
cacactggagcggcgtcctggcgatgacgctctgcgtatttgtgctcattgcctcagaat
ttatgccggtcagtctgttgacacccatcgtgggtgatttacacattaccgagggattag
ccggtcagggcattgcgctttctggcgcgctggcggtactgaccagcctgacgatatccc
gtcttaccggatcgctggaccgtaaatggctgctgctggggctcacggcgttgatggcag
cctctggggtgattattgccctggcgtccagtttcccggtttatatgctgggcagagcgc
tcattgggatcgtcatcggcggcttctggtcgatgtcggcggcaacggccattcggctgg
tgccgcaacgccaggtcccccgcgcactggccatctttaacggcggcaacgcgctggcca
ccgttgtggcagcgccgctgggcagctacctgggggccaccgtcggctggcgcggcgcct
ttttatgtcttgtcccgctggcggtgctggccttcgtctggcaatgcattagcctgccgt
cgatgaaaagtccgcgcgcaccacagcggcagggatcggtgctgcgtctgttccgtcttt
ctacgctatcccttggattgctggcctgcggactgttctttatgggacagtttaccttat
ttacctatgtgcgaccgtttctggagacggtgacccaggtcagtccttctggtctgtccc
tgatattgctgacaatgggtatcgccggttttatcggcacgctgcttattacgaccgttc
tgaatgcccgattttatccgacgctggtggctatcccgttgttaatggccgcaattgccg
gaacgcttctgctggccggacaccacacgggatcggtcgccgtactgttaagcctgtggg
ggctgctggcgacggcggcgcccaccggttggtggacatggattgcgcggacgctgcccg
aggatgcggagacgggcggcgggctgatggtcgccgtgatcctgctatcgatagccctcg
ggtcaacggtaggcggcctggtgtttgatagtctgggatggcacagcactttttgcactg
agcggtctgttactgctgggcgcggcaggggtgacttttctgctctctgtcaaaatcaga
tcatctcagcgcactgcgattaatgaattgaatgcataagtcaaatcaggaatgacaggc
taatcgtgaccgcgttcctgtcttaccatggtgttttaacaagaggggagcttcaccgtg
gaatattcagtattaagtaacgctcgcaaaatgccgatgctgggtttcggcgttttcaag
gtgaccgataaagcggagtgtaagcaggcggtgtttaacgccattcgcaccggttatcgc
ctcatcgataccgctgccgtctacgataatgaagatgcggtgggtgaggccgtgcgcgaa
gccatcgccgaaggtctgtgtacccgcgaggcgctgtttattacctccaaactgtgggtc
caggacatggccaacaccggaatggcgaaagccgggattgccgcgtcattaaaaaaatcg
ggcctggaatactttgatctttatttgctacatcaggcgatgggcgattatttcagcgcc
tggcgtgcgctggaagaggcctatgaggccggtaccctgaaagcgatcggcgtctccaat
ttttacccccatgtgttagctaacttctgcgaaactgtcagaattaaaccaatggtgaac
caggttgaactgcatccttatttcgcgcagcccgcggcgctggaagccatgaagcattat
cacgttcagcctgaagcgtgggcgccgttaggcggtggcagacataatccgtatcaagat
gcattgcttcggggggatcgccgatgcgcaccagaaaaccattgcgcaggttgttctgcg
ctggaacgtgcagcgtggcgtcacggtgatccctaaatccacccgccaggagcgcattga
agaaaattttgctatctgggatttcgtattaacagataacgaaatggcgcaaatcagcgc
cctggatttaggctatgttggcgaagcggtaaaacacttcaatcctgagttcgttcgcgg
atgtctgggggtgaaaatccacgactgattgcggcatcggctgattcgatatccatctcc
tcgcctgcgctgcggcgacgggttcagtatgctggttagcgcccacgcgtttgccgcgat
ggttgtcaatgcggtagtcgatcgtcacgggcagctgactggtgacagttgatcctctgg
ccggtgacatgtcggttggatgcttccgtcgcagtggcctttaaagcggcagtctcccgg
gaaattttcgctgccaatgaccgcgtgacgctgcgctttatcgatgcgggagagatcttt
cctgccgaacgcctggcgctggcgcgtaacgatgagcactttaatgtcgatccgttagcg
gaaggcggcaggggcttgcggcttattctgcgtgcggtggactattttaatgcggaaaat
ggcgccggggagaatgtgactaccctgatagaagcgttgcctgatgcccgcctaagccat
gccaccgacgatcgctgcgggtgagggaacagacgttgcccccgggtgaatcaccggggg
aatttccctacccgcgttcaccggcttcagcatcttattgttgtgcctgcgcagtagact
gcacgcccaggtgatgaggacggatggtatctaatgtcatcatggctgatttgcagaaaa
tgcatttcgcaccaaaagggtttttttcagtgacgtcaaactgggacgttctgtactggg
agccatggcagcatgggcatctaaaatggatatgttcgatcataatgtaaaccttgtatg
ggtgatgttctgttgaaaagacaatggtcgttttcaggaaaattaacgcggctgatttta
gttggtggtaagccgggttttgggtcagatggcggactttttaaggagtcgacaaggatc
tgacagggcctgtttacagaaaaagcaaactactaacgggactgctcaaaggaaggtggt
atcagggataacgcctggagatgagaacacgtactcagataataactttttgtctggtaa
atcgactcaacgattaacgcacgtgccgtgaataatagcaaacgttattttagccttccg
gatgcctgctgcgccaggggaggcttcatcagcgccgtcacccagtcgataaatacctgc
acccgggcagagagctgccgattactgggatagagcagggagagcgggagcggcgcaggg
cgaaaatcggccagcacttccgttaacgcgcccgacgccagatcggcctcaaggcggggc
aagggggcctgatacaggccaaagccaagccttgccgcttcggcgccgacgtcggcatcg
gaagtcagcaaccgacagggcaaactgacctcgctctgacggccatcctgggtaaagctc
agcggcaaggtacgttgcgtgcgcgatgaaacaaacccgatcatcacgtggcccgtcagt
ccttcaatcgtatgcggggtgccgtaccgggcgagataggtcgggctggcgcaggtgatc
tcctgcaacccggcgagcggccggcagatcatctcgctgtcggggagatggccgccgcga
atgacgcagtcgactccctcgcgaaccagatcgacgtcacgctcgctttccccgatctgc
agcgtaatgtccgggtagcgggcgagaaactgtggcagcgcgggcagcagcagggtccgc
gccaggttgcccgccacgtctacccgaatggtgccggagatgctccccccggcgctgcgg
ttggcctcctcaagggccgccagaatggacacgcagcgctgataatacagcgagccttct
gccgtcggccgtacgtgccgggtggtacgatgtagcagccgcgccccgagactgacctcc
aacgctttaatagccgcggtcgctactggccgggaaacccccagatccgcggcggcggca
ctgaatgagccccgttcgacgatgcgcacaaacaaggtcagagtatccagtttatccatg
acattgttccagctggcaaaactatcctgtcgcccaacgcggtcttatcgtcggcattca
ggggcttataatcgctcatgttttcagcagagagaaaaggagaaaacatgaacaatagcg
caaaaatcgccctggtgacaggcggcagccgcggcctgggacgcgcgaccgtcgaagcgc
tggcacagcgcggcgtaaatgtagtactgacctacaaaacgcgtcttgccgaggcgaacg
aggtggttacacgggttgaagcactgggcgcccgggcgatcgcgttgcctttcagcgccg
gcgaaatcgatacctttgacgcatttgttagcgcttttcagggcgcgctgacggagctgg
gtgccgataaatttgattatctggtcaataatgccggtaacgccagcggcatgggatttc
ttaacgccacggaagcggaattcgatgcgctgtatcgcatccacgtgaagagcgtttttt
tcctcagccaaaaactattgccgctgctggccgatggcgggcgaatagtgaatgtctcgt
ccggcctcacccgcatcgtgatggcgaaccgggcgccctatgcgatcatgaaatccgcgg
tggaaaccctgactcgctatatggcgtttgagctgggcagtcgcgggatcacggtgaact
gcgtggcgcccggcgccatcgccaccgatttcagcgacggggtggtgcgggataacccgc
aggtcgctcaggcggtagcgaacatgacggcgctgggccgacctggcctgccagaggata
tcgggccgatgatcgcctcgctgttatccgatgatcatcgctgggtgaatgcccagcgca
ttgaggtttccgggggaatgcgcatctgagcgaagaaaaccggggctgttttcatccgta
gtcaatcgatatgtcagtggatgccgatatagcgcgacgctgtggagagataaggaaata
atgatctgccgcgttgctcgttaaatattagtgattgaccttattgcctgaatgcgcaag
attattgttgaataaacagtcaatatgctaaatatatttaatgcacgtatgaaaggattt
aagatatggattttgaaaatgaattgaccagtaagatccttgatcccattcacggcacta
ttcgtttgacgacactcgagattgcctttatcaatcacccccttttccagcgcttacgca
acattaaacagaactctttttttatataaggtgtttccctctgcggtgcacagccgcttc
gaacactctctcggggtgctgcatttatcaagtgaaatactcaataatttacgcctgaat
gcgatacggtatcaaaagaaatatgatgatggccatgtgtttggtcatatcgatcagata
ccaaaacacaacattcaggagttgagactcgctgccctgatgcatgacatcgggcacggg
ccggtatcccaccagtttgagagttttatgcctggtaagcacgaattctccgatgttctc
cccacagcctaccattcaatcattgatgtattaagcaagccagaacagaaagttgaacat
gaacagctttcgctgttgttcagcctgatgatttatcatgatctgagaaatcaaggtaag
gtcgatgacgaaataaatatcgaaaatgtgttaaaaattatcgaaaaaagatacggtgac
caacagatcattgaggaaattaatggaaaggcaacagatatcctgccgttaatgacctcg
atcatctcttcctgtccgatcgatgccgaccggatggattacttgctcagagatggctat
ttctccggcgtcaagtgtggcatctacgattacaatcgcttgtttatgtcaattgtcccg
gtcgaggaacagggaaaattgtaccttgcttacaaagagagtgggattgattcgatcgct
gagtttattggggcgcgctccagccttttttcgcaggtatattaccataaaacaaaccgc
gcctttgcgacgatgttgagcacattatgtgagattatgcaaagcaaggatccacaaaat
gtcattatcgctgacgttaccgaccgtatcgttgaccatagcgatgaaagcttcatcaac
gcgctgaaggattttttatctggcgtgcagtgatgattattttttgaatgacaaggttgg
tgaatggatagatatcagcgataccgaggcggttaataaaaaaaatacttgatgacatta
ttaaccgacacccatggtcgaaggtctatgaggccaaacactctgtgtataaagctaaca
tcgctgacaaggaaaataaggcgtggaagagtcaactcaccgggttattgacttctgtat
tacagcctcatttcaaaccacatgaatttgccgttgatattgtctccgactgcgccttta
aagacctggataaaaccgaagttaagcttttggtgaaagatcttaagaaccgctacgaaa
taaaaccgttaattgaatgtggtgataagttaaatcagtatcaaatcatcaaatattgca
ttcgggtatttgttgaccgcgatatcaaagaacgcgtaactcctgaaataatctataaaa
tcaatgaaatagtagtcaagcagatcgcgttgctgaattgatgatgcccgtcagggcagc
gataaatctttcaggggctggttttttaaccggcccctgaagataagcggtaaatcgtgg
cgcatccccgccatcggtataacttacaacagcgcgtttacccgagactaaacaccgcgc
tgaggcatagattcccgcaggggagcgggtggctcaacaaaaacgccggctcagtatggt
tattccgccagcagggcggcgaatttcgccagccactgtggatgagccggccaggcgggg
gcggtaaccaggttaccgtccacatgcgcctggtcgatacctatatccgcatagtgccca
ccgctcaggcgcacttccggagcgcaggcgggataggcgctgcaggtccgtccctgcaga
ataccggcggcggccagcagctgtgggccatggcagacggcggcgataggtttacgcgcg
gcgtcgaatgcctgtaccagtttaataaccttctcgttcaggcgcagatactccggcgcc
cggccgccggggatcactagcgcatcgtagttctcggcctttactgcggcgaagtcagcg
ttcagcgtgaagcgatggcccggcttttcgctataagtctgggcgccgtcaaagtcatgg
attgcggtcatgacatagtcgccagcggctttatccgggcagacggcatcgacctggtgg
ccaatcatctgcagcgcctgaaaaggaaccattgtttcgtaatcttcggcataatcgccg
accagcattaggattttcttgctcatctttgtgtctcgttgtgggcgaaaggtgtcttag
atatagcctggcgacttgcagaatgcgaaccgttcaggatgccgacgacggtgtcgtgtg
cgtcttgtaaccgggctcatgtttttttgctaacgacaactttgtccgacatcgcgctgt
ggctcgttatccgcaaaaaatcggtttgtggggagtaaggggagcagaagaatattgtta
ccgtttagatttcgcgcctgcactattaagcgtccgccgcgaaggggcaatcggatggaa
gccagatattatccctctgagtaatttattgcgttgttacgctaaatttgcataatgagc
gaattatattgccccggtcgtctctatggtttcctttattcatccgcttaatgttttagc
acgccttatagtatccattgcaaacattcctttggtgcattatttattgaattttatcat
tgactgttgttacacatttcaaatattgatattcatggtgcttttattttcgtggtgaaa
gggggtgtttatgaataaatataattattaggtggttaagttgatcggtaatccattttt
gctttatcatcgtcacgtttcacatcaatatatcttcaataattattccttaaggaaagg
aactgctatggctgatacgttccagaatgaagtccccagggcgcgcattaatctcaaatt
atctcttcataccggcggcgcgcaaaagaagctcgaactgccgctgaagctgcttaccat
tggcgattttagtcatgggaaggaaaaccggcctttatcggaaagagaaaaaatcaacgt
caataaaaataattttaacagcgtactttcggaatttagcccggaagttaacctctcggt
gccgaatacgctggccggcaatggcgaagaggagaacgtcagactgcgttttaccgacat
caaagattttgaaccggagcaggttgcccggcaaattccgcaactccgtgccatgctggc
gatgcgtaatttattacgcgatctcaaatccaatctgctcgataacgccactttcagaaa
agagcttgaggcaatcctgaaagatccggcgctgtcccaggaattacgcgacgaaatgag
tgcgcttgccccgaaataagtgcggggcaagtctgttaatggattaaccgggaaaatgct
aatgtctgttaccacagaaaacgcccctgttcaggggcaaaccacgctgcaggaaaacag
ggcgggcgagggcgtttacgcctcgctgtttgaaaaaattaatctcaccccggcgtctcg
gctcggggatatcaacgactttctggacgatgccgcgctctccgaggcgccggcggcgga
gcgtctcaccgcggcgatgcaggtgtttatggaacgcatccgtcagtccggccagcgggt
ggaaaagctcgacaaaacgctgatcgaccaccatatcgccgagctggatttccagataag
ccgtcagctggacgcggtgatgcaccatcaggagtttcagcaggtcgaatccctgtggcg
cggcctcaaacagctggtggacaacaccgactatcggcagaacgtcaaaacggagatcct
cgacgtcgccaaagacgatctgcgccaggactttgaggacgcgccggagcttatccagag
cggcctctactggcacacctataccgcggagtatgacactcccggcggcgagccgatcgg
ctcggtgatctcggcctatgagttcgacgccagcccgcaggatgtggcgctgctgcgcaa
tatctcccgcgtctctgccgccgcccatatgccgtttatcggcgccgtcggcccggcctt
cttcctgaaagagaccatggaagaggtggctgccattaaggatatcggcaactacttcga
tcgcgcggaatatattcgctggaaggcgtttcgtgaaaccgacgatgcccgctatatcgg
cctggtgatgccgcgcgtgctgggtcgtctgccgtacggcccggacaccgtgccggtgcg
cagcttcaactatgtcgagcaggtgaagggcccggaccacgaaaaatatctctggaccag
cgcggcgttctccttcgcttccaatatggtgaagagctttgttaacaacggctggtgcgt
gcaaattcgcggtccgcaggccggcggcgcggtgaaagatttgcctatccatctgtacga
tctgggcaccggcaaccaggtgaagatcccttccgaggtgatgatcccggaaacgcggga
gtttgagttcgccagcctgggctttatcccgctgtcgtactacaaaaatcgcgattacgc
ctgcttcttctcggccaactccgcgcagaaaccggcgctgtacgataccgccgacgccac
cgccaacagccgtatcaacgcgcgtctgccttacatcttcctgctgtcgcgcatcgcgca
ctacctgaagatgatccagcgcgaaaatatcggcaccaccaaggaccggcgtctgctgga
gctggagctgaacacctgggtgcggagcctggtgaccgaaatgaccgaccccggcgacga
gctgcaggcctcccatccgctacgcgatgccagcgtggtggtggaagatatcgaggataa
cccgggcttcttccgcgtgaagctgtacgcggtgccgcacttccaggtcgaggggatgga
cgtcaatctgtcgctggttagccagatgccaaaggcgaaggcgtaggttcggacgatgat
gaaaacggaacgtccgttgtggggccggggcattatggtgtcgcctcagcattttcaaca
gcaggctgcgtatgcagcctggactgcggaagtgattgcccggatgggtcttaaccaccc
ctggggagtggttgaggcgaccttcgaaccagagatgctcaaactgggccgcctgcaggc
tcacaggctgcaggtccggttccaggatggcacgatgattgatacggacaatgccgatgc
gctgccgtccgcgctgtcgctggacggcgcgtccggcgaggcggtgatcgtgctggcgct
gcccctgatgcaggcgaatggcggcaactgtctgaagccggaggaggtggccgaaaggcc
ggtgcgcttccgtcagcgctggcgcgatgtccgcaaccagtttggggatgatacccggca
gattgccgtcatacagccggagctgatcctccgcttcgcccaccaggacaacagcgatta
cctgacctgtccgcttgttcgcctgcagcgggactcgcagggggcctggcttatcgacga
gacgtttctcccgccgctgctgcagatccagggcagccgctggctggcgacgcagcttga
acagctgctcattcagctccgggctcgtctgacgcgcctgatggccatgcgtcgcgaaag
caatgaacggatggctgattttgccgtggctgatgtctctctgttctggttgctgaatgc
gctgaacagcgccgagccggtgctggggtactttctgcgttaccggcaaagcccgccgga
acgcctctacccggagctggcgcgcctggctggtagcctgctgaccttttcgctcaccca
tcaggcgaatgccgtcccgttctatcagcatgaccagctgaacgcggtttttccgccgct
gtttgatttactgagcgacctgctggaggcgagcctgccatcgcgggtggtggcgattgc
gctggagcatgatgtccggctgcacttctggcaggcgcgtctgcacgatgcccggctgcg
ggaaggggctgattactacctgtcggttcgttcgtcggtaccggtcgcccaactgcagga
gcagtttccgcgccagtgcaaagtgggcagtccggatcatgtcaaagccatcgtcaactc
ctcgcggacaggggtgtccctcacgccattgcgtcatgtgccggcggcgatcccgctacg
tctggaaaatcagtatttcagcctcgatgtgtcccaccctctggcgacggaaatgctgca
gagcggcacctgtatgttttacgtcccggggatgctcggtgagcctgaacttgaactttt
tgcggtactacgaacgtgaatgagcctaaacgcggcaacgccgcgtccattgatattgat
gcgctgctgcagaacacctggctgcaggttatcagcctgcgccacggcccgcagttccgc
gatgaggaagggtacacgctatggcagcgctgtattgctgatgtcgagcgcgtgcaacat
gagctgaaggcgagcgggcttgatgacgccagctgtcagcatattctcaccgcccagtgc
gcgctgctcgatgaagccgtgaaagggcgcggcgtggaggatgaggcctgcctgcagtgg
tatgacattccgctgcaggggcacttcctcggcaccatggacgccggcgacaccctgtgc
gagcggatgcgtgatgtgttgcgtgaaccggcgcccaacctggccgtggtcacctgtttt
cagcgggtgatgctgctgggttttattggcagctttcgctccctccacgaccccgagcgc
ctgaagctggtcaacgcgctcggtgagcgtgttcctccttttcagtgcccggctaccgct
cccgtactggtagagagtcgcgcccgtctggggataagcggctggctggccccatggccg
gtacgtattggcctgagcgtggtagtggtactcgccctgtggtgggggctcaaccactgg
ctcgatcacctgctgctgaccttgttaccgggggaggtgaaatgagccccgcgcagcagc
gtgggctggcgctgtgggccagtctgctgagtgcgctggtgtgcctgctatttttgccgg
ttccccgctggggggcgtggctcattctgctggtcacgctggccctgatcatcgggatct
ggcgcatcgccagtcgtcgtaccggacgtaacgtcgcatcaaccctggcccctctcccgg
agggcgcttatcgccaaccggtggtcctcgtttgcggcgacctgccgtgtgtctggccgc
cagcgtcaccggtgcgagtcgtcaaacagggctgctggatccgcgttgaaaagacggagg
agctgcagcaggtcgcgcgccaggtattgagccagcggccggaatgggggcctcagctgt
cggtgctgctctgcgtctgcccgcagcggcatgcgcaaagcgatgcgctgaccagcgctc
tgctggccctgcgctggcaactcagccagctgcgccagcagacggggtatgccgtaccgc
tggcgctgcaggggcaggtgggcagcgcgatgagtcgcgacctgttgtggcaggcggcga
taccgggtgaagcggtgaaagtctggcagccctcctgcgccccctgtttcgtaccggcct
gggtacgcgccggtggggcggccgcgctggagcagcaggtgctgatgaacagcctgatgg
gctggtttgaacagcacgtccatgccgtgttgacggaagagaatatcgacctgccgcctc
tgaccccagcggccgtgctgtggggcctcgggccctcgctgcctggaagtctggcgtcgt
cggcctggacgacgtggttatcccgacatagcggcctgtcgcgggtagctggctggcagc
ctggcgagagcgacaccggggacgcttcagctttgccggaattcatcctgccgcagttac
cggcgggacggggactcacgccacgaggcagggcctggcgcgcggcgctcgcgattttca
ccctcgcggctgtcgccgcgctgctcagcagtggctggaacaatcgacaactgctgcagc
gcgtgggcgtcgatattgcccgttatgagcggattgcgatggatgattatcgaccaaaag
ccagcgctgtcagggtgctgcgtgaagatgccgcgctgctcgatagctgggcgcgtaacg
gcgtcccgctgcgcctgagtctgggcttgtatcacggggagcagattcgcctgccgttgc
tggaggcgattcgcggttacgtgccgcctccgcctccgcccatgccggtgcagcacgtcg
cgccggatgtcatccgccttgacagcatgtcgctattcgataccgggaaatgggtactga
agcctggttcgacaaagcggctggtcagctcgctgatggacattaaggccaggcccgggt
ggctgatcgtggtggcgggtcacaccgacagcgtgggtgaggaaaaagccaaccagctat
tgtcgctgaaacgtgcggaatcggtccgcgactggatgcgcgataccggcgacgtgccgg
acagctgctttgccgttcagggctatggcgaaagccgaccaattgcaacaaacgatacgc
cggaaggccgtgcgctgaaccgtcgtgtcgaaatcagtctggtgccgcaggtagacgcct
gccggttaccggaccaaccctctgcgtcatcccaggatgatggcgcttcactacacaatg
gagagtaattccatggcaattcctgtttatctttggctgaaagacgacggcggcgcggac
attaaagggtctgtcgacgttcaggatcgtgaaggcagtatcgaagtggtggctcaggag
cataacctgtacatcccgaccgataacaacaccggcaaactgaccggcacgcgtattcat
acgccgttcctgttcaccaaggagatcgactcctccagcccctacctgtacaaggcggtg
accaccggccagaccctgaaatccgccgagttcaagtggtaccgaatcaacgatgccggc
caggaagtggagtatttcaataccaaacttgagaacgtcaaggtggtgaaagtgaatccc
ctgatgtacgacatcaaaaaccccgcctacgagaagcacaaccatctggaacagattgag
ctgcgctacgagaagatcacctggacctataaagacggcaacatcattcactccgatagc
tggaacgaacgcgccaccgcgtaattgcccgtcatatttcgcgccgctggcgcgcaggcg
acgttcgctcatcccgccgcatcgttatctctgcggccggggattattgcgggcgatcgc
ctgatgcgggcagcgtttctctgcccgccgttttttgctgagcgcctgagatacgggttc
tcagcaaagaaaaacacaatctgtctgcctgaccttgtgcgcttggggttcctgttcagg
aacagcgacgggcggtagcgtgtccggaaacaataagagaggatctcatggaaaatccag
ccagcctgttacgccgtcttaatccctgctgcgcccgcgcaatggagggggcggcctccc
tgtgccagacccgggcgcatgccgagatcctgcccgagcactggctgcttaagctgctgg
aacagggggaaggcgatctgacggtgctggcgcggcgctatgaatgggatatggatgcgc
tgtggcaggatctgctgagctggctggataaacagccgcgctcggtacgtcatcgtcccc
agctctctgatcataccctgaggctgatgcaggaggcctggctgattgcctcgctcagcg
gcgaaacgcagatccgcagtgttcacctattgatggcgctggttgaaaaacagaatctga
tccagtgcgatggcctgtggccgctgttaacgctgggccagcgtcagctggaacgcctgc
gccccttgctggatgcccagtccgacgaacgtccgccagcgcagcaggaagcggcgctgg
cgcagccccatggcggggacgtggaatttgtggggcgtcctgcgggcagcgaactgaatg
cggatgggctcaatccggcactgcagaacgcgctggacaaattcactctcgacgtcaccg
ccaaagccagagacggcctgattgacccggtgttcggacgtgacacggaaatccgccaga
tggtggatattctctcccgtcggcgaaaaaacaacccaatcctcgtcggtgagccgggcg
tgggcaagaccgctctggtggaaggcctggcgctgcgcattgccgaaggcaacgtccccg
acgcgctgaagccagtgtcggtgcgcacccttgacctcggtctgctgcaggccggcgccg
gggtcaaaggcgagttcgagcagcggctgaaaaatatcattgaggcggtacagcagtcgc
cttcgccggtgctgctgtttatcgacgaggcgcacacgatcatcggcgcgggtaatcagg
cgggcggcgcggatgccgccaacctgctgaagccggcgctggcccggggcgaactgcgga
ctatcgccgccaccacctggagtgaatacaagcagtacttcgagcgcgacgccgcgctgg
agcgccgctttcagatggtcaaggtggatgagccggacgatgacaccgcctacctgatgc
tgcgcggcctgaagtcccgctatgccgaccaccacggcgtgcatatcacggatgatgcgg
tgcgcgccgccgtgacgctgtcacgacgctatctcaccggtcgccagctgccggacaagg
cagtggatttactcgacaccgcttccgcccgcctgcgtatgagtttggataccgtgcctc
agccgctgacccgcatgaaggcgcagctcaccgcgctggcaatggagaagcaggcgctgc
tggaagatattgcgctaggcaaccgcgcccgcggcgatcggctggcggccattgagcagg
aggagatccgccttattctggcgctggatacccttgaaactcagtatggtcaggagctgc
agctgacggaagcgctgctcgcctgtcgccgcgatatctcccgccaggcggaaattagcg
atcttcaaaccgcgcttatcgccgtccagcagggcaatccgctgctcgggctggacgtcg
acgtccgcaccgtggcgacggtgattgccgactggaccggcgtgcctctctcctcgctaa
tgaaagatgagcagacggaactgctgagcctggaagagagtctcggcaaacgggtggttg
gccaggaggcggccctgagcgctattgcccggcgcctgcgcgccgcgaaaaccggcctga
cgccggagaacggtccgcagggggtgttcctgctggtcggaccgagcggcaccggcaaaa
cggaaacggcgctcgccctggccgatgcgctgttcggcggcgagaaagcgctgatcacca
tcaatctctccgagtaccaggagccgcacaccgtcagccagctgaagggttctccgccgg
gctacgtcggctacggccagggcgggatcctgaccgaggcggtgcgcaaacgcccctaca
gcgtggtgctgctcgatgaggtggaaaaggcccatcgcgatgtgatgaacctgttctacc
aggtcttcgaccggggggtaatgcgcgacggcgaggggcgtgaaatcgactttcgcaaca
ccgtgatcctgatgaccgccaacctcggaagcgacctcctgatgcagttgctggatgaac
agccggaggccagcgaatcagacctgcacgagctgctgcgcccggtgctgcgcggccact
tccagccggcgctgctggcccgcttccagacggtgatttaccgtccgctgccggcgggag
cgctgcgtgccattgtcggcatgaagctcgggcaggtaagtcagcgtctggcttgccatt
acggaatcaccaccaccctcagcgagagcctgttcgacgcgctgaccgaggcctgcctgc
tgccggataccggcgcccgtaacgtcgacagtctgctcaatcagcagatcctgccggcac
tgagtcagcagctattgagccatatggcggcggggcagaaaccgcgccaggtgacgctgg
ggtatcacgaagaggaaggcgtcgtgatggcgtttgacgaggggacaatatccgatgagt
agcgtgaaatcgttgttgttcagccataaccaccacctgctttcggtgaagggatgtgaa
gccgggcttgatgtgctggccttcgagggcgatgaagccctgagccagccgttccgctac
cgtattgaattcaccagcgcagaccatgccatcagcaaagagatgatgctgatgaaggca
gcctccctgacgctgcaggcgccggtggctcagggcttcggcatcaatgttcagcaaccc
gtgcgggttatccagggcgtggtgacggggtttgaacggctcagtacctccagggatgaa
acgcactacgcgctgacgcttcagccgcgcctggcgctgcttaaccgctcgcaccagaac
gccatttaccaggaccagtccgttccgcagattgtggaaaaaatcctccgcgagcgccac
ggcctgcgcggtcaggattttctgttctcgctgacaaaaacgtatccgcgccgcgagcag
gtgatgcagtacggcgaggatgacctgcgctttatcacccggctgctgggtgaggtgggg
atctggtttcgctttaccgccgacacgcggctgcacatcgacgtcgctgagttctgcgac
agtcagcagggctatgagaaggggctgacgttgccttcggttccgccgtcagggcagcag
tcggccggggtggacgcggtgtgggagatggcatgccgccaccgcgtcgtggagcagcag
gtcagtacccgcgactacaactaccgcgaggcgacggcggacatgaacgcgcaggtggat
gtcacccgcggggagaccaccacctttggtgaggcttaccactggggagataactacctg
accgcggggaatgtccatgaccgccatccggcgccggagtccggggcgttttacgcccgt
cttcgtcatgagcgttatcttaacggccagacccggatgcaggccaccaccagctgcccg
acgctctgcccgggacaggtgctgaaggtcaccggcggagaggaggtggccggggagttt
gctgatggcgtgctcgtcacggcgatgcacagccacgcccggcgcgatgccgactttgcg
gtggagtttgccggcataccggacagcccggacgtcggctaccggcctgagcccggcgcg
cgtccggtgatggccgggacgctgccggcccgcgtgaccagcacccgggaaaacgacacc
tacgggcatatcgacaaacacgggcgctaccgggtgaatatgctgtttgaccgggcgcgc
tgggaaaccgggttcgagagcctgtgggtccgccagtcgcggccgtatgccggagacact
tacggcctgcacctgccgctgctggcggggacggaggtggcgattggctttgagtatggt
aaccctgaccggccgtatatcgcgggcgtcctccacgactcggcgcacggcgaccacgtc
accatccgcaatgacaaacgtaacgtcctgcgcaccccggccaacaacaaaatccgcctc
gacgacgagcgcgggaaagagcatatcaagctctcgacggagtacggcggcaagagccag
ctgaatctggggcacctggtggacagtgacaggcagccgcgcggcgaaggctttgagctg
agaaccgacagctggggagctatccgggcacagaaagggatatttatcagcgcggacgga
caggtgcaggctcaggggcaggtgctggcgatggagcaggcggtcagcaatctggccgaa
gcccgggagcagatgatgtccatctccggtgacgcgcagaaggcgaccgcgaacccggcc
gatctccaggcgcaaattaccctgctggagcagcagctgacggacctcaaaaaatcggta
ctgctggtcagcgcgccggaggggatagcgctgaccagcggggagcatctgcaggtctca
gccgggcataacctgattgccacggccggaaagaatgcggatgtcagcttggtgaaaaac
ctgttcatcggggtgggcagtgcgctgagcgtgtttgtgcgaaagcttgggatcaggctg
atagcgaatcagggaccggtacagttgcaggcgcagaatgacctgatggcgctgcttgcc
cggaaggaaatcagcattgtcagcacggaagacagtatcgaaattattgcgaaaaaacgg
gtcacgataaacggcgggggaagttatatcacgctcaatgccagtggcattgaatctgcg
acggcaggtgagtacagaacaagggccgggtattacgtcaggcgggaaaaagcgcagcat
aagcctgacattgcacctttagctaatgcgataaatgacggcagccataatattcgctac
ctgtgtacagatgataatgggatgccgatgctgaatacaccttacagggcctttctggct
gatggctcggtattagagggtgtcagtgatggcgaggggtatacgaagttgtttacttct
gcacaggtacaggatgttctgctgcatatgataccggaggccatcaatgcctaaatataa
tatttatacaaagattgaatcgaatgtttcagcagtcgaccttttttacgatctgaatgt
ttacagaactgatgccagtaataaaaaacatatactactgtcagtggcgcaacaaccagt
aacatcaaattatcaaactcagtcccatgaaacgaatgacacagaggatgggttgtctgt
aatctacataatggaaatgaacttatatcgcaagcacggaggtaagttgttttctgtgct
ttcctcgcctgcgaaaaagatgtacacacttggtgaaatggcatcagggcaagcatattc
taaaaataagcgtgaaaatgtttgttattttgagacaaaggcgcagacaaaaccggttaa
tgataagggtgaggataatatacatactgtgcagattatctgtcagaaaaagagcgttta
ttgcaaaagagtatcctgtaggtagtcctgatgatcccttcgataaaaataagatagaac
atcagatcctttcgaggatgaatcgcagtagttatccaaatcaaggggatactagtttgt
gtgggccagcatcattttttttattgcctgttgatggatagacctgatatttataaacaa
gcagttaatgagctttggttgtatgggaaaactaaaataggtgcgttaaatatagttcca
agcaatagttgtcggcatcctatgggggctttctatgatgcttatggagaacgagtgaag
gggatcgattggataaccctcgcttctttaagggactccgaaaatcccattatgagttat
gacgaaattgatgaccaggcttcagggataacattatggggagcgcttactgaatggttt
gtaagtgctggttatcaaaaaagagtttagtaatgtcgggctatcgcacgtaaatctgaa
agaactaagtaccctcaatgagtatattataaaaggttgtcgagttgttactttgatatc
agctggtatacttattggatttgactccactgtcacggctaagaatcattggattgtttg
ggatggacctataaccacacagtatggtgaggtcatttcattaacgactaaggaaaatga
gttagttcaattgaaattattctcttggggtaaggtaaaaaatcagattaagaggcatct
tgctctttctgatgtaatgggaagcatttttggaggggtggtgtttaaatcactagaata
gttttatgaaaaaatatctaatctgtttgtttgtttttttagcatcctgctcttcaggta
aaatagagttttatccaagtggggggcggttgaaaaatgccaagatagggacgttttatc
agcaaggtttggttatgagatttcaggggagtggagaggttatttcttttatttcaagta
attttagagcaaaattaactcctgataattccggtctggatatagaaccaagctttatgg
gggaatgaaaaaaaaatgactttaaacaaaggtagcagccctaacgaacttgtaataagt
ggagtgcccagaataaaaggtgtgataaccgttgaaatagttgcaaaaacatatgcatct
atgtattcaaaatcacaggtgtttactaaaaaatatcaaataaatgttgaatgaatttat
tttggctcatgtctttaatgatattaaagtagacaatgtggtcgccggtattacaatttg
gaggggtgatgtcgagtggttttaaaagagtgggtatgtcaaggtgggcacaagtaacac
caggtttttttaccgtaatcctaaaagcctgacgaaataatcgaaagatcttatccctgg
taatttagggattgagttttttgaaaattgaggaaggaatttaatctggataatcactaa
cgaaacgagtttagaagagtttgtctcgctgagactttttttcatggggtgaagttaaag
ataactcgcttcgagtatcattaactttaggagaatttctaagcatacttttggggggat
ggtatttacaaaaatatcataattaaaaatgaatcactatctaagagcttttgtaatttc
tttctttctgactggatgtggcaatcaccttgtatttgagcctaataagttaccagatgg
atatatagatcaggaatattatgttccaatcaccatctctggaggtacaggaccagttgt
tgatctgagttatgaaattcacccatcaaattctggattgaaattagtattttctgaaaa
aaaatattacacaaaatatgtatataataactttactatagaaggtaagcctcagttgca
agggattgtaacaattaatattaggggcggggttgttgctagtgcggggcaatattttga
aaaacaatatgagattaatattcagaaataaacaggtaataacatcttggaaggcctgct
gagagcgtgcgggcgatagctgacggtaccgtcgtttcactccgcaaaagctcagacaag
cgcgatctagcaccattcaacatcaacgccgataaacctaatacaaaggggagtaatcat
ggttatgtgctcataaagcatgaaaccgagatcggtagcggtgatgaaggaaaagtggct
ttctattccttatacatccatctgaagtcgctggctgaaactgttaaagccggtgataaa
gtttaccgtaaggatcctttaggccttccaggcatggttgatggagtgaatgctttccat
ttccagattttctgcgatgatgacaacatcagcaagctaacgggcaggaaaacaggagag
ctggatatttcgaagaatggccgcaccgatgcggtttatggtgatattcacttttatctg
ccaccgcagacaaagttttatgacaaggctccagcagataacagcatttctaccaccgga
ctttctgaactatataccagcaatgtgcctctgtatgccagcatgactctggcccaaggc
aagtgcacgatggttactcgtcagaaaaatacgcagactgacggaaaatatgatctgctg
ggtgaaccactggttaatgcagatggtgatgactacgaatacaatctctataaaaccgcg
atgcggaattataaggagagcccaagtgccgggtttgaattacttcgctttgggcgagtg
atcaacacggaccatgaaacactggtaccggcagacgcaccattatggatgacagtcaat
tacccgggtggtaaaggggtgatcaaccttgctgattccagtattaaaaagtttagtgac
gctgatttccctcactggacgggctggcagatggtagatgacgatagtgatagcaacagc
cagtgtaattcagctattatcaagaaacttcacaaagttggtgacttcgataaccagtgc
gggaagctaatctgtcatttcccatttgaatgggaaaaaagtacgatcgacatccgtttt
tcgtggctgaaaacgggaaatgaagagcatgaaccgatgacggaagccgattatgcaaag
tttaaatcccatgcggaagcactatgctttgattctggagcgttgagttctgaccggttg
tggcattttgagccaaaatcatttattcgacatttcaggaaatgtagttggctcgactct
gaagtaattgaaaaagtaatgacggcgaatgctagtaaaaaaaaataaaaatgcacttga
aggtattaaaaatattacattagagtactatgcggacataaatacaatcatgcgaaagta
taacttatctgatgcaaatagaatttgtcattttttagggcagggtgcagttgaatcagg
ttatttattgtccatgcaagaaactagccagcaacaaattattgttgatggtgttcagca
aggtggtgtgattgttgaagcatcaacatttaatgaaactactaagctaggtcattggta
cggagctcttaaagccgagaaggataactatttctccgggaaaaaatacaattcccgtgg
agggtatatcacaggatcctatagctggattaacggtaactgtggagatgtagatgcaca
aaaattcagaggtagagggtttaaaatgctaactggacttaacacatattcaagctactg
ggtatatcgaggttggttgtcaaaaaatgactttgataaatattggtgggatgacccgga
gtacaagaaaaaaaattcagccggtatgaagaaaaaaccaccaaaaataggaaaccctca
gaaagtgacagaaaatgcatataactgtattgatacaggtggttttttttatagtttgtt
ttaagtctaaagttctcaaaattatggatgaggacaaaattgggaaatctgatgatgaca
gcattattttgaaagtaactaaaaatataaatggtgcagataaaggaattgcagaaagga
aaatagctactaaaaaagcaaaagagatgattgatgatgaagtttaaaactaattcattt
ttgtttatgatgctttgtgctactgctcttaattcttgggctggatattacaacacaatt
gatatcgatggtgtaagcatccatttagataaggataaagctggatatgtaaatgttcac
gatgatcaattaaatacggattactcatgcaaaatagaaaattggaatgattcattaatc
tctggtgctggaggtatttctctaactagtgatcatttaggcgtgcttttagcatcagga
aataaatatgttgatgttaaggagcttatagattgcaaaggacagtcaattcgaattcat
tctattcattactttaataattcaatttcttctattatagatgttaattttgaaaaaaaa
attagttctggcattagttgtgattgatgctcactttaggtcatatcaggcgatagtatc
taaggaaggtgcgaataagcaggtcatttcttcccaagctgactcgctgattaaaatttc
gcggatctgggccgatttttttcccgcaaacaatcgaatcagcctatttaggctattttt
tccaccatttctggcgttatttccggtttttactgagatctctcccactgacgtatcatt
tggtccacccgaaacaggttggccagggtgaataacatcgccagttggttatcgtttttc
agcagccccttgtatctggctttcacgaagccgaactgccgcttgatgatgcgaaacggg
tgctccaccctggcacggatgctggctttcatgtattcgatgttgatggccgttttgttc
ttgcgcggatgctgcttcaaggtttttaccttgccgggacgctcggcgatcagccagtcc
acatccacctcggccagctcctcgcgctgtggcgctccttggtagccggcatcggctgag
acaaattgctcctctccatgaagcagattacccagctgattgaggtcatgctcgttggcc
gcggtggtgactaggctgtgggtcaggccactcttggcatcgacaccaatgtgggccttc
atgccaaagtgccactgattgcctttcttggtctgatgcatctccggatcgcgttgctgc
tctttgttcttggtagagctgggtgcctcaatgatggtggcatccaccaaagtgccttgg
gtcatcatgacgcctgcttcggccagccagcgattgatggtcttgaacaattgacgggcc
agttgatgctgctcgagcaggtggcggaaattcatgatggtggtgcgatccggcagggcg
ctatccagggataatcgggcaaacaggcgcatggaggcgatttcgtacagggcatcttcc
atggcaccgtcgctcaggttgtaccaatgctgcatgcagtgaatacgcagcatggtctcc
agcggatagggccgtcggccattgcccgccttgggataaaacggctcgatgacagcggtc
atattctgccatggcagaatctgctccatgcgggagaggaaaatctcttttcgggtctga
cggcgcttagtgctgaattcactatcggcgaaggtgagttgatggctcatgatgtccctc
tgggatgcgctccggatgaatatgatgatctcatatcaggaacttgttcg
>IonXpress_008_rawlib.basecaller_c3
cacggatgctggctttcatgtattcgatgttgatggccgttttgttcttgcgcggatgct
gcttcaaggtttttaccctgccgggacgctcggcgatcagccagtccacatccacctcgg
ccagctcctcgcgctgtggcgctccttggtagccggcatcggctgagacaaattgctcct
ctccatgaagcagattacccagctgattgaggtcatgctcgttggccgcggtggtgacta
ggctgtgggtcaggccactcttggcatcgacaccaatgtgggccttcatgccaaagtgcc
actgattgcctttcttggtctgatgcatctccggatcgcgttgctgctctttgttcttgg
tagagctgggtgcctcaatgatggtggcatccaccaaagtgccttgggtcatcatgacgc
ctgcttcggccagccagcgattgatggtcttgaacaattgacgggccagttgatgctgct
cgagcaggtggcggaaattcatgatggtggtgcgatccggcagggcgctatccagggata
atcgggcaaacaggcgcatggaggcgatttcgtacagggcatcttccatggcaccgtcgc
tcaggttgtaccaatgctgcatgcagtgaatacgcagcatggtctccagcggatagggcc
gtcggccattgcccgccttgggataaaacggctcgatgacagcggtcatattctgccatg
gcagaatctgctccatgcgggagaggaaaatctcttttcgggtctgacggcgcttagtgc
tgaattcactatcggcgaaggtgagttgatggctcatgatgtccctctgggatgcgctcc
ggatgaatatgatgatctcatatcaggaacttgttcgcaccttccctagcattagactag
acttaccataatggtaacaagtatgattctgagcagatacgtgggtgaccttcctgaaga
aggtcaagaaaggaaaatactagacgggcccctgtacaaagatgtagttgatttgattga
aaaatgtgacgctcaaccatggacaaaaaaaatgcatacgtgatgttcaaacactatcct
tagatggcgaaggcattaaggctgttgtgttaaaagctgtcaaaactggcacatttttag
gttcagaatggtgtcagggaacgaaagaaggcgtatgggccgcatgcgatgcttacacat
ttacagacgtttcatggtgtgaagcaatgcacagagacattagtaatgattactatgtaa
agttttttgtaaatacaagcggtacggttgtatttacagtttcttttcatttatctaatt
gataaataaagatgggggatttagtaaaatgaaaatcaataacatatgtccggtatgtgg
tgtaggccatctttcagcacagattgattacgatgttgttgcttacaaagaccaaaccaa
aagtctccctgcgagattttcggtatgtgatacatgtggttctgaaacagcaactcaagt
agatctacgtgaaaacaaaagaatatttattgaatttaaaaaatgtgttgatggattatt
gacaggaagtgagattcgggcaattagaaccgaggtctggaagatcactcaacagcaagc
atgcttgatatttggtgggggtccaaaagccttttcgaaatatgaatcggatgatgtaat
tcaatctgaagctatggataaactcattagattggcatctcttattcctgaggcatttat
aaaactcagagaactggctggtgaagttaaaattgagacctcagttgcagtctccaaaac
actgccaatttggcattctgaaactgcctcccaatttaacagtgacgagttatgttttga
taatgataatccctctaataacagccacatacggcgctctataaaaattagaactgtagc
gaaaaaggtagcataatgaatgaattgttgaaatcgagtattgaagcgttatctataatg
catatcaatattcgagagtctgaagttaaattatctgacggctataatgcgttcaatttt
aattcagttactaaaaaaacacagtcattccgcaacattaagaaaattgaagctatagaa
cttgtcaacgaagaagatagtagtacaaatcaattatattattctttccattatagctta
ggtctacgatttgtcacccctactcaagctgaagaaactgaaacagttctaacaatagaa
gccatttacgaagctatatataggtccaaaagagagttatcaaaagaagaattagaagaa
tttgccaaacaaaatgtcggcttcaatgtatggccattttggcgtgaatttgttcaaaac
agtacgtctcgcatgggaataaattctgtcagtgtacctttttttaaatataaccgctct
gacattcctaatttagagaaataaatcaacccggccaacgagccgggttttttattgcca
agagctaacattctacaatctgatcaagctgtcatcccaagaacaaccagcctgcacagt
tccgctcctatcagctcagcgcctaaattgatgcgcctacctcacaaaattcactttaaa
atcgttcggataaacattttgtttatctaaacatactcatttagttgacacgaaactaaa
cattgtgtttaatttatttcagaaagacgcactacaaaccaccaaggcaggacgcccacg
aagtagccgccgacggcatacgaatagtcggatgaggtggagagattaacgcgcatcagg
tgtaaacgttccgctggccggcgataaggcaaacgagggtgagaatgattgatttcgcac
gcaaaccaggacggcagcaggccgtaaaacttaacttgttcgaagtgattcttcgccgct
tgtgctacctattggcgcaaaaggggaatccagatgtgtaactcaacaaaatgcgggtac
tgcggcaagacggttaaaccggaggaagtagttaaaagtacccttctctatcgcaacggc
gcacagctggcgcgcaaagaaaaaagaatactgctctgaacgttgtgcttcgtacgacca
gatggcccacgaggcataacgtaaaagccgcgcaaggcggcccgtacgtccggtgctccc
gaccaaagttacaccggaaaactacttaaaaaaccaaagttcacccaatgggcgctatct
ctggcccggggatcttacatccaaaaaagaggatctcacatggaatttttctatgtagtt
aaggctacgcagaaatctggcaaagaagacgcagtgatttggttcactgctaaatcagaa
gcccgtgccaacctgcagctcgatgttgagctggaagatgctggtattgaaaccggccgc
ggtaaggattacgccaaaccagttcgcaccgatttcccggtctacgacgacctcccggaa
gaaagcaccgtggattacacctggtgcaaacgctacgaactgcaggacgatggacgcacc
tggctaccaaaggctggtgctgagtcgactggtcccatgaacaacactgccgcaccggaa
acgactgttaaagtcgaaactaccgtcgagagtgtcccgcttgaaaaccgcaccccagcg
gtccgttttgctgtccacctggccagcgacaaataccagtcacatataactaaagagcag
cagctggctgccagcgaaatgtctctggatgaaagcaacacctatctccagaaactgctg
ctcgcgaagaacgacatccctgaagttgccgaactcagcctgaatgctgagtggaaactc
gttcaggcgataaagcaggtattcgcgccagatgaagagcacgaagtaaagctacttgct
gctttcatggccgactggttgagagtaaatgcaggtgaccgcaatcagttagttgaagag
tggagaagcggaaagcttaatcttctcaaatcagaaatcaccagcgagaccggcgttaca
accgatcaggatccagaacctgataacggtatccagattgacgaaaatgatgacgaaacc
acacgttatccagtcgttcgtatgcccttccgcaagcagctactcgcccagttcaccgcc
gatgaactgcgccaccacttaacgcgcgaagaatacgaaggtatatgcgcgctggagatg
gacactgacaacagctatgtccagaacctgctgctggcggcagaaaactgcgaagaggtt
aagggttacgacaccaaagacctgtggcgctataccgacgccattcgcaaggtgttcaac
caggataatcgtcacgaactcgctttggttctccgtttcaccagaatctgggcggcgact
gattacattgaccgcggcattctcgttcgcgagtgggcagccggtaatcgcatcagtaat
gtccagcgcacagattctggtactaatgccgacggtggctatgtaacggatcgcggcgaa
ggcgcgcatcacactctcgacactctcgatcttgagatcgcatgcgccctattgcctatg
gacttccaccacttcgaaattccttccagcgtgttacgacgtgccaaagaaatcgtggct
aagaaagaagaaccatggaagtcatggagcgcaatcttacgcaatcaaccaggcgtactg
gcggtgaaccgtgcggcaatcttcaatctgatccgtatcgcaccagagaacatccaccat
acgccagcggctcatcttgagtttgttaataaaaccatgacggctgagtttatctctgct
gtggagttactgccgttgcctactcctgtagttgagactgaagccccagttgaacaaccg
caggttgaaaatctcggcactggagtgttctccatcgatggcctgatgggtggaaataac
aatccgggcatcaataccacctcaaatgaagtcgtaaaaacggaaaacacagcggagacc
accagcgatgtgcagatggaagcggctaagccagagaaagacgaagatgttggttcggta
ccaccgggcgaaagcactgatgcagctaattcgcagacagattccgtagaagcagaccag
ttgcaggaaacaacaattgacgttcaggaatcgaacccagaagtggagttccctgcagac
ttcgaacctggccgatacgaaggcctaccgaatgacgtttatcacgcagcgaacggcatt
agctcaacccaggtgaaagatgcccgcgtcagcctgatgtacttcaacgcgcgccatgtg
gctaaaactatcccgcgcacagcatccaaagtgctggacatgggaaatctggtgcacgcc
cttgcactgcagccggaaaacctcgaagcagagttcagcgtaggacctgagatcccagag
ggtgctttcaccaccacagcaactctgcgcgagttcatcgaagcgtacaacgccagcctg
ccggcgctgctaagcgctgacgagataaaagcgttgcttgaacaacataacgcatccctt
cccactccagtgccgcttggagccagtctggaagaaacggctcaaagctatatggctctc
ccagttgagtaccagcgtattgaagaaggccagaagcagacagcatcggcaatgaaggca
tgcattaaagaatacaacgccaccctgcccgtgccggttaaaaccagcggcagccgtgat
gtgctactcgagcaattagcgatcatcaatccagacctggtggcgcaagaagcgcagaaa
ccgacaccgctgaaagtgtccggtaccaaagcagacatgatccaggcagttaaatcagtt
aagcccgatgccgtattcgccgacgaactgctggatgcctggcgcgacaaccctggcgaa
aagattctggttacccgccagcagctggccacagcgagtgcaattcagtccgcactactg
acgcaccctaccgcgggcatgttgctgacacatccaagccgagccgttgaagtgagctat
ttcggtttcgacgacgaaaccggattagaagtgcgtgttcgccctgacctcgagattgaa
ctggacggcgtgcgcatcggtgctgacctgaaaaccatcagcatgtggaatgtgaagcag
gaaagcctgcgcgccaggctgcaccgggaaatcatagaccgtgactatcacctcagcgcg
gctatgtattgcgagaccgcggcgctggaccagttcttctggattttcgtcaacaaagac
gagaactaccactggatcgccatcattgaggcatccaacgaactgctggaattgggcatg
ctcgagtaccgcaaaacaatgcgcgctatcgcaaccggattcgacacaggtgaatggcca
gcaccaatcactgccgactacaccgacgaactgaacgacttcgacctgcgccgcctcgaa
gcgctgcgcactcaggcttaagggggatttatgcataaaactaacgttaccgttgctgac
cagaacaccgttatcaactccaacgtggctctattcgattcccagtatctgaacgccatc
agcaccttcgcgcagattatggcgcaaggcaccgcgaccgttccaaaacaccttcagggt
aatcaggccgactgcatggctgtagcgatgcaagcggcacagtggcagatgaatcccttt
gctgtagcacagaagacgcacctgattaatggtgtgctcgggtatgaagcgcagttggtt
aatgccgtcatttcacgtagcggcgtgctggccagccgctttgattatgagtggtacgga
ccatgggaaaaggttgttggaaaattccacatccgtaaaggtgacaaaggcgagtatcgc
gtcccgggctgggcactggctgacgaagcagggatcggcatcattatccgcgcaaccctg
aaaggtgaagatcagccgagggaacttgatttactgcttgctcaggcccgtacccgaaac
tctaccctttgggctgacgaccctcgccagcaactggcgtacctggcagtcaaacgctgg
gcgagactgttctgcccggatgtgattctgggtgtatataccccggatgaactcgatgat
cgccgtgaagaacgagaggtaaatccggcaccggcgcagcacgtaagccttgcagatatt
tcaggtgagaacgtcaccccgactcaaacggctcaggaatcagctcaaaacatcgatgca
cttgctgatgatttccgcgaccgcatcgaggcggcccaggatgtggatagtgcaaaagct
ctacgcgcagatatcgaaaccgtcaaagcaacgctaggttccgccctgtttaccgagctt
aagaacaaagcagtgaagcgctactacctggttgatgctcgcaataaggtggaagcggcg
atcaactccctgccatctccggatgaacccgacgcggcagaacgctttggcgaagctgaa
cgcgtgctggcatcttcaaagcgtcacctgggcgatgaactgcatgagcagttcagaatc
accctggcggatatgaaaccggaatacgtgaactaacgagattgggagggaaaccctccc
tcaaggagaagaaatgcgactgattaatcgcagtaagcaatcccctttggctcgccaggc
atgtgatgccgctctcgcgaagcacgtcgaaacttacggtgaattcgccagacagaaaac
caagaccacatacaccgtagtggttgatggaataaaggtaacagtggaagtcgttaaccg
ccgggccagctacgttgcgacagccatgaatggtgcccgcaggctgcgcaatctgccggg
acaatgcaactgagaggtgcaatatgaatgaaacaacttatacgaatgttgatatcttga
tcaccagtgaagttttatcaagatacaaaatttcgcggagcacgctgtacttttggagca
ccccttccagaatgccggcatatttttcacaaccatttccgaagccgaagataaatggaa
gcccgaagcgctggagactttcagacctcctggagtgggaagaaaaagtgggcatcaaac
cagaggatgaccaaccagtttctccacatggttctgccataccgcaagccaatggcgctg
atcatcaatgtaatcatgcaggttatacctcgccatgacacctgccatatgatggccaag
cagtttctcaacaacatgtggcggcgcacctaattcagaaagccgcgtcgccactgttcg
tcgaaggtcatggagggaccacggcttcattcctgtcttggagattatttgggcagaaaa
taacgcaacgttaggctgaagaggcggcctgtcatcctctggccccttatagcgtgacaa
cgtaacaacatgctttgacattgatgtttctttatgagatttcatcagctttacaacagc
atccggtaacgctctcctgacggatttacctgttttataatcacttgctggaatggtcca
tgtttggtccataagatcgaaccattcccactttgccgttcttatttccgtacttctaca
accggtcagaatgagaaacttcatgatcagctgttgtcgttccctcatttcaggcaaagc
attccagacagttttgatctcctcgtcgctcagtcttcggtctttaactgccgcggtgag
ccccacatcagatcgcctgagactctcaattgggtttaggttgattattcctctgttaga
gcagaaacgaaaaacacgctgcatcaaccctaacatttgccctgtaaccacccttcttcc
cataccgtcgaacaggctaagccaatgtgcctttgtggtctgatctacaatcatattccc
cagcacaggattgatatggttgttgaagtcccggcggttcacgtggatttttaccaggcc
ttcaggaacgcagtaatgcttttcccagtaatcaaaggcttcttttacggtaatcgcatc
agttcttttctgtttctccagtacggtctgtcgtctcggatcgaacccctctttaagcca
gattctgaactgctgtctacgctctcgcgcctgagctaatgatatggtcggataatcgcc
gatcgtcaattgagccgcttttccgttccatctgtagcggtaaaagaatgttatactgcc
ggatgtagacaatctgacattcaagccgtgagcgtctgaaatgacctcgattttgtctct
ctttttgccaagagcttttctcagttttgtatcggttagcaatgtgtacactccgggaaa
agatatacacaatagtgtacacattttgcgtaaattgataaccttcaaattaatgcgcga
tatacaaaaataaagcacttagagcaggcaagatgttgataatggcgggatttttcaaaa
gacataaagcatgacaaacaaacttaaaacggattcatatgccctacgatagcgtttatc
tggaaaagcgtccgcccggcgcgctgcgcaccgtatggcgtaagttctatggcgacacca
cggcgatgatcggtctgtacggctgcgcgggcctgctgctgctctgcgtcttcggcggct
ggttcgccccctacggcatcgaccagcagttcctcggctaccagctgttgccgccgtcgt
ggtcgcgctatggcgaagtctccttctttctgggaaccgatgacctcggccgcgatgtgc
tcagccgactgctgagcggcgcggcgcccaccgtcggcggcgcttttgtcgtcaccctcg
gcgccacgctgtttggtctggtgctgggtgtgattgccggatcgacccacggcctgcgct
cggcggtgatgaaccatatcctcgacaccctgctctccatcccctcgctgctgctggcga
ttatcgtcgtcgcctttgccgggccgcatctcagccatgcgatgttcgccgtctggctgg
cgctgctgccgcgcatggtgcgctccgtctacagcatggtccacgatgagctggagaaag
agtacatcatcgccgcccgcctcgatggcgcctcgacgctgaatattctgctgttcgcca
tcctgcccaatatcgcctccggcctggtgaccgagatcactcgcgccctgtcgatggcca
ttctggatattgccgcgctgggctttcttgatctcggcgcccagctgccttcgccggaat
ggggagccatgctgggcgatgcgctggagcttatctatgtggcgccgtggaccgtgatgc
tccccggggcggcgattatgctcagcgtactgctggtcaacctgctgggcgacggtattc
gccgggcgatcattgccggggtagaataatgccgttactcgatattcgtcacttaaccat
tgaatttaaaaccagcgaaggctgggtaaaagccgtcgatcgcgtcagcctgacgctgac
cgaaggcgaaatccgcggcctggtgggggaatccggatccgggaaaagccttattgccaa
agctatctgcggcgtaaccaaagacaactggcgggtcacggccgaccgcatgcgcttcga
tgacatcgacctgctgcgactgtcgaaccgcgagcgccggaagctgatcggccataacgt
gtcgatgatttttcaggagccccagtcgtgcctcgatccctctgagcgcatcggccagca
gctgattcagagtatccccggctggacctacaagggccgctggtggcaacggctgggctg
gcgcaagcgccgggccatcgagctgttgcaccgcgtcggcattaaagatcacaaagatgc
catgcgcagcttcccctatcagctgaccgagggcgagtgccagaaggtgatgatcgccat
cgccctggccaaccagccgcgtctgctgattgccgacgagccgaccaacgccatggagcc
gaccacccaggcgcagattattcgcctgctgacgcggctcaaccagaacaacaacaccac
catcttgctgatcagccatgacctgcaaatgctcagcaaatgggcggataaaatcaacgt
catgtactgcgggcagacggtggagagcgggcccagcgaagagctgatcactctcccaca
tcacccctacacccaggcgttaatccgcgcgatcccggatttcggtagcgccatgccgca
taaaagtcgcctcaacaccctgcctggagcgatcccgctgctggagcagttgcctatcgg
ctgtcggctggggccgcgctgcccgtacgcccagcgcgagtgtatcgaaacgccgcgtct
taccggggcgcgcaaccatctgtacgcctgtcatttcccgttgaacatggagaaagagtg
aaatggtcgaaacattgctggaagttcgccaactcagtaagacctttcgctaccgcaccg
gctggtttcaccgtcagacggttgaggcggttaaaccgctgagttttaccctgcgcgaac
ggcagacgctggcgattatcggcgagaacggctccgggaaatcgaccctcgcgaagatgc
tggcgggcatggtggaacccaccagcggcgaattgctgattgacgatcatccgctgactt
ttggggattactcctaccgcagccagaagattcgcatgatctttcaggatccgtcgacct
cgctgaacccgcgtcagcgcatctcgcagatcctcgattttccgctgcgactgaataccg
atctcgacgccgaggcgcggcagaagcagataatcgacaccctgcgcatggtcggtctgc
tgccggaccacgtcagctactaccccccatatgctggcgcccggtcagaagcagcgtctc
ggcctcgccagggcgctgatcctgcgcccgaaggttatcgtctgcgatgaggcgctggcc
tcgctggatatgtcgatgcgctcccagcttatcaacctgatgctggagctgcaggagaaa
cagggcatctcctatatctatgtcactcagcacctgggaatgatgaaacacatcagcgat
caggtgctggtgatgcataacggcgaagtggtcgagcgcggcagcactgccgatgtgctg
gcctcgccgctgcacgacctgacccggcgcctgatcgccggccacttcggggaagccctc
accgccgacgcctggcgcaaagacgggaaatagctggcaggcgacggcaggggcggccct
cacgccgcccttgtcattcaggtggaagggaaaagactctgcgccggcagcgaccggcgg
tcaaagcggcgcagcgcgtagtaaagaaccccggtgccaaaccaacctattatccatgag
acatcgttaccggcgaagatccacgtgagcgaaccatggaacaacgggttctcaatgaac
ggcaactggataagcacaccgacgatatacagggtgatcgcgtacaggttccagaacccg
tagcgttgctgcgggtcgcttagcgccggaatatcgatggcgcccttcgagataagataa
taatccgtcagacagatggcgctccacggcacgaagaacgccagcagaaacagaagaaaa
tgcgtgaaatgctttaagaaagcgggttcgctaagcaacgcgataatgcaggaagccgtc
accatcagcaccacgaatgcaatgcgacacttttgcgacagcacggtttgccggcggaag
gcggaaacaatggtggtcagcgacataaagctgccgtacgcattgagggtagtgaaggta
attttaccaaaacagatggcgaaatagataaccatggccatcgcctgactcttacctaat
cccaccagatagctcacctcgtgaccagggaacgcgctgccggcaatggccgctgtcaga
accccgagcgtcatcgacgtttgggtgcccaatacggtgccgaaaaacactgagcaccac
gttttcgtggcggaaacatcgcgtggcaggtagcgcgaatagtcggatacataggggcaa
aaagcgatctgccacgatgaggagagcgatacggctaataaaaacgtcggcagcgaaaaa
tggttattgtgcgcgagcgcactgagatcggccgaaagtagcagcgtgatgaacatataa
acgaaggcgagaattccgacgatactcgccagtttgcccagcttgtggatcaccttataa
ccgaggacggcgataacgataataatcgcactgaatatcagcatcccggctacgtggctg
atattcagtagtttggccattgcctgcccggccaatacggtgccgctggcagaaaaaccg
atatacatgacgcaaaccagcaccagcggcaccaccgcgccaaaaaccccaaactgggcg
cggctaaggatcatttgcggaagtcccagtcgcggtccctgcagcgcatgcagagacatc
accgccgcccccagcatctgaccgaccagaagcccgaccagagaccacactacatcgccg
cccagcacaacggctaaagcgccagtgacaatcgccgtaatttgcagattgccgccaaac
caaagggtgaactggctaaaagggtgtccatgccgttcgctttccgggatgtaatcaatc
gaccgcctttcactcattccagcataattgctctttgactgcccgtctgtagacgaaaac
gaagacataggttcctcactcaagttattaatatcacctcactcaatcattcttgtatat
acaagcattgacaactcagcgccttgcatgcactcacattttgtgacgaatatgtaaaat
atttgtattgcagaaagttactaaactagctcaaggcggtgcttatttttgacgccggaa
gcgattaactaaggtatgctgcccatgatggtcccttttcaactttcgacgctccccgtc
acgccgtggaaaaacggcggcggagagacgcgcgaaatcatctgcgtacccgctccagat
gccccttttctctggcgagcgagtattgccaccctgcaggcggatggccctttctccccc
tttcctggcgtcgaccgggtcattactctgctggcggggcagccgctacggctgtgtggc
gagaatatcgaccaaccgctggcgctctggcagccgtgggctttccccggcgaatgggcg
ctgtccagcgtcgggatcgttgcgccagggctggacttcaatatcatgactcagcgcggg
cgcgcgtcggcgacagttcaggtcgttagcgacctgcaatgccctgccagcgagggggtc
gcttatgttctacaaggcgagtgggatctggccgggcgacgctgcgcggccggcagcggc
ctctgctggcgcggtggatccccgcggaatctgcgtcccgtgggcagcaatggacgcctg
ctgctggcggagatcgcgctcaaataatcgtcaggagagatgatatactgcagctatcgc
gatgtacttttgccccgcgcggcgcggaccggctgaaaaatatcgtgacacaagggtcgt
cagtgggatataattcccggctaaatttgagttattttgaaataacaatgttaacgttat
gattgttaaagtaaaaataagcaataacgataaggattaaagctatgggttttctttccg
gtaagcgcattttgatcactggcgtcgccagcaaactgtccatcgcctacggcatcgcgc
aggcaatgcaccgcgaaggcgcggaactggcattcacctatcagaatgagaaactgaaag
gtcgcgtagaagagtttgctgccgcgctgggttctgacattgtgctgccgtgcgacgttg
ctgaagatgagagcatcaccgcgctgttcaccgagctggaaaaagtctggccaaaattcg
atggtttcgtccactcaatcggttttgccccggctgaccagttagacggcgactacgttg
acgttgtcactcgcgacggctttaaaatcgcgcacgacatcagcgcttacagcttcgtag
caatggccaaagcctgccgcggcatgctgaacccgggttcggctctgctgacgctctcct
acctgggcgcagagcgcgcgatcccgaactataacgtgatgggtctggccaaagcctctc
tggaagctaacgtccgctatatggctaacgccatgggtccggaaggcgttcgcgtcaatg
ccatctctgccggtcctatccgtacgctggccgcgtccggtattaaagatctccgtaaaa
tgctggcgcactgcgaagcggtcaccccgatccgtcgcaccgtcaccattgaagatgtgg
gtaacagcgcagccttcctgtgctccaacctgtctgcggggatctccggtgaagtcgttc
acgttgacggcgggttcaatatcgccgccatgaacgagctggaactgaaataagttcctt
cccctcctcgccccggtgaggagggttcttccatcccccacgccttacgccccacctgtt
attccaatcggctatttgttagcacgtatcaatattttctcctgcttccgggttacgcca
ggatagttctgcataaacgatccgcggaacggcggttcgccacataccgaacaaggaaag
cccatggagccacgccgcgtgaatggcaaaaatcactggtatcacgaaacccagtcaaca
atctgcccggtggatgtcctgccgctcgtccctgaagccgcccatgttgaagaccgcttt
ttgctggacctgacgctgccggccgcctggctacgtgcccacgctgactggctacacccc
gcacgccagctggccgaactgctgtttcccgaccaggtggcggtgagtcgcctgcagacc
tttaccgcttacgatcgactcagcaccgcgctcaccgtcgcccaggtctacggcgtccag
cggctgtgtaaccactacgctgcccgccttgctcccctgccaggccccgattcctcgcgc
gagagcaaccgtcgtctggcgcaaatcacgcaatatgctcgtcagcttgccggttcgccc
tcggttattaacgctctctcccgtagccagctggacgaagtgggcttaaccagtcgggac
attattctgttcaaccagattatcggattcgtcggcttccaggcgcgggcgattgccgtc
ctgcaggcggcccagggctttccggtgcgctggatccccggtatgccccagcaagaggag
gcacccgcggaactgttcgccccgccgccgggagcatggcaggcagacattgcggatccc
gacctgcagtatgccgatgatgagcgtcagcggcgcatcgccggctggcagtcgctgccc
ggtctgggcgagctggcgccgctgctggcctgcgacccacagttattcgcgcctctggag
accttgatccgccagctcagcacggatgatacctttggcccgcaggtcgccttactcacg
gcgcgcaccaatggcagccccacctgttttgacgcctggctcccccactggcagggtgaa
gaggagttcgccagccatctgcgggagggcgaccaggccctccatcactggctccagcag
catcctcaggcccggtctctcgtgaccgcggtgcagctgttaacccgctcgcctgaccgg
tttagcgccgcccagttaacgcccctcgcggaatatcgactctctgagcaacaagcaatc
gatctgttgatctggagcgggctgtgcggatggatgaatcgtctgaaaatcgccctcggc
aatgtgcgtcagcagacgtaaattgctgaaacagcgcttgctgcggcaggcatattcgcg
taaaaatgtcagccgctcttttagccacgaaaatacctaattatgtttcaggataacccg
ctgctagcgcagcttaaacagcaactgcattcccagacgccgcgcgcggaaggggtcgtt
aagggcacggaaaagggctttggcttcctcgaagtggacgctcagaagagctacttcatt
ccgccgccgcagatgaaaaaagtgatgcatggcgaccgtatcgtcgcggtgatccattct
gaaaaagaacgcgaaagcgccgagccggaatcgctggttgagcccttcctgactcgtttt
gtcggtaaagtccagaagaaagacgatcgcctcgctatcgttcctgaccatccgctgctg
aaagacgccattccctgccgcgccgcccgcggcattgagcacgattttaaacagggtgac
tgggccgtcgccgagatgcgccgtcatccattaaaaggcgaccgcggattttacgcggag
ttgacccagttcatcacttttagcgacgaccacttcgtcccatggtgggtaaccctggcg
cgtcataatcttgagaaagaggcaccggacggcgtcgccaccgagatgctcgacgagggg
ctgacgcgccgcgacctaaccgccctcgacttcgtcaccattgacagcgccagcaccgaa
gatatggacgatgcgttgtatgccgagtccactgctgatggcaaactgctgctgacggtc
gccattgccgacccgaccgcctggattgccgaaggcagcaagctggataacgccgcaaaa
gtgcgcgcctttaccaactatctgccgggcttcaacattccaatgctgccgcgcgagctg
tcggacgacctctgctccctgcgcgctaacgaagtgcgcccggtgctggcctgccggatg
accctggcggccgatggcaccatcgaagacaatatcgagttctttgccgccaccatcgaa
tcgaaagccaagctggcctatgacgacgtctctgactggctggaaggccgcggcagctgg
cagccggacagcgaggcgatcgcgcagcaaattacgctgctgaaggacgtgtgccagcgt
cgtagcgaatggcgtcagacccatgcgctggtgttcaaagaccgtccggactaccgtttt
gttctcggcgaaaaaggcgaagtgctggatatcgtcgcggaaccgcgtcgcattgccaac
cgcattgtcgaagagtcgatgatcgccgccaacatctgtgccgcccgcgttctgcgcgac
aagctcggcttcggcgtttataacgttcataccggtttcgacccggcgaataccgagcag
ttggccgccctgctgaaaacccatgatgtgcacgtcgacccgacggaagtgctcaccctg
gaagggttctgcaagctgcgccgggaactggacgctcagccgaccggtttcctcgacagc
cgcattcgccgcttccagtcgtttgcggaaatcagcaccgagccgggcccgcactttggt
cttgggcttgaagcctatgccacctggacctcgccgatccgtaagtatggcgacatgatc
aaccaccgtctgctgaaagccatcattaaaggcgagaccattgcgcgtccccaggatgaa
gccaccgtgcagatggcggagcgccgtcgtctcaaccggatggccgagcgcgacgtcgcc
gactggctgtacgcccgtttcctcaacgataaagccgggaccgatacccgcttcgcggcg
gagatcatcgacgtcagccgcggcgggatgcgcgtgcgtctggtggacaatggcgcggtc
gcctttattccggccccgttcctccacgccgtgcgcgacgaactggtgtgcagccaggag
aacggtaccgtgcagatcaaaggtgaagtagtctataaagtgactgacgttatcgatgtc
actatcgctgaagttcgcatggaaacccgcagcattattgcgcgtccggcggtctgacgc
cccttcacagcggttcctgcgggaaccgctgcttctttcctctctatccagccatttccg
tcgcaccgattaaggttgtgcgttttttttcgcttctctttttcattcatttttagcatc
attgatttcattcgtttttgttaccaggataatgccatgtcagatgtgaatgcccacctg
ctcgctcaacgtatcgataccgtgctggatattctggttgccggtgattaccattctgcg
atccataatctggagatcctcaaagcggagctgctggcgctggcggcggacgatgctgaa
caacaaaaccaacccaaggcgccctgggaaatctgaatatcagccatgccgcagccggcc
atatggaccggttgctcgccatatagccccctaacagtgatgttgctatgaacgcccgac
aacaaagtattttgcaagtggtcatcgataaaggccgcatgagcgtcgccgatctggcga
agatgaccggtgtctctgaggttactattcgtcaggatttgaatttgctggaaaagcaga
gctatttgcgccgtactcatggctatgccgtaccgctggacagcgaagatgtcgaaaccc
gcatgatgacccatttcgccattaagcgtgagctggccagccgggctgcggcgctagtga
ataccggtgaaacggtatttatcgaaaacggcagcagcaatgccctgctggcgcgtacgc
tggccgagcgcggcgatatcaccatcattaccgtcagcagctatatcgcccatctgctga
aagagaccccaggagaggtgatcctgctgggcggaatttatcagaaacgcagtgagagta
tggtcggtccgctaacccgtcagttcatccagcaggtgcatttcagcaaagccttcatcg
ggatcgacggttggcaggcggaaaccggctttaccggccgcgatatgatgcgtgcggacg
tggtgaacgccgtgctggagaagcattgtgaggcaattattcttagcgacagttcaaaat
tcagcgcggtacatccctatccgctcggtcccgccggccgctttaatcgcgttattaccg
acgatcgcttaccggacgcctgtcgcgaacaattgctccgcagcggcctgaccgtcgata
tcgtgccctacatctgatcctccgccgccccatctcctgccaaagcgccggaaggggcgc
tttatcgctctgagagtattccgagccgctaattaagactttttacctgacgataaattt
taaaaaaaagtaaaattattattagcgatataacaggaagtgactatcacctgcgtgatt
ttcgtgacacctgcgcaccttaacttcatggaattgccctaaagctgctttatcaggcta
tgcttaaaggagcgctgtaatccatgaatagattattcaggagaaaaaaaaatgatgact
tcaacgagcaaaaaaatggctgctgtcgttctggctgtcactgtagcaatgtctctgagc
gcttgctctaacatgtctaaacgcgatcgtaacacggctatcggcgctggcgccggcgct
atcggtggtgcggtgttaactgacggtagcgcgctcggtaccctgggtggcgcagcagtc
ggtggtattattggtcaccaggtcggcaaataatttaattatctgacgaaataaaagaat
aattcacacgaattgacttacgcacgttaaatcattcaaggccgcggcatttaccgcggc
cttgttatttcaaccagaccattggagcagagggaaaatagcgatcagccaccggctaac
ttgaccttcatccctttctcctcaagcagcgacttgagtaaatcccgcttatcgccctgg
atctcgatcacgccatctttcaccgcgccgccgcagccgcactttttttttcaactctgc
cgccagagcggttagcgcagcatcatcggcatcaatcccgctaatcagacagacgccttt
gcccttgcggccgctggtctggcgctggatccgcacaatgccgtcgcctttcgggcgcac
cggcgccggtttcgcctcgtcgatacgcccggtttcggtggagtagaccagacggctgtt
ggaatcgctcattatgcccccttgcgcagagaatcgttgatcgcccgcagcgtcgcggct
ggatccgccgactgagtaaccgggcgaccaatcaccatatagtctaccccagcttcctga
gcctgctcaggagtcataattcgccgctgatcgccagcgtcgctgccctgcggacgaatc
cccggggtcaccagcttaaacgcctgccccagctcatgcttaaagcgcaccgcctcctgg
gctgaacacaccaccccatcaaggccgcagcgttgggtcagcgccgccagcttcgccgcg
tagtcagccggagataaggtaatgcccagatcctgtagatcgctggactccatgctggtg
agcaccgtgacagcgatcagcagcggcgcatctttgccaaacggcagcagcgcttcgcgc
gcggcggtcatcattcgcgcgccgccggaagcatggacattcaccatccatacgcccagc
tcagccgctgcggccaccgcgcgggcggtggtgttgggaatatcgtgaaacttaaggtcc
aggaacacctcaaacccacgctgatgcagatcgcggacaaactgcgggcccagcagggtg
aacatctctttgcccaccttcaggcggcagtcgcgcgggtcgatgcggtcgacaaatgcc
agcgctttatcgcgattatcatagtcgagcgcaaccacaacgggagaggatgtgacagcg
cgggaagatgggatagctgtagacgtcatgaccagaccttagtgttgataggcgccgggg
tggcgcaaaaaaggtaaacgggcagcattctacctgtgaagcgaacaaaataacagactg
ccgtacctgccctgaccggacgatggcgctgccggggccgcgcctggagaggagtgaagc
gataagtatgttgtaactaacggagggctttttttggctttactggccgtcgagaccgcg
aatgggtttaatggtcgcccacgagcggcaggatggacaatgccagtagagtgtatgagc
ggtaaatccgcatttctggcagcgatagcgtggtttgctgcgcacctgctcaccaaccat
gtttcgcagcaccccaaggctttctttcgcccgcccttcttccgcttcgttgagatggta
gtccatcagcttatggaagacgcgcatggtcgggtggcgttccagctgccgggtgacgta
gttttgcgccgcttcgacgccttctcgctgctcaaggatctgcgccagcatcagttcggc
ggtcgccccggcgttctcctccacgcagcggcgcagaaaaacttcccattcatcggtttt
gccaagctgctggtagcaggtctgcagcatctccagcgtttcacccaccagctctttatc
ctgatcgataacccgctcgaggctctccaccgctttggcgtagtcgcccttttccatcca
cacccggcccatcatgatcgatacccgggcgctggtgcggtccgcggcggcgccttttct
caacaacgccatcgctttatccagatcgttggctgccatctgctgcagggccagttcgca
ccagaagttggcgatttcgccacgatgtttctctttccccagcttcaccagccgttcagc
cacttcaatagccgactgccagtcgctggtcgcctggtaaatctgcagcagttgctgcag
cgcgccgaggcggaaatcggtctcatccaccagctgtttgaacatgtcttccgcgcggtc
atacagtccggcggccatataatcccgtcccagctgctgcaccgccaacaggcgctgatc
gtaggttaacgacgcgctttccatcaggctctggtgaattcggatcgcgcggtcgacttc
gccgcgcgaacggaacaaattaccgagcgtcaggtgcgcctcaacggtaccggtatcctc
tttcagcatatcaaggaacaggtcgacggctttatcctgctggttgctgagcaggaagtt
aacccccgccacgtaatctcgcgacaggcggctcgcatcgtcctgtttggactgttgtgc
acttctgcgccccatgtaccagccgtaagcggcagcaacgggtaaaagcagaaacaacaa
ctccagcataagaggttattccttcaccgcaggcacgcctgcgtcgacagccgccgggct
gacgggggcaatctgatgctcaagacgcttaattttccgctccgcgcgcgccagtgagac
acgcacccgcagccagaacaggccgcagatcagccagccaatggcaaagcccgcggcaaa
cagcaccgccagcagcgtcgatatgcggaattcaccctgagcgagtaaatagttgaaagt
gacctgttggtcattctgcgcccccagcgtcactgaaatgacgaagattgctaacaccag
taagaaaatgagtaaatatttcacatgacttcccgttatgtgggttgcgcgaaaaaagcc
cgctttcagccctataaagtatcattttcgccgcagcggtggaatgaaaaagcatggcaa
ctcttcaggatatgcggtcggatgccgctaaaatcaacattattccgcttcaggcatccg
ttttttaatatcctgcgcctcttctccgggcggcgagagcggcccacaaaggcgctgcgt
cagccagcaggccaccgtgaccagcagccaggagatcagcgtggcgacgatgagatccag
cggccagtgcatgcccagcgccaggcgactgcccatcaccgccgtcgcccacaccagcag
caccgcgattgtgccccagcggcgacgcggccacagcagccccgcagcgagtaacgccca
gctggcggcaaacatggtgtgacctgacgggaaagcaaaccccgtctccttctgccagtg
tttgcgtaaaaatgacggaatgtcctgcgcctgcgccagctgttcatgcaccagtttagc
gcgttctttacgctttaacgcgtagaattgcgtcaccggcacctgccttgtgttttccag
ccagatgacgaacggtctcggctcctggacccgcgccttgacccaggatttcgccccctg
tcccgccaggatagcggcggcaaggataaggaacaggatcaacgccgcgcgcaggcgaaa
gcgcagacaccagaggaaccagccgcaaagcacgacatgagtgataattccccacggctg
ggtcaccgtttccgtcacccaccacaggcttttcaacatggcaaccggcagtccaggctg
ccacagccacccggaaagccagaccgtgaggggcataaccagcagcagcgccgccgcgag
agcagttcgtcgggctatcaacagcattttctctccttctccttgtagatgaacatcata
gcggaaagtagatcgtttgtgcgctttccacacggctaaccgttcgcgattaggagaacg
tccaggcgttgtggcaaaatagcgggaaacagaaagcacagtcaggtgctgacagaatct
ggagaatcacatgcagcttaaacgtgtggcagaagccaaactgccaaccccctggggcga
tttcctgatggtgggttttgaagaactggcaaccggacaggatcatgtcgcgctggtgta
tggcgatatatcagggcagtcgccggtcctcgcccgcgtacattcagagtgtttgacggg
cgatgccctgtttagcctgcgctgtgattgcggctttcagctggaagcggctctgtcgca
tatcgctgaagaaggtcgggggatcctgctctatcaccgccaggaaggacgcaacattgg
tttattgaataagatccgcgcctacgcgctgcaggatcagggctacgacactgtcgaagc
gaaccatcagcttggcttcgccgccgatgagcgcgatttcaccttgtgcgccgacatgtt
caaattgctcaacgttgagcaggtgcggttattaaccaataacccgaaaaaagtggaaat
tcttaccgaagccgggatcaacattgtggagcgggtgccgctgatcgtcgggcgtaaccc
gaaaaacgctcactatctggacaccaaagccgccaagatgggccatctgctgaacagcaa
gccgacagaataaaccggtggaataacgaaaaagggccagcgatgctggccctttgtttc
acagcatattacgaataacgtagtgcaggatgccgtcgttgcggtagtaggtgagttcgg
tcgccgtgtcgatacggcaccgacaagggatcgcttcctgcgagccgtcagcgcgagtca
gggtcaccggcaccgtagcgccaggctgaagcgactgcagattgctgatatcaatccgct
cttccccggtcaaccgcagcgttttgcgggtgacgccctgcgggaactccagcggcaaaa
tgcccattccgatcaggttggaacggtggatacgctcgaaggactcggcgatcactaccc
gaatccccagcaggcgcggccccttcgccgcccagtcacggctggaacctgagccatact
ccttaccggcaatcaccgccagcggtgtgccctcagccttgtacagcatcgccgcatcgt
aaatcgccatcggttcaggatccggcagatggcgggtcatgcccccttccacccctggga
ccatttcgttacgaatgcggatattggcgaaggtgccacgcatcatcacctcatggttac
cacgacgggaaccataggagttaaagtcgcgccgggcaaccccatgctcctgcagatagc
ggcctgccggactatcggctttgatgctccccgccggcgaaatgtggtccgtggtgactg
agtcgcccagcatggcgaggatccgcgcgccgcgaatatcctctaccggcagcggctcgg
cgcccatctcgtcaaagaacggcgacaagcgaatataggtcgagtcctcctgccagtcgt
aggtatctgacgcctccaccttgatcgccttccactcctcagtgccggaaaacacttctg
cgtactctttgcggaacatctcggtggagacctgttccaccgcgcgggcaatctcctccc
cgctcggccagatatctttcagatagaccggctcgccattcttgccctgtcccaacggct
cgcgggtgaggtcgatattcatgttccccgccagcgcataggcgaccaccaacggcggcg
aggccagccagttggttttcaccagcggatgaatacgcccttcgaagttacggttaccgg
agagcactgccccgacggtcagatcgccttttttgatcgcttcttcgataggttcaggca
atggaccggagttaccgatacaggtggtgcaaccatatcccaccagattgaagccgagct
ggtcgaggtaaggcgtcaggccggcatgggccagataatccgacaccactttcgagcctg
gggccagagaagctttcacccacggctgcggctgcaggccgcgttcgacggcttttttcg
ccagcaggccggcggccatcaacacgctggggttagaggtattggtgcaggaggtaatcg
ctgcaatagccaccgcgccatccggtagcgaatagtgatgcccgttcagcgtatagtcaa
ccggctgacgctgacgttgaaggtggttaacctccagctcgccgctggcggcgaaggctt
tcggaacatcgcccagcgccacgcgatcctgcggtcgcttcggcccggcgaggctcgctt
cgacgctgctcatatccagcgccagggtactggtaaagaccggctcatcgccaggctggc
gccacatgccctgggctttagcgtaggcttccaccagcgcgacctgttcttcgctacggc
cgctgagacgcatatagctgagcgttacgtcatcgatagggaaaaagccacaggtggcgc
catactccggcgccatattggcgatggtcgccctgtcggcaaggggtaaggtatccaggc
cgtcaccgtagaattcaacaaacttgccgacgacgccatgctgacgcagcatttgagtaa
ccgtcagtaccaggtcagtggcggtgatgccttcgcgcagtttgccgctgagcttaaagc
ccacaacatcggggatcagcattgacaccggctggcccagcatagcggcttccgcttcaa
tcccgccaacgccccagcccagcacgccaagaccattaatcatggtggtatgggagtcgg
tgcccaccagcgtatccggccacgccatccactggccgttcacctcctcgctccagaccg
cccggccgaggtattccaggttcacctggtggcaaataccggtgcccggcggcaccacgc
tgaagcggctgaaggcctgctgcccccagcgcagaaaagcgtagcgttcgtggttccgct
ccatttccaggcggacgttgtcttcgaaggcctcgtcgtcgccgaagcggtcaacggtca
ccgagtggtcgataaccaggtcaaccggcgatagcggattaaccttcgccgtatcgccgc
caaggcgtttcaccgcctcgcgcatggcggccagatccactaccgccggcacgccggtaa
agtcctgcatcaggacgcgtgccggacggtaggcgatttcccggtcggcatgggcctgtt
gcagccagccggccagggcgcgaatatcttcttcagttaccgagtcaccgtcctgccagc
gcagcaggttctccatcagcaccttcagcgacttgggcagtcgactgatctcgcccagct
gcttctccgccaacggcagactgtagtaatgccaggttttatcgttgacctgcagcgtgt
ccttactggcttctcgtagggttgacgacatagctcctcctttatctcagggatggcata
ccctgattctcctcagggtctccattaaagataacacatactgagcataacactttgata
acaacccaaattgctaaatacggcgagacagagagagaggaaacgggaattatccgagag
caggcgaaatagcaccaaaatagtgcaaagagggcgtatgccgatattgtattagtacac
gaggacaaaaaaaagagctaatcggccagcgggcagtgattagctctgatgagtgatttc
aggttggatgaatccagcggcaaaatatattctccctgtattgccggtcactgattttat
attacagtttcttttcactgtcataaaaatgacatgtatctacaacgatgacctacagct
ttagctgacaatccagatgttgcagatggtgagcgcgatgatgctccagaacatcgccaa
ccctaccaacactacgccccatacgcgactacgcagaacgggatcgatttcggttttgtc
attctcgtatgacatcgccagtttcatgtaatcgatattacttatcatattgtcaccacc
aattgctcaaatcatcaggtacagataaatcttaattatggataaaagattaatccagtg
aatttaggcctgatggaatatatttaaccggttatttgatcgcggcgggcataatgaaaa
acgtgttgccaaaaattattaattttgtgattggttcgaggtttaagttgttaaatacag
tccatcatagttaatggcactcctcgcagggagtgccattattattttcagggttatttt
tccggaagttttatatctttgaacatcgcttcaatatcttcattcgagcgtaaagccacc
gcggtatctaccacgtccctggtcaaatggggagcaaaacgttgaataaaatcatacatg
tagcttcgtaagaaggtgctacggcggaaacctatcttagtggtgctgtggctgaaaata
ccgttcgcatccagcttcaccagatccgggtcagagaccggatccaccgccatgctggcg
attacccctacccccagccccaggcgaacataggttttgatgacgtcggcatcggtggcg
gtaaaaacaatgcgcggcgtcaggcccgcacggttaaacgcggtatccagttcggagcgg
ccggtaaaaccaaaggtataggttaccaatggatactgggccagttcctctatggacacc
gagcccttggtggccagaggatgctcgggggtcactacaatcgaccggttccagtgatag
catggcagcatcaccagatcgtcatacagatgcagcgcctcggtggcgatggcgaaatcg
gcattgcctttcgacacagcctccgcaatctgagtcggtgagccctgatgcatatgcagc
gacacccgcgggtagcgttcaataaaccccttgatcactcccggtaacgcatagcgcgcc
tgggtatgggtggtggcgacgtaaagagaccctttgtcaggccaggtatgctctccggcg
acagatttgatggcatcgactttcgacagcacttcgcgggcgatgcggatgatctcctgc
ccggccggcgtcacctgggttaagtgtttaccgctgcgggcaaagatctgaatgcccagc
tcatcctccagcatgcggacctgcttactgatacccggctgggaggtatagagcccttcg
gcggtggatgaaacattcaggttatggttaaccacctcaacgatgtagcgaagctgttgt
agtttcatggctgatatccgtttgcgcgtaaaatgaagccgcttaatacactttacgttc
aggcaacttgtcgccgatgaaggccctgggctcccggcagttggccatagtggcgccgca
atgcatcctgaaagcgatgatgtataagacgttttaataataaaaaaggcattaactata
accactatatcatttatatcaacactgtatagacgctaacgaaaaataatataggtggtt
ataaggggaggaaattaacgcaaagaggggaagacgacacggcagagaaatgcactctct
ctgccggtcgcctgagcaggaaaagcgcgcttttcctgcccgaacgaacgccattacttt
ttggcttccgtccacttaccgtcgataaagaaagctgaccagccggtcgctttgccctct
ttttcggacgccacgtactgctgcttggttttacggctaaagcgtaccagcgttttattg
ccttccggatcctgctgcggcgcatcggcgagataacgcagtttttccggcagacgatcg
cggaagcggtacagctcctccaccagcggcgcacgcgtttcccgtgatttcgggaaggtg
ttggccgccaggaagacgcccgccgccccgtcgcgcagcacaaagtaggcgtcagacttc
tcacacggcagctccggcagcggcaccggatcttccttcggcggagccacttcgccattg
cgcaggatcttacgcgtgttcttacactcgtcgttggtacaggccatgtatttaccgaaa
cgccccatttttaggtgcatttcagacccgcacttctcgcactccaccaccgggccgtca
tagcccttgatgcggaattcgccctcttcaatctcgtagccgtcgcaggtcgggttatta
ccacagacgtgcagcttacgcttaggatcgataaggtagctgtccatcgccgtcccacac
ttctggcagcgacgtttggcgcgcagcgcgttggtttccgcgtcatcgccttccagcacg
ttgaggacttcgttctccggcaccaggttgatggtggttttgcaccgctctttcggcggc
aaggcatagcccgaacagccgaggaaaacgccggtgctggcggtacggatccccatttta
cggccgcaggtcgggcagtcgatgctggtgagcaccatcgggttcggctgcatgccgccc
tcttccggatctttctctgccgtcgccagctgggtggtaaaatcgccgaagaagtggttc
agcacctctttccactcggcctggtggttcgcaacctggtcgaggcgatcctccatctgc
gcggtaaaatcgtagttcatcagatcgcggaagttttcttccagccggtcggtaacgatc
tcgcccattttttcggcgtaaaaacgacgattttccacccgcacgtagccgcgatcctga
atggtcgaaatgatcgacgcgtaggtcgacggacggccaatcccgcgtttttccagctct
ttcaccagcgaggcctcgctgaaacgcgccggcggcttggtaaagtgctgcgcaggcgtc
agctccaccaggctcaggcggtcgccctgtttgaccagcggcagcgttcggtcttcatcg
cccttgcgcagcgccggcatgacttttgtccagccgtcgaaacgtaaagtgcgaccgcgc
gctttcagtttgaaatcacccgcagccacggtcagcgtggtggagtcgtactgcgccggc
gtcatctgacaggcgacaaactggcgccagatcagctgataaagcttctgcgcatccgct
tccatatctttcagcgtttccgccagcacgttcacatcagacggacgaatcgcttcgtgc
gcttcctgcgagttttctttgctggcgtactggttcgcgctatccggcagatattttttg
ccaaatttgtcgctgatgtagccgcgaaccatgttcagcgcgtcctgactcaggttggtg
gagtcggtacgcatataggtgatgtgccctgcctcatagagtcgctgagccatcatcatg
gtctttttcacgccgaagcccagacgggtgctggccgcctgctgcagggtggaggtgatg
aacggcgcgcccggcttgctgctggtcggcttatcttcacgctccagtacgctgtagctg
gctttttccagcagcgataccgccgccatggtctcatcgcggctgaccggacggaacggc
ttatcgtccttatgggtcacctgcagcggcagggcgtcaccgcccggcgtggtggtgctg
gcgtcgacttcccagtactcttccgggacgaacgctttaatttcacgttcacgctccacc
accaggcggaccgcgacggactgcacgcgcccggcagaaagaccacgggcgatttttttc
cacagcagcggcgaaaccatatagcccaccacgcggtccataaaacgacgcgcctgctgg
gcgttaacccgatcgatattcagttcgcccggcttttcaaaggcctgacgaatagcgttt
ttggtgatctcattgaacaccacgcgactgtaacgctgttcatcgccgccgatgacttcc
cgcaggtgccaggcaatggcttccccttcgcggtcaaggtcggttgcgagatagatgtgg
tcagctttttccgccaactgtttgagttctgaaactaccttttctttacccggaagtact
tcatagtgcgcattccagtcatgccatgggtccacgcccatacggttaaccagagcacta
cgttcgtcctttttaggctttttagcccctttggtggcggtagagtcggcgctctttttg
gaagctgatccactggtcggcaaatcgcggatatgaccgacgctggatttcaccacgtag
tcattacccagatacttattgatcgttttggcttttgccggggactcaacgataacgaga
gctttacccatattcacctttacctaatttgattcatccaggaatacatcgcacattcat
acaccctccactggcgactgcctcatatgttgcggcaccgtcggtgaatatcaaccctga
acacccgtttcatctccgtaaaaccaggcgcttgagtttgctgactttttctcgtcaggt
gacatagcacgaagaatttttggccgaatgtcaagcaaatctgttgccagatcgccgaaa
gcgtcacactgtacctgataaaattcgttacgcaactttattagcatgcaaaagcaaatc
ccgccagtaaacggctgtttctccactggttaccattacccctgatttatgcatggaaaa
tttgccccacgacgccgcgcggcgtaaactacgcgcggagaaaaagaggagtccgttatg
caaggtacaacccaaccaatcgatcgccagacgctgctcgaaaaagccaacaaacttatt
cgcgaacatgaggatacgttagccggtatcgaagccaccgacgtcgttcagcgcaacaat
gtcctggtgtttagcggtgagttttaccttgatgagcagggactaccgacgccgaagagt
acagcggtatttaacatgtttaagtatcttgctcacgagctgtcggacaagtaccacctg
gtcgattaagaccggtgaaaacaataacgcgaggcccaggcctcgcgttatgttatttac
atcagcggtttctgaccgcgctgccaccagcgcagcagaagccgatcggcgctctccgcc
gcgctaccggtaaagcggtcgagcatcttcttacgctgttgataacgcaccccgatcacc
tcgtggctctccatcagccccagcagcagctcatcgctggtttcaaccgcatccaccaga
cctttttccagcgcctgcaccccgtaccagtgttcgccggtggccacctgctcaatatca
agtcccggacgcatccggtggacgaaatccttgaacaaatgatgtgtctcattgagatcc
tcgcggaacttgcgccgcccttcctcggtattttcgcccagcatggtgagcgttcgtttg
tactgcccggcagtgtgcagttcgatatcgatatctttattcttcaggaagcggtgcagg
ttcgggatctgcgccaccacaccaatagatccgaggattgcaaacggcgccgagacaatt
ttgttcgccacgcaggccatcatatagccgccgctggccgccactttgtcgaccgccacc
gtcagcgggatctgcttgtcgcgcaaacgctgcagctgagaggcggccagaccgtagccg
tgcaccaccccgccggggctttccaggcgaatcaccacctgatcgcgcgctttcgccgcc
gccagtatcgcggtgatctcttcccgcaggctattgacctcatgggcatccatactgcct
ttgaaatccagcacccaggcgcgcggcttgccttccggctcggcattacccagcttcgcc
cgcgctttggccgccttcgcctcttgtttttgctttttcttctgcgccttatgccactgc
ttctgctgcgggccgtccagcagcgccaccgccagcgattccttcatctctttataatgc
tcgctaagattggtcacccgcagctcgccgcgctgcttcttgcgctgagcgaggttgacg
ataatagcggcaatcaccgcgatggcgacgacaaccgtcgcgatcttggctaaaaataag
ccgtactgagcaagtaattccacgttttcaccttgtgtaaagcactgacgttgctgcaca
gtgtacctcagccgctggcgagaagtctttgtgctttgtgttctctgcgcagcggattcc
gtttttttttcgcgcggctgaaatcgttgcaagatattaattttgtgaatactttccgct
tcgccgattgcaatggcgggcgctttcaggcataacagcgcaaaagtgagataccaaaga
tgaagcgcgatcgggaaccgatcgcccaaggagttgccgtgcattatcaaccacaacgtc
acttgctgaaagatcgcatcatcctggtcaccggggccagcgacgggattggtcgtgaag
cggccctgacctacgcgcgctatagcgccagcgttatcctgctgggtcgcaacgacgaca
aactgcgcaccgtcgcccaggagattgagcgtgagggtggtattccccctcgctggttta
ccctcgacctgctcacctgtacgccccaggcgtgccagcagctggcgcagcagatcagca
tgcactatccccgccttgacggcgtgctgcataacgccggcctgctcggcgacatctgcc
caatggaagagcagaagccggaggtctggcagcaggtgatgcaggtgaacgttaatggca
cctttatgctgacccaggcgcttcttcctttattactccgttcggaatcgggctcgctgg
tcttcacctcatccagcgtcggtcgtcagggccgcgccaactggggcgcctatgccgttt
ccaaattcgccaccgaagggatgatgcaggtgctggccgacgagtatcaaagccgccacc
tgcgggtaaactgtatcaaccccggcggcactcgcaccggaatgcgcgccagcgcgttcc
cgacggaagatccgctgaaactgaaaacccccgctgacattatgcccgtctatctgtggc
tgatgggtgacgacagtcgtcgcaagacgggaatgaccttcgacgcccaaccgggacgta
aaccaggaattgcccaatgagtgatgaacgctaccgcgaacgccagcagcggctgaaaga
taaagttgacgcccgggtggcggcggcccaggacgagcgcggcattgtgatggtctttac
cggcaacggcaaaggcaaaaccaccgccgcctttggcaccgcgacccgcgccgtcggcca
tggcaaaaaagtcggcgtgatccagtttatcaaggggacctggcctaacggcgagcgtaa
tctgctggagcctcacggcgtcgaatttcaggtgatggccaccggcttcacctggaacac
ccaggatcgcgacagcgacaccgccgcctgcctggcggtctgggagcatgcccgccgtat
gctcgctgacgaccagctcgatctggtgctgctggacgagctgacctacatggtggcgta
tgattacctgccgctggagtcggtgctgagcgccctgcgtgagcgccctgcccatcagtc
ggtgatcatcaccggccgcggctgtcatcgcgatattattgaactggccgataccgtcag
cgaactgcgtccggtcaagcatgcatttgatgccgggattaaagcgcagatggggataga
ctactgagggcctgatagcgcggaaggaagtacgcgttccggcggcaagtcaccggaacg
cataacattaaccgttagtcttattgcgagtactggaacgacggttgctgttgttaccct
ggcgcggattagcgctggtctggctgtgacgcttcaccgcccgacggatctgattggctt
tcaaccgccgacggtctttctcgacggcaaccttagagctggtttccggcgtgagctcca
ccagctcgcgcaggtagttggtctgcgccaggtccagctcggtatagccgccgcgcggca
ggcctttcggcagcagaatatcgccgtagcgcacgcggatcagacggctgacctgcacgc
cgaccgcttcccacaggcgacgcacttcgcggttacgcccttcggtcagggtaacgttat
accactggttaatcccttcgccgccggtgaatttgatggttttaaacgctgccggaccat
cttctaactgtacgccgcgcgacagctggcgcagcttatcatcatccacctggccgaaaa
cgcgaacggcgtactcacgctcgacttcacggctcgggtgcatcaggcggttggccagtt
cgccatcggtggtgaacagcagcaggccgcaggtattcacgtccagacgaccaacggcaa
tccagcgcgcgccgcgcagtttaggcagacgatcaaacaccgtcgggcgtccttccggat
cgttacgggtgcacagctcgccttccggcttatagtaagccagcacgcggcagatctgct
cggcagactctttcaccgagatcagatgaccatcgatacgaatttttaaaccagggacaa
tttccacacgatcgccgagggtggcgattttgccgtcgacgctgacgcggccagcttcga
ttttcgcttcaatttcacggcgggagccgtggccggcgcgggccagcactttttgcagtt
tctcgctcattgagcttccttaaggtgtcgccttcccaggcgtctggtatgctttcaaaa
acaacgagttagcctaaaactcaacttaactcactgatctgtaaatatttcatggcacac
agcatggcaaacaacgtaccacacaagctgtcacacaatgattcgtgggcgcacatacta
cacgaattttagactaaatgattcaacaagttttgtgcgcctgagtctttctgaacttag
acgtataacgatgagcaatccggaacagtcaagcacagcgaacgggaaaacgctgtgtgt
ctattccaacagtatctacacatttaccttcgtcacggagtcgcagcattgcccgtacag
caaaaagcttcgacatagtcgatagtaaatgaatcgcgccataacattcacaaaataaat
attttaaaacgcagtttcatttttatgaaaaacaacttccggcacatgggtgttatttgt
acaataaattacgtatgaagattaattcacaacaagcagagggacttatgcagcaatata
ccaacgaaatcacacccgaaattaatgaggcccaatcacaaccgccttacgacgaagagc
ttttgtcactctgcgatgacaaaacccggaaagaacttgaggaaattaaaaaacagcatc
taagccgcccgttagctcacatttaatgagatggtcactccctccttcccggtactatgc
tgaggacaggctttcattcggagaactatcatggaaaacattgcgctcattggtatcgat
ctgggtaaaaactctttccatattcattgccaggatcgtcgcgggaaggctgtttaccgt
aaaaaatttacccggccaaagttgatcgaatttttggcgacatgccccgctacaaccatc
gcaatggaagcctgtggcggttctcactttatggcacgcaagttggaagagttggggcat
tccccaaagctgatatcaccacaatttgtccgcccgttcgttaaaagcaataaaaacgac
tttgtcgacgccgaagctatttgtgaagctgcatcgcgtccgtctatgcgttttgtgcag
cccagaacggaatctcagcaggcaatgcgggctctgcatcgtgtccgtgaatccctggtt
caggataaggtaaaaacaaccaatcaaatgcatgcttttctgctggaatttggcattagc
gttccccgaggagctgccgttattagccgactgagtaccattcttgaggataatagtttg
cctctttacctcagccagttattgctgaaattacaacagcattatcactatcttgttgag
cagattaaagatttggaatcccagttgaaacgaaagttggacgaagatgaggttggacag
cgcttgctgagcattccctgcgtcggaacactgacagcgagtactatttcaactgagatt
ggcgacgggaagcagtacgccagcagccgtgactttgcggcggcaacagggcttgtacct
cggcagtacagcacgggaggtaggacgacattgctgggaattagtaagcgaggtaataaa
aagatccgaactttgttggttcaatgtgccagggtattcatacaaaaactggaacaccag
tctggcaaattggccgattgggtcagggatttactgtgccggaaaagcaactttgtcgtc
acttgtgctctggcaaacaagctggccagaatagcctgggccctaacggcacgacagcaa
acttatgtagcataacggcagaaatacaccggtttaaagaattactgatctggttttgcg
aatactgatattgatgatactaacggcccaccggcctgttgaggaacctgtaaaacggaa
aggctcattgaagccgtatattttctggaggttcatcaggcgcggaactcatcaaggcgc
gggaataaaatcccattcagacgccggatagattcaagcaagccaacttgtcgtcaaaat
cggtgttgcaaaaacgggagtgaccatagattccgttttgcagtcgttggaagtctgacc
cgtcgcggtggagtcattcgccatgcttcaggcggtgcgactaccggaggattacaagtt
gctcgggtaggtgacaaggttgtatatgctgatggcagcgagtccactattatttccggt
gctggcaaggcccgaatcatgcagggcgcatccgctgcactcgttggcagtatgcttgat
aatggtgatgaaataatctctaccccacaatcgtgcagcaaactggtttttcgtgaaggc
cgcgaactcccggaaggattcttgaccgtgtcagggagtaagcactgatgggcgttaagg
gatactatttattcagaggtgataagacacgatgtggtggcgttatcactgaaggatgga
gcgaccaccagcattttgacagagatatgtcctgtgaagggcataaagtaacttgtggta
aacatccagggctttaccgtatttgtggtgggcttgatgatgacatacacggcaaaagga
ttgccggaacactacacagttatagctcctgcccctgtaaatccaaattcatcaattcaa
actgggatgatgattacgaacttggtggagaagtaacggtaacgcacactgatctagctc
acctcgtcaagatgcctgaacttccagggccgattgagtcagaaccggaacagaacgccc
aaacagcaaaaaagaaaacaggtatagatgcaggttttgccgttatcacttatggcggta
ctacggaagcgtggcaacgtctgttattcactgaaaacccaccagcaggggcaaaagagc
tattctctattctgaacggcccggatgaaagatacaaagctggttcgattatgcttctgg
ttgatccagagaaacaggacgacgagcagattgcccacatgaaagccgcgaaagcgcgag
ttgatgcggcgttagaaccgctgacaatccaggaagctaacttgctgcacaaacactacg
caaccatagctaatttcaccagctacgctgatacaggaattggccttgctgctgatcctg
ttggaaaatactttgagagtatcgaaaaaatactcagagagattcaagaaacgtataaga
atacctacataacgagaggctcgttgataggagaacaattttacgttcaacgtagccagt
tgtttaaagagcttgaatcaatacttaaagtcagattcctgaataaggctatgaaattcg
gagagtatacaaaaataaaaaaaagcacttggcctatccagcagttctattacccacaaa
tggaatgaaacggggatcagtgacattgaaggctatgctacccacatcgaacgggcagct
aaatacgtaaaagcaatgcgttacactggttatttaggcattggttttagcggactgcat
tcactaaatgaaataaatgaggcttgttctgttggtcgcgaagctaaatgtaccaagaaa
aagtatactgagattggtagctttgctgtaggtacgggggttggtgttgctggtggctat
ttagcaatacctctttgtatcgctatcggtgttggtactgctggtgtcggagggcttgct
tgctctgtgattgctggggctggtttaggctatgtcggtagtagtgcaggtggcgcattc
ggtgaatggggtggagagcagctgtatgaaactttcggtaattaattttataattatgca
tcgtaactcgattggattggtattgtgtctatgcctaatacttacgggggttatttcaat
tatttacgatcgcatttcgaaaaataaattcattactctctgttcgctatttgttgaaaa
atttggcgcaagaccagtagaggctttaa
>IonXpress_008_rawlib.basecaller_c4
gccgggcctacgggttccgcgctcatcggctggaccgtaggccggataaggcgaagccgc
catccggcatcttgtccgacacgcggccttaccgggccgcctgagaagattaatgccctt
tgcgtgccgccgtcagctcggcgatacgcacgatcacctgcaccgctttctccattcctt
ccagggtgacaaactcatgtttgccgtgatagttgtagccaccggtaaacaggtttgggc
acggcagtcccataaatgagagctgcgcgccgtcggtgccgccgcggatcggcttcatct
gcggttcaatatcgcagtccaccatcgcctggcgggcaacatcgaccacgtgcggatggg
cgatcacctgctcatgcatgttgtaataactgtcctcgatcaccagctcaatataacagt
ccgggtgcagtcccttgccgacctttttggcgatctccatcatcttgcgcttgcgcgcct
cgaagtgcttacggtcaaaatcgcggatgatgtaatgcatctcggcccgatcgacgctgc
ctttcatgctggtgaggtgataaaaaccttcatagccttcagtggtctccggcgcttcat
cggccggtacttcggcatgaatgcgcgcggccagcgacagcgcgttgaccatcacccctt
tcgcggtgccggggtgcacgttattaccgacaatttttatcgtcaccgaggcggcgttga
agttttcaaactccagttcgccgaccccgccgccgtcgacggtataggcccagcgggcgt
caaaggcttcgacgtcgaaatgcttcgcccctttacccacctcttcatcaggggtgaagg
ccacgcggatatcgccatgaggaatatttttcgcctgcagggtcgccagcgcggtcataa
tttcggcaatgccggctttgtcgtccgccccgagcagcgttttcccgtcggtggtgatca
gcgtctgtcccaaaagctgatgcagaaccgggaacatcaccggggagagcacctcatcgc
cgatacccagcgcgatatcgccgccgcgatagttttcaacaatctgcggattaacgtttt
taccactgaaatccggggaggtgtcgacgtgggagataaaaccgatggccgggatatcgc
cctcaacgttagcgggcaaagttcccattaccgtccctttttcactcagcgttaccttga
ccagtcccatttcttccagctgcgcctgcaacaggcgtaacagcttccactgcccttccg
tgctgggtacctgacgaacgccaggctttgactgcgtgtccaaagaaacgtactgcaaaa
aaacgctcaagcaatttatccatgtagccaccctcttcttttgtgacaacattattcata
agccagaaaagacaaatattgcgtcaggtcatttttagcccgtaaagcgaaatttaataa
cggaaccgacgttatggtgtaaaggtagactatgcgggcgtatcaaggattggcgattac
cctcgtttgccgtagaatgctggcccttattaaaaacgtgcaaccccaaaggtggttaat
cacaaaccccgcagcggccggaaatttgccgttgcgtctacatgggacagagtcaaaaat
tgaatatacaaccgcgttcgcgttcgccgctggtgcatctggcgggaattcgcaagagct
ttgatggtaaaacggtcatcgacaaccttaacctgaccatcaacaatggtgagtttctca
ctctgcttggcccctctggctgcggtaaaaccaccgttctgcgccttattgccggcctgg
aaaacgtcgacagcggacggatccatctcgaagatcacgatatcactcatgttccggcgg
aaaaccgccacgtcaataccgtattccaaagctacgccctgtttccgcatatgacggtgt
tcgagaacgtcgcctttggcctgcggatgcagaaaaccccggcggcggaaatcaccccac
gggtgatggatgccttaaagatggtgcagctggaggcgtttgcccagcgcaaaccgcacc
agctctccggcggccagcagcagcgcgtggccatcgcccgcgcggtggtcaacaaaccgc
gtctgctgctgctcgatgagtctctttcggcactggattacaagctgcgcaagcagatgc
agaacgaactgaaagcgctgcagcgtaagctcgggatcaccttcgtcttcgtcacccacg
atcaggaagaggctctgaccatgtccgatcgcatagtggtgatgcgtgatggcaaaatcg
aacaggacggcaccccgcgagagatctacgaagagccgaagaacctgtttgtcgccagct
ttatcggcgagatcaatatctttgacgccacggtaattgaacgtctcgacgaacagcgcg
tgcgcgcccgcgttgaaggacgggaatgcaacatcaccgtcaattttgccgtggaggccg
gccagcgtctgcatgtcctgctgcgcccggaagatctgcgcgtcgacgagatccaccata
acagcgacgccgacggcctgatcggctatgtccgcgagcgcaactataaaggcatgactc
tggagtcggtggtggaactggagaacggcaaaatggtgatggtcagcgagttctttaacg
aagacgacccggatttcgaccactctcttgaccagaaaatgtctatcaattgggtggaaa
gctgggaggtggtgctggccgatgaagaacaccagtaaattccagaatgtggtgatcgcc
actatcgtcggttggctggtgctgtttgtcttcctgcccaacctgatgatcatcgccacc
agctttttgacccgcgacgatgccaacttcgtcaaactggtcttcacgctggataactat
tcgcggctactggatccgctctattatgacgttctgctgcattcgctaaacatggcgctg
ctggcgaccctcgcctgcctggcgctgggctatccgtttgcgtggttcctcgcccggctg
ccgcagaaggtacggcccctgctgctgttcctgctgatcgtccctttttggaccaactcg
ttgatccgcatctacgggctgaagattttcctcagcactaaaggttacctgaacgagttt
ctgctgtggctgggggtgatcgacaccccgatacgcattatgttcaccccctcggcggtg
atcatcggcctggtgtacatcctgctgccgtttatggtgatgccgctctactccagcatt
gagaaactggatcgcccgctgctggaagcggcgaaagatctcggcgccagcaagctgcag
acctttatccgcattatcatcccgctgaccatgccggggatcatcgccggctgtctgctg
gtgatgctgccggcgatggggttgttctacgtttccgacctgatgggcggcgccaagaac
ctgctgatcggcaacgtgatcaaaagccagttcctcaatatccgcgactggccgttcggc
gcggcaaccagcattaccttaaccctggtgatgggcctgatgctgttgatttactggcgc
gcggcgcgcctgctgaataaaaaggtggagctggaatgatcggtcgactgctgcgcggcg
gctttatgaccgccatctacgcgtatctctacatccctattattattctgatcgttaact
cgtttaaccggtcgcgcttcggcatcaactggcaggggttcaccaccgactggtatagcc
tgctgatgaacaacgatagcctgctgcaggccgcccagcactcgctgaccatggcggtgc
tgtcggcgaccttcgccacccttatcggctcgctgaccgccgtggcgctgtaccgttacc
gctttcgcggcaaaccgtttgtcagcggcatgctgtttgtggtgatgatgtcgccagata
ttgtgatggccatctctctgctggtgctgtttatgctgatcggcgtccagcttggtttct
ggtcgctgctgttttcgcatatcaccttctgcctgccgtttgtggtggtcaccgtttact
cccgcctgaaaggctttgacgtgcggatgctggaggcggcgaaagatctgggcgccagcg
agatgaccatcctgcgcaaaattatcctgccgctggccctgccggcggtagccgctgggt
ggttgctgagcttcaccctgtcgatggatgacgtggtagtctcctcgttcgtgaccggtc
cggggtatgaaatcctgccactgaagatctattcgatggtcaaggttggcgtttcgccag
aggtgaacgctctggccacgattttgttggttctgtcgctggtgatggtcatcgccagtc
agttaattgcacgtgataaaactcaggggacgttaaaatgaaaaaatggtcacgccacct
gctcgcagccggcgctctggcaatcggcatgggcgctgcgcacgcggacgatagcaaaac
gctctatttctataactggaccgagtatgtgccgccgggcctgctggagcagttcaccaa
agagaccggcatcaaggttatctattcgacctacgagtcgaacgaaaccatgtacgccaa
gctcaaaacctataaagacggcgcgtacgacctggtcgtcccgtcgacctactttgtcga
caagatgcgcaaagaaggtatgctgcagaagatcgataagagcaagctgactaacttcag
caacctcgatccgcagatgctgaataaaccgttcgatccgaataacgactactccatccc
ctatatctggggggcgacggccatcggcgtcaacagcgaggcgattgacccgaaaactat
caccagctgggccgacctgtggaagccggaatacaaaagcagcctgctgctgaccgacga
cgcgcgcgaagtgttccagatggcgctgcgtaagctgggctattccggcaacaccaccga
cccgaaagagattgaagccgcctataacgagctgaaaaagctgatgcccaacgtcgcagc
gtttaactctgataacccggcgaacccgtatatggaaggcgaagtgaacctcgggatggt
atggaacggctcggcttacgtcgcccgccaggcaggtactccgctggaagtgatctggcc
gaaagagggcggcatcttctggatggacagcctgtcgatcccggcgaacgccaaaaacgt
cgacggcgcgctgaagctgattaacttcctgctgcgcccggatgtcgccaaacaggtcgc
tgaaaccatcggttatccgacgccgaaccttgcggcgcgcaagatgctcagcccggcagt
ggccaacgataaatcgctctatccggacgccgcaaccattgagaaaggcgaatggcagaa
tgacgtcggcagcgccagcgccatttatgaagagtattaccagaagctgaaagcgggccg
ttaatcccgcagggcggaaccgcggttccgcccttttttttgctctcaccttagccccgc
agcgcgcgccagaggagcgccggcaatttgcgccagcgcggccgatggtaaaaatccacc
agccgctgcgccaccgcttcctgcccccggtgggtgatgaaccagggcggcaggggcatc
agcgtcagttcgccatgccaaagactacgcggaaacggccgaaacggcgcctcaatcacc
gtgcgctcggttttctccagcataaagctgttatgcaccttgccccgcccgctctgaata
tcgtcgagcgtgtggccgggaaacgccccccacgggcaaggggctaacaggaaggctacc
ccgctccagcagttgatcgccaccgtgccgtagcgcagctcggcgatcagcgcattaaaa
cgcttacgtccaatcgctttgcgggtgcgcgggtggatcacaatattggcccccagcgtg
ccctgcagccgctgattcgcatagccgatcgcctggcgcagaaagctttccgcactatcg
gcctcaagacgggtgaccgacagccccgggccaaagacctcctgctggcagaacccggga
tcatcgtcggtattcgccacaatcaacggcagcgcgtcaccgcgggctatctccagcggc
tgacgggcgcgcaggcgaaagtctgtcagccggttttcagcgccggggtagtagtccggg
cgggtattcgcggcgatctgtcggtacagctgattcagcaaggccgtcgcaggctcccag
ccttgctgcaggatcagcacctggctggccacgcagttaaacccgccgttgttcatcttc
tgcgtcgccagctgctgcgcctgaaaagcgatgtccgcctcgctccacggcccgggtacg
ataatggtggggctgacgccgcccagctccgaggtcacccgacgcgggttcagcggcgtc
ccggcggcccgacgctggcgagccgtctcaccctcgccccagacgatgacgtcatgggtg
tcgcgggagccagtgatatggatctcatcgacagcgggatgggtggtcagccacgctccc
gcccgggcgtcgccggtgacgatgcggagcgcatccatggcaatcagcggcgccagggcc
tgggccagcagatcgtgcagataatcattcaccggattgagcttcagcaggcagacctga
ttctcaataaacagcttgtgtagcacatccagtggcgcaatcgaggccacattaccggcg
ccaagcaccagcgccagcttgccctgccgcgcggcaggcgggatgtcgtatgcccgcgcc
gcatagcggtcgagatgggcccgggtgacgcctggctgcatccatatctcagcgcgaaca
ccagacagaagcagccgatcccagagcgtgccgggcaccacccgcagcgccaggcggccg
tccgccagcgtccgcagcgggatccgccgcagaaaggtcttctcctccagttgctccagg
gtggcgataagcccgttgcagccgaccattagcgcgcaggggcccgccagccactcttcc
cccgccagcggatcgcccgccgacaaccctttggccgccgctgccgcggccacccacgcc
ggggcaatgccggccagggcatccttgatctggcgcaggagcgccagacgacggttcact
gaggtttccgcccagcgctggcgcgccgccgacaaggcgtgcagggccgcatcatactga
gaacaggtcgtcagaccgggtcgcgcatggctcattttccctcactcattaaaatctctc
cgtaggcctggcgcagctgatttttgagcaccttacccgtggcgctgaccggcagcgcat
cgacaaatatcacccggtccgggatctgccatttaggcacccgcttctcaaaccagctca
gcagatcggtctcctccacttcgcccccttccgcacggacgcacagcagcaccggccgct
cgtcccagcgcggatggcgggcggcgatggccgccgcgctgcgcacccccggatgcgcga
tggcgatattctccagctcaacggtggagatccactcgccaccggacttgataatatcct
ttgcccgatcgctgatcaccagataaccattggcgtcgagcgtaccgatatcaccggtat
caaaccagcctgccgcggtcagggcgctcgcgtcctgaccatagtattgctctaccaccc
agtgccctctgacctgcagatacccctggctttgaccatcccggggcaacggttcgccat
ccacgtccaccacctgcagttcgatgccgaaaatgggccgcccctgaccggcgcgctgct
tttgctgctcctgtgccgggagcgcgtcatgtttgctcaacggtgtgttgatggtgccga
tgggcgatgtttcggtcattccccaggcgtgggtcagcgcaatgccgtaatcacgctgaa
aggcctcggccatcgacggcggcagcgcggagccgccgaccagcgcacgtttaaattcag
gcagccggacctctgtccggcgcatcgccgccagcaagccggcccagatcaccggtacgc
caaaccccaccgtcaccttctcggcggccagcagctgcagcaggctgtcgccatcgaggt
gcggccccggcagcaccagccgcgcgccgaccatggcggcgataaacggcgtcccccacg
cgttgacatggaacatcggcaccaccggcaacaggctgtccttcgccgatatgccggcgg
cgtccggctggttgccgctcagggcgtgcaggaccagcgaacgatgggtgttcaataccc
ctttcggccggccggtggttcccgaggtgtaacagagcgaagccggagtcagttcattga
gctgcggccagcgatagtctgccatcccctgctgcaacagatcgtcataaaacagcaatg
agggcagctggttgagcgccgcttcgctgcgggactccatcagcacgacgtgtttcaccg
tcggcagctgcggcagcagctgcgctaccagcggcaaaaaggtctggtcaaaaaacagca
cttcatcggcagcgtcgttgaggatataccgcagatggtcaaccgacagccgcggattga
cggtgtgcgtcacccagccgccggaggcgacggcaaaatagatctccagatggcggcggt
tgttccatgccagcgtggcgcagcgggcgcccggcggcagccccagcgacgccagcgccg
atgccagccgctgagcacggctggccacctcccccccagcagctgcgctccttctcaccg
ccagtactcaccgagacaatctcggtctcgctgtgatactgcgccgcatggccgagcagc
gcggcagtggtgagatcctgataaatcatcggtgacggcatggcggggtctcctttacag
acgtccggcggaatcgaggggcgcggcgcgatcgtgcgggcgcctattgaatctggtcta
catttgccggtctgcacaaaaaaaacgtacagaaatcagcggtcacgcacaaaatagagt
gggaaatggttcagaaaggaaaagacaaactcatgaccggaagatcattactcagagagc
gtatcgcccgactccgggccgggcgatagcggtggggatttacagcagcgctttcgcttt
agcgaccacgttatcaacggtgaagccgaactcctcgaacagctgctcagccggcgcaga
ctcaccgaaggtggtcatgccaacgatagcgccgttcaggccaacgtatttgaaccagta
gtcagcgatacccgcttccacggcaacgcgcgcggtcacggctttcggtagtacggattc
gcgataagccgcatcctgcttgtcgaacgcgtcggtggacggcatggaaaccacgcgcgc
cttcacgccttcggcagtcagtttgtcccacgcggcaaccgccagctccacttctgaacc
ggtggcgatgaagatcagctccggctgcgagccggtgcactctttcagcacataaccgcc
gcgggccacgttcgccagctgctctgcggtacgctcctgctgcgccaggttctgacggga
gaggatcagcgcggtcgggccgtcctgacgctccacgccatatttccacgcaatcgcgga
ctccacctggtcacacggacgccaggtggacatgttcggggtcacgcgcagggaagccac
ctgctctaccggctggtgagtcgggccgtcttcgcccagaccgatggagtcgtgggtgta
gaccatcacctgacgctgtttcatcagcgcggccatacgtaccgcgttacgcgcgtattc
cacgaacatcaggaaggtggaggtgtacggcaggaagccgccgtgcagcgcgataccgtt
ggcgatagcggtcataccgaactcgcgcacgccgtagtggatgtagttcccggcagcgtc
ttcgttgatcggcttagaaccggaccacagggtcaggttggacggcgcgagatctgcgga
gccgccgaggaattccggcagcagcgggccgaaggcttcgatggcgttctgcgaggcttt
acggctggcgattttcgccgggttggcctgcagcttcgcgatgaactcgttagctttcgc
gtcgaagtcagacggcatctcgcctttcatacggcgggtgaattcggctgcttcctgcgg
gaaggctttggcgtaagccgcaaacttctcgttccacgccgcttctttcgcctggccggc
ttctttggcatcccactgggcatagatgtcagacgggatgtcaaacggcgcgtgtttcca
gcccagcgcttcgcgggtcagggcgatttcggcgtcgcccagcggcgcgccgtgggagtc
gtgggtgccggctttgttcggcgaaccgaaaccgatgatggttttgcacatcagcaggga
cggtttgtcggtgaccgcccgtgcttcttctaccgcgcgtttgatggcgtcagcgtcgtg
accgtccacgccgcgcaccacgtgccagccgtaggcttcaaagcgtttcgcggtgtcgtc
ggtgaaccagccttcaacgtggccgtcgatggagatgccgttgtcatcatagaacgccac
cagtttacccagtttcagggtaccggccagggagcacacttcgtgagtaatgccttccat
catgcagccgtcgcccatgaaggcgtaggtgtagtggtcgacgatatcgtgtcccggacg
gttgaactgcgccgccagggttttctcggcgatagccatcccgaccgcgttagcgatacc
ctgacccagcggaccggtggtggtttccacgcctgcggtgtagccgacttccgggtgacc
cggggttttggagtgcagctggcggaagtttttcagctcggatatcggcagatcgtagcc
agtgaggtgcagcaggctgtaaatcagcatcgaaccatggccatttgacaacacaaaacg
gtcacggtcagcccagaccggattgttcgggttatggttcaggaaatcacgccacagcac
ttcggcaatgtcagccatacccatcggggcccccgggtggccggatttggctttctgtac
agcgtccatgctcagggcgcgcagcgcgttggcgcattggcggcgagtggtatttgtcgt
tttcatcagtctttatccccgcggattacaacatctgctgaatctgttgttccagtttca
cctgatcgacagcaaacagtcggatcccttccgctagtttttccactgccatgggatcct
gatgatgctgccagaggaactccgcctgcgtcatcgggctgggacgggtttccgtcacgc
agccgggggtcaactggcgggtcaacactccttcgctggccgccagctcgtccagcagtg
ccggagagatagtcaggcgatcgcagcccgccagcgcctggatctgctcaatacgacgga
agctggcacccattaccaccgtgtcatagccatgtgatttgtaatactgataaatctggc
gcacagagaccacgcccggatcgctgtccacctgataggctgactgcggctggtgcttct
gataccagtcgtagatgcggcccacaaagggcgagatgagaaagacgcccgcttcggcgc
acgcccgggcctgagcgaaagagaacagcagcgtcaggttgcagtttataccgctctgct
ccagctcttcggcagcgcgaatgccctcccaggtggcggcgagcttaattaaaatccgct
cgggaccaatgccatttttctcatataactggatgagcttgcgcgccttcgcgacgcaca
tcccgcgatcccaggcaaagcgggcatccacttcggtggagatacgcccgggcacatggc
gcagcacctcgctgccgatatccactgccacctgatcgcaggcgttaatcaattgcgttt
ctgcgctgcctccctggcggcgtgccttgccaatcgcatcggcaatcagcggctgatact
gcggcagctgcgcggccttcagcaccagcgaggggttggtggtcgcatcctggggtgcaa
actttttaatcgattcaatatcgccggtatcagcaacaaccgtggtgtattttttcagtt
cgtctaactggctcatcatctgttccttatcttacgactgcggagattaatctctggcat
gctggtgttcgtaataatcaatacgttccactttgggcgcggatccgccgccttcatatt
cggactcaagccacgcctgaataatttttttgcccagctcagcgccaatcacccgcgcgc
caagggtaataatctgcgcgttgttacttttacgcgctcgctcggcggagaaggtatcgt
gacactgtgcggcgcggaccccggggactttattggccacaatactcatcccaatgccgg
taccgcagatcaggatcccacgctcgtgttcgccctgtttaatcgacatcgccaccgcat
gggcaacatccggataaacggtactcccctggcgtttatcgctgctgtaatccgcgacgt
taattcccaacccattcaaataagcgacgatggaatcgcgaaaagcataggcggcatcat
ccgcaccaatagcgattgttttcatggttatttccttaatttaacagtacgtcttaatga
caattcgggtaaaacgaaatttggtcgccaggctgaataatttgtggtggttcgccgtaa
aggtgtaccgtcccgggtaattcagcgatatctgcgccatcaaaatttagcgtgatatgg
ccaagctgtcgtaaatttgccgttgccacacggcctaccgcggtcacccgataattttta
tcatttaatttcatttgctgaccaggcgataactcggcggtcagttcgctggcctggtgt
acagcgcaataactcgcaatatcgtcgggaacggcatcggagaataaaataagccgcagc
tcccgcagagagtactcaacatattccccgacggcggtaatccgtaatgaatacaacggc
acgctcatactatttgtgtcctttggcggcaggggaagataatgtcacgctctcttcact
tttcacctctttcagcggttcagcggctggcgcacgctttttcagccgtttatcaaacca
ggcgaccagtatcggcgcggtgatcatggtgataatgctcgccgtcgccagctgcgcggt
agcggcatccacgtacatcgccagcgaaggatccgcctgggcaaccatcgccggcgtcag
cgccgagctggcggcggtggttcccagcgcggcgcccagcgcgcttttcttcttcaaaaa
caggttgtagataaagtagaacacaatcccggttagcgcggagataatccccaacaggat
cccggacagcccggcggtgaacaccgtattgatactggagttggcgccgatggcgaacga
cataataatgatcaccagcggctgcgccgcagcgcataactgtttaaagcgttcgtccag
attgccccacagcatgccaatcagcagtgggatcagcatcgacagcagcgcggcgaaggg
aatattggccaggccgctgacgcccagcaccatcatggtaacaaacggaccatccttgat
gcagaatacggagatcgccccggcatcactggcatcgccatagttgctgcacaatgcgat
atagagggagctgttcgagctggtcaggcaggcaatcagcgccagggtcgatattccgag
aaaaccgctcgggccaaacaacgttcccgcaacccacaccgccagtgccccggccagaca
tttgagaaacagcagcacggcgcctttatagagcggcaacccggcctgacggatattgat
cgaggttccgcaaatgagcaaaaatatgcccatcatggcgctggaaccgactttaaataa
ggcggtggtcgggccgccaatgctgagcacctggggcgcgaaagtattaattaatatagc
caccagcagtggaataataattaacccaccgggcaccttattcattttttcaagtatatt
aatattcatagggtaactcttaaattaagatttagcagagataacgacgcaatactaccc
tgacgaccattacgtcgtttattagttattagattactgggttattgctgtgcttcctga
taaattcggtcaacaatgatgctaataatatcttccggtccggttagccctcctttcccg
acgcaaattaagccggcataatcgccgccaatgatccgcaccatatcggtttgcgggatg
acatagtcaatcatttctattccggtggcgcccagctcttttagtacattgaccatggtg
tcaccaccggtcatatacaatcctttaatttcacccgacgcacagttaagcacctcgcgc
acaatactgcccaatccgtggttaatattttgcgcagcctcaccgtgggccagaccaaat
cgctgctcctcttcctgaaggtttagcaaccgcccggtcaaggcggactcaaaaacaaag
agcgcgttgtgctgcgccggaacgcactgtcgggcatgctgcaccacgcgattgacttca
atctcagcggcgtttttccggtcaaccaacagctcggcatccaccgggatatggcagacc
cgggcatcattagcgatcaaatactggagctgttttttggttactggcgttgcgctgccg
gcaacgatcaaaatcgagccgcgctggccgtccgctgtcaggctcgcgggcgcgctgctc
cgcgcttcgcgcatcaggccgcgacgaaccgccagccgttcggtaaagggccccggatcg
acggccagcacgttccagttcagggccactaccgccccggcgatggcatcgacatcgtcg
acggttatcgcatcgaccactatcacccgcacgccgcgctgttgttgttcctgtaaatcc
tgctggatttgcccttcgcctttcatcaccgatgtcagcgcgatatgcccgacctgatga
tgggtctgcgccgccaacagtcccggcacccacgactcggtgaccggggtacgtacatcg
cgagccacatcggtccgcgacagggctaccgaatcaatcaccgagtaaccgccgacgaga
atacgccgtgactgcggcatcgccggcaccacaaccgccaccgtctcctgcggcagttgt
tccagcatggcgtcgatttcaaatccgatgccgccgcgcagcgtggtatcaatccgcttg
gtgaagtaatgcgcgccgcgagcctgcagctgtttcaccgcagcgctcactttgtgctgg
gcctccgctttcggcaatgggcggctgtcgctgctgaccaccatcgccggatactctacc
tcattgcgggcgaaggattcggtatcgaaaaacgcggcggtttttaaaccactgcgcgcc
agcagcaccccgacggtagttgccccggtcagatcgtcagccacgatcccaagctttccg
ccttccccttgcggccagaccatctcaatgcaggctggcgtcacgccggagacgtagatc
ccttcgtgtataaattccgccagcgggccgcttttaccggtgggatgcaggttaatggtg
ggaattccccgcttcggatagagtccgcagcgcaacgtgccgccgcagtcgatgaccatt
aaaccaatctcttccgccggcggttcgccattcttgaatacatcaatggaaggccagccg
gtcagttcgctcaggcggtcgacgaccgggggacggatccccccggtgatgtacgcaatc
tttttcccctgacctggcgtgatagtcagcggcccgccccagcccttacagcccttgcta
atcaacagatgtttttccatttctctgtcctcgtgattcgcatgaacctcagcgattatt
gatgcttcattttccagtaacgggccgccaccagcgtcgactccagcatactgacggtac
ccgccttaccggtaccggcgatatcaaacgccgtcccatggtcgacggagctgcgcataa
acggcaggccgaaggtaatggtgatcgaacgttcaaagtcgagggttttgcaggcaatat
gcccctgatcgtgatacagcgagagaatggcgtcgtagcgcccctgtttgccgagatgga
acacggaatcggccggaaccggcccgatagcgttgatccccatctcctgggccgctttca
ccgccgggatcagattgtcagcctcttcgtgaccaaacagaccattgtcggaaccatgcg
ggttcagggcggccacggcaatgcgcggatttttgatgttcagggcggtaaattcatggt
ggatctgctgaacgcaggccagcactcgcgctttgttggcatagtcacaggctgctttta
gcgccatatgacggctcacgaagaagacgcgcaggttgtggacgtggaacatggtcagac
cgtaatcagattgggtttccacctgatagatttcggtatggcccgggagcttacatcctg
ccagcttgatggcttccttatgaattggtgcagtagagaccacgtcgatcagccccgctt
tacccagctcgatcgacttcatcacatagtccagcgacatttgccccgccagtttctgca
ccttgccccattcgatactgtcgcaatcgtagtcgccagtttccagaacatccaacgtcc
cccagctgaaacgggcctcctgcggatgggcaattttatggatagcaaaatcgcagccca
tgattttcatcgcccggctgataatcggtaccgagccgatcaggaacggtttgcactcgt
catacacgcttttgtccatcatggtggccacggtgatctccgggccgatccctgccggat
cgccaatggtaatcgccacaacgggttttttctctgctgacatcatgcgcctctcatttt
tttcagttgattgttcatatgttcaatgccaaatcatatgctcaaaacattacctgatga
atgagccgccatgagtgatgaagatcacataaaaaaattcatagatttttttcatcgaaa
aatgtgatctaacatatgttcatgcagtgataaaaagttcaacctcaatacagggtatgg
cctcgtttctggcaagtatttgattttattaagaggagaagcaatgatgaccccgatatg
gttaggaaccagctggaaaatgaacaagccgctgtcccaggccatggcctggtgcgaaac
gctggcagcgcggatgccggagggctgtcaccccgctattcagcccttcgtcattccccc
cttcaccgcgatccaacccgtcagccattttctgcaaacgcatcagttaccgcttctgac
cggcgcgcagaatatgcatgaagcggatcaggcgcctggaccggggaaatctcggcggcc
atgttggcagaaaccggcgccacgcttgttgagctgggacattcagaacgacgtgccgcc
tttaatgaaagcgatgccgcgattaatcgaaaagtgcatagcgccttaggtcatggcctg
cgcccgctgatctgtattggcgatagcgccgaggagaaacgctggcaggtgtcgcgtgaa
agcgtggtgcggcagatgaagatcgccctgtatggcctgagccaccagcaggcgctgcgg
accctgattgcgtatgaaccggtgtgggccattggcgaacatggtacgcccgcctcaccg
caggaggcgggtgtcattcatcaggcgctacgtcaggcgctttgcgagctgtttggtcac
gagacgggaacccgtatcccgctgctctatggcggcagcgtaacgctgcaaaacgcggtg
gaattgctgcgccagcaggagatcaatgggttgtttatcggccgcgcggcctgggacgcg
caaggctattgcgacattgttcaacgcgttacacaggaatttattttgcaggcgcagtaa
tataaaagggacaccagagatggaaattccaggccatgattgaacaagactcagattacg
ccctgctcactgaaattgcggtggcttattacgatcaggaacaaacgcaggaagagatcg
ccaaacgattcggcatttcgcgtatcaaagtcgggcgcctgctgaaaaaaagcgcgccag
gaagggattgttgagatcagcgtcaaataccatccggtcttcagctcccagattgagcag
cagtttatttcgcactttggcattaagcgcgcgctaattgccctggatcaccatgatgaa
gatgaacagcgccagcaggtggcggccctggtcagtaactaccttgccggggtgttaaaa
aacgatatgaccgtcaccgttggtcaggggcgcaatgtggccgcggtggcgaatcacgtt
ggcgtgtttcctgagcgccactgccgctttatctgcggcatcggcggaaccaagcgtgac
aatcagctgattgacgccgaccacatcagccggaatctggcgcgcaaatttaacggcttc
agcgaaacgctttacgccccggcctatgtggaaaccccggagctgcgcgcggcctttatg
caaaaccgcctgattaaggccacgctcgaacaggccagcaaagctgacgtggcgatcatc
ggcctcggcgatatgaatgaaaacagctttatggtgcagctcggctggtttacgccgcag
gaaattgccaccgcgcgtcaggaacagggggtggtgggcgatctggcggggtacagcttt
ttcaatattcagggcaaacccgtcgatacggtgatgaatgaccgggtcattggcttaagt
ctcgaacagctgcgggccattccctgcgtcatcgctatcgcctccgaaagtacgaaagcg
acggcgatcctgggggcattacgcaccggggttatcgatgtgctggctaccagcgcctcg
aacgcccgttcggtcattaatatgcaaaaggcgctataaataagccacggcgcaggcggc
ggatcagcgttgaccgccgtcgtgctggccttgcccttccctttttcggctcgccgctgc
acaaaatcttcaatgatgccgacaacccagttgagaggtttccacagcaccaccagcagc
agcaacggaccgtatattcgcacaccgcccgtcgcgacctgaccggtcaacagcagagct
aagatatccagcagcaggcacaacgcgctgccagtgccgaggaacagacatagcaggaag
aggatcggtcggctatcggcgtgtagcggtaaagcgcgctgctccagacgccaacgataa
tggccgcgatcaacatgatcgcttcgataaccagcggattatgcatggtctgactcctgt
catgacgtgacatccttgtcagcagcgctgccggcggccgtgggctgcgccctggctacc
ggcaggcggcttcagtttacagcgcgttttcctgcagcagcttatcgataaaggcgggta
ccacttcgcttgccagcccgtagtgcttctcggcaaactcgctgcccacctggctgggct
ccaggttcagttcaacggtatgggcgccgtgcagtcgcgcctcgtgcacaaagccagccg
ccggatagacatggccggaggtgccgatggcgataaaaatatctgcgtcggccagcgcgc
tgtagatctcatccatccccagcggcatttcgccaaaccagaccacgtgcggacgcagcg
ccgccgggaactggcagcagtggcacttgtcctcggcggtgacgtcgccggtccactcca
gcacctggccgctccacgaacagcgcacctttagcagctcgccgtgcatatggatcaccc
ggcggttgccggcgcgctcgtgcagattatcaatattctgggtgaccagcagaaaatggt
cgcccagcagatcctccagacgcgccagcgccagatgcgccgcgttcggcgcgatttccg
gactctgcagctgacgacgacgggcgttgtagaacgcctgcaccagcgccggatcgcggg
cgaagccttccggcgtcgccacatcttccacccgatgctcttcccacaggccatcggccg
cgcggaaggttttgatccccgactctgccgagatgcccgcgccggttaacaccaccactc
tcggttttgccatcgcttcaggcttcatcctgtcctccctaaagaaaatccgctgacgca
gacggtcacgcaaccgacgtttattgcgacgaaaacggctcaatcgatgtaaacggcgcg
actgcatagctacctctgtgattaatgggtcaggtgaaggaaggccgcaccgcgcattcc
cccggcatcgccgtggcgcgcgcgctcaatgcgcggaaccctggcgaccggcagaagatg
gcgcggcaatcgttgcgccagcccttcgctaatggccgtaaagttagataatccaccgcc
gagcaccagcaaatccgggtcgacaatggtcagtatattccccagacacaccgccagcag
atcgagatagcgctcaacgtgcgcctgcgcgcgcggatcgtgttgctgccactgcgccac
aatctccggcgaggagagcggttgctgataaaaatgttcgtacagccaggcgaaaccgcg
accggagagataattttcaatacagcccagctggccgcagccgcagcgcagcagcggaaa
atcgcgcccaaccacctccagggcatccaccggcaggcgaatatgaccgaactcgccggt
gatatagctatgtccggtaatcgatttaccgttcaacaccaagccgccgcccacgccggt
gccgaggatcaatcccatcaccagcgggtattgcgtaaactcatcgtcccacgcttccga
cagcgcgaaacagttggcgtcattatcgagacgcacatcgcgccccaaccgcgcgctgag
gtcagcgcgcagcggccggccgctggcggctggcacgttagcggcatacagcgtgccgtc
cgccgtttccggcattcccggaataccgatcccgaccgaaccctgctggtcgaagcgctc
atcggcctcgcggaccagcgcctctaccgcctggagaaaatcctcataactacttttcgg
cgtggcgacgcgtttttcccactgcagtcgccgctcctgattaaatacgcccagcgctat
tttgctgccgccaatgtcaaatccataatacatttcagcaattcctcttgtgtcgtcagc
caggccgacgatgacgataaattactggccactcagcaccctcgccgggtcgatgcggct
ggcgcggcgggcgggataccagctggccagcaaactcagcaacagtgctgtcaccagcac
ataaaggacgtccagccagtgcaattctgacggcaggaagtcaataaaatagatgtcgcc
ggagaggaatttatgcccaatcaggtattcgatgccgttgatgatcgacgtcaggttcaa
cgcgcagatcacgccgatcaccaccccaaacaggctgcctaccgatccggctaataaacc
ataccacacgaaaatcgcgcgaattaagccgtcttttgcgccaagcgtgcgcagcaccgc
aatatcgccgcttttgtctttgaccgccatcaccagcgtcgagacgatgttaaagcaggc
cacgccgatcaccagcaccatcgccaggtacataatggcgcggatcatctggatgtcgcg
atacatatagccataggtgccgatccagctcttgatgtagacgtagctgttggtcacctc
gccggcgtcgcgtaccagcttgttagcatggaaaacgtcggtgaccttgatggcgatgcc
ggtcacgctgccgcccatctccaagtactgctgcgcatcctgcatcgggatcatggcaaa
actatgatcgagctggccgctcagctgtaaaattccggtcacatgcagcctgacgcgttt
tggctgcagcagctgatggtcggcgtcggcattagggatcatgatcgacacccagtcccc
ctgcttcacgtgcagggcatcggcgactcctttacccagaatcacctgctgttcgccagc
cttgaatccggcccacgcgttattctgcacaaaggtaggcagcgcgctgagctggctctc
ctgctgcgggtcgacgcctttcacctggatggcgcgcatattgctgccgctctccaccag
gccggtgaagttaatatagggtgctgccgcgacaatccccttcaccttctgcaccttcgc
cagcgcttcctgccagttattccacggctgattcacgggttcgatttcgccgtgcggtac
caccgccagcacgcggttattcagctcgcgctcaaagccgttcatcgcgctgaggccgac
gatcagcaccgccacccccagcgcaatgccgatggtggagatcaccgagatcagcgacac
catgccgccgcgccgccggccgcggctgaaacgcaatgcaatcagtaacgataacggaga
cgccattactcggcccccattagggtcaggtcggcggtcagacggccatcgcgcatctcc
agctggcggctcatgcgcttcgccagctgcaggtcgtgggtcaccaccagaaacgcggtg
cgctgcgcgacgttcagttcgcccagcagctggaagatgctatcggcgttgcgagcgtcg
aggttaccggttggctcatccgccagcaccagccgcggtttattcaccagcgcgcgggca
atcgccacccgctggcgctcgccgccggagagctccgacggacggtgatggctgcggtgt
tcaagcccgaccgcctgcagcatcgctttcgcctggcgttcaatatccgccggcttcttt
ttgccaatcagcagcggcatcgccacgttttccagtgcgctaaagtccggcagcagatgg
tggaactgatagataaagcccagctcgcggttacgcaggtcggcgcgcgcggcggtggag
agcttgctcatcggctgaccggagaaaatcacgtcgccagaggtgggcgtatccaggccg
ccgagcagatgcagcagcgtacttttgccagagccggaggtgccgacgatagccatcatc
tcgccttcaccaatgctgaagctgacattgtgcaggacatcggtttgcacattgccttcc
tgatagcgtttgcacaggttgtcgcattgcagcaggatcttattcataacgtaaagcctc
agcgggttgggtggcggcagcgcgccaggaaggatacaacgtagacaacagggccagcac
catcgccaccagggcgataacaatgacctgcagcggctcaatcgccaccggcagcgccgc
gccgtcaaggaaggcgccgatgatcggcattaaattattcagctggctggccagcagggc
gccaagcaccgctcccagcagcgcgccgacgatcccggcgctggccccctgcaccataaa
gacggccataatctgccgcggcgtcagcccctgggtctggaggatcgccacttcgccctg
cttctccatcaccatcatccccagcgaggtaataatgttgaaggccgcgacggcgacgat
caggctcagcagcaggcccatcatatttttctccatgcgcaccgcctggaacagttcgcc
cttgcgctcgcgccagtcctgccactgagttcccggcggcagcgtctgctgactcagggt
gtcgacctgcagcggtttatccagccacaggcgccagccggtgatattccccagcggata
gcgcatcagacgggaggcgtcgtcgatgttggtcagcatctgatagccatcgacttcgct
gttggcggcgaaggtgccgatgaccgtgaacagacgctggctcggcacgcggcccatcgg
cgtaaactgacttgcggaaggaaccatcacgcgaattttatcgccgcgattaacccccag
ctggcccgccagctgctcgccgagaataacgttatatttgcccgcctgcagatcgctctg
tttgacgttcaccaggtatggagtcaggggatcgttctgcgccggatcaatgcccagcat
aaccccgaccgccacgctgcgcgcgctctgcagcaccacgtcgccggtggtgatcggcgc
tacgcgggttaccccattaagtttcgcttcgcgctccggcagttgctgagggttcaccga
cccctgtttggcgctaagaatggcctgtggcatcagccccaggatgttgttttgcagctc
gcgttcaaagccgttcatcaccgacaggactgtcaccagcgccattacgccaagcgtaat
accgatagttgagagccaggagacgaaacgaccgaagcggtcggctgcgcgcccgcgcat
atagcgtaggccgataaagagtgcggcaggttggtacatgtcatccatctggttgctgat
agccgatgcccgagtatataagcgattagaggcagcgtaaacgactgatacatgacgact
ttattagcaataatcctaaaaaccaagtaaatacaaacggatagataagtacttacttat
ttatctttacgcttatcgacagcgctgacctttcttcacccaatacgcgatggcaattcg
ggttggcgaatccagaccaatcgcggataatctcactattgaatatcagcgagttgccct
ccatatcggcagagcgaatccctaagagatcatgaaaccgtctatgcctgaacaatatcg
atactcattgccggtcaaagccggcgatcagcgccagcttggcgagttgaccggcgcagc
ctgcgccaccctggtggcggagatggccgaacgccacaacggcccggtggtgctggtggc
gcctgacatgcaaaacgcgctgcgtctgaacgacgagatcaggcagtttaccgacagcat
ggtaatggggctggcggactgggaaacgctcccttacgacagcttctcgccgcatcagga
catcatctcctcccgtcttgccaccctttaccagttacccaccatgcagcgcggcgtgct
gatcgtcccggtcagcaccctgatgcagcgcgtctgtccgcacagcttccttcacggcca
cgcgctggtgatgaaaaagggccagcgcctgtcgcgcgatgcgctgcgcgatcagctgga
gggggccggttaccgccatgtcgatcaggtgatggagcacggcgaatatgctacccgcgg
cgcgctgctcgacctgttcccgatgggtagcgatcagccctaccgccttgatttctttga
cgatgaaatcgacagcctgcgcctgttcgacgttgacagccagcgcacgctggaggaagt
ggcggccattaacctgctgccggcgcacgagttccccaccgaccagaccgctattgagct
gttccgcagccagtggcgcgaccgctttgaggtgaagcgcgatgccgagcacatctatca
gcaggtcagtaaagggacgctacctgccggtatcgaatactggcaaccgctgttcttcag
cgagccgctgccgccgttattcagctatttcccggccagcacgctgatcgtcaacaccgg
cgatctcgaggccagcgcggagcgattccagaatgaagcccgcgcccgctttgaaaaccg
cggcgtcgacccgatgcgcccgctcctgccgcctgagctgctgtggctgcgcagcgatga
gctattcagcgaactgaaaaaatggccgcgcgtgcagctgaaaaccgaacgtctggcgga
caaagcggcgaatactaatctgggctaccagacgctgccggacctcgccgtccaggcgca
gaacaaagcgccgctggataatctgcgccgcttcctcgagtcctttaccggtccggtgat
cttctcggtggaaagcgaaggccgccgtgaagcgctgagcgaaatgctggcgcggattaa
agttgcgccaaaacatgtgctgcgtctggaggaagccaccggcaacggccgctatctgat
gattggcgccgccgagcacgggtttatcgacagccagcgcggcctggcgctgatttgcga
gagcgacctgctcggcgagcgggtggcgcgccgtcgtcaggattcgcgacgcaccattaa
ccctgacactctgattcgcaacctcgccgaactgcatatcggccagccggtcgttcacct
ggaacacggcgtgggccgctacgcgggcatgactaccctggaagccggcggcatcaccgg
cgaatatctgatgctgacctacgccaacgatgccaagctatacgttccggtatcgtccct
gcatcttatcagccgctacgccggcggggcggaagaaaacgcccccctgcacaagctggg
cggcgatgcctggacccgggcgcgacaaaaagcggctgagaaagtacgcgacgtggcggc
cgagctgctggatatctacgcccagcgcgcggcgaaggcgggttttgcctttaaacacga
ccgcgaacagtatcagctgttctgcgacggtttcccatttgaaaccacgccggatcaggc
gcaggcgatcaacgccgtcctcagcgatatgtgccagccgctggccatggaccgcctggt
gtgcggcgatgtgggcttcggcaagaccgaagtggccatgcgcgccgccttcctcgccgt
ggagaaccacaagcaggtggcggtgctggtgccgaccaccctgctggctcagcagcacta
tgacaatttccgcgatcgtttcgccaactggccggtacgcatcgaaatgctctcccgctt
ccgcagcgctaaagagcaggcgcagatcctcgagcaggccgcggaaggcaaaatcgatat
cttgatcggcacccacaagctgctgcagagcgaggtgaagctgcgcgatctcgggctgct
gatcgtcgacgaagagcaccggtttggcgtgcggcataaagagcgtatcaaagcgatgcg
cgccgatgtcgatatcctgaccctcaccgccacgccgatcccgcggacgctgaacatggc
gatgagcgggatgcgcgatctgtcgatcatcgccacgccgccggcgcgccgcctggcggt
gaagaccttcgttcgcgaatatgacgccctggtggtgcgcgaggcgatcctgcgcgaaac
gctgcgcggcggccaggtctactatctgtttaatgacgttgagaacatccagaaagccgc
cgacaagctggcggagctggtgccggaggcgcggatcgccatcggtcacggtcagatgag
ggagcgcgaactggagcgggtgatgaatgacttccatcatcaacgcttcaatgtgctggt
gtgcaccaccatcatcgaaaccgggatcgacattcccaccgccaacaccatcatcatcga
acgcgccgaccattttggcctcgcccagctgcaccagctgcgcggccgcgttggccgttc
gcatcaccaggcctatgcctggctgctgacgccgcatccgaaagcgatgaccaccgatgc
gcaaaagcgcctcgaggccattgcgtcgctggaagatctcggcgccggctttgcgctggc
aacccacgatctggagattcgcggggccggggaactgcttggggaagatcagagcggtca
gatggaaaccatcggtttctccctgtatatggagctgctggagaacgcagtcgatgcgct
gaaagccgggcgtgaaccctcgctggaagatctcaccagtcagcagacggaggttgaact
gcgcatgccttccctgctgcctgatgatttcatccctgacgtcaatacgcgcctgtcatt
ctataagcgcattgccagcgccaaaaacgaacaggatctggaagagatcaaagtcgagct
gatcgatcgttttggccgcctgcccgatgccgcccgcaacctgctggatatcgcccgtct
gcgtcagcaggcgcaaaagttagggatccgcaagctggaaagcaacgaaaaaggcggcgt
gatcgaatttaacgagaaaaacaacgtcaatccggtgtggttgatcggcctgctgcagaa
gcagccccagcacttccgcctggacggtcccacgcgcctgaagttcatgcaggacctgga
ggagcgtaaaacgcggatggactgggttcgccagtttatgcgccaactggaagagaacgc
cgtcgcctgactggcaggagatacggccccactgccgtatctcccttcccacatatctgg
caatctttacaaacattttgcaatccgcctggatttccccacacagactcacgccataat
ctcatctgcttttcgtataaaaataaccacttacatattttggagttatggtaatgagaa
accgtttccccgtgacgctttggctgacgctagtcgcgttagtcgccgcgctggccctgc
ccgcgcgcgctaacacctggccccttcccccgccgggcagccggctggtgggtcagaatc
agttccatgtggtacaggatgacggcggttcgctggaagcgattgccaagaagtacaatg
tcggcttcctggccctgctgcaggccaatcccggggttgacccctatgttccgcgcgccg
gcagcgtgctgaccatccccctgcagacgctgctgcccgatgcgccgcgcgaagggctgg
tgattaacctcgccgaactgcgcctctactattacccgccgggcaagaatgaagtgaccg
tctacccaatcggcatcggccagctgggtgggaccaccatcacaccgacgatggtcacaa
ccgtatccgacaaacgggccaatccgacctggacacctaccgccaacattcgcgcgcgct
acaaggctatggggattgagctgccggcggtagtgcctgctggtcctgacaatccgatgg
gccatcacgccatccgcctcgccgcctatggcggagtctatctcctgcacggcaccaatg
ccgatttcggcatcggtatgcgcgtcagttccggctgcattcgtctgcgcgataacgata
tcaaggcgctgtacaacactatctcgccgggcacgaaggtgaacattatcaacacgccga
tcaaggcgtcggttgagccggatggccgccgtctggttgaggtccatcagccgctgtctg
agcatatcgatgacgacccgcagaccctgcccattacgcttaatgcggccatgactgcgt
tcaaacaggcgccgcagaccgacgggacggtgatggagcgcgcgatgaattaccgctcgg
gcatgccgattgacgtcacccgtcatgctgagcctggaccgcagtcgctgtagtcttacg
ctcacaaaacaaaaaacccgcctgatggcgggttttttgttggcaagggtcaaacagggg
tacaacagggtcttactcatcgccgtccggtgaagggggccgggcagcgacgcatcgggc
ttacttgtagataacggcggtaccgtgaagggtattcggaccggttaccgaagtaatacg
gtatgaagtggcgcccatctcatccgctttctgcgccagctggtcttccagcgagcccag
gttagtcccggcagaagcagagatggtgcctactttatgctgtcctgcaggggtggactg
cacctctacagcggcaaagctggcgaaagtaagggaacttaaaacggcggcaaaagccag
agtattaacggttttcatgattattatacctgtgcagatgaattttatagtagggtcgca
agcattaacttaacgatcgataggtaaataataatgtgatctatgtcacacgtcaatgca
tttttataacgatcgtttaactatttataaaatgcttaaatttcatacatatatgaatta
tttatttttaaaccgacagcgctggccccggcgatcgtttatttttataatggcctttca
ccaaaccaacataggtacaacggcaccatgacaactgacgttcaaagttgcgccaaaaaa
agccgtggccgaccgaaggtgttcgacagggatgcggcgctggacaaagccatgacactc
ttctggcagcacggctatgaggcgacctcgctcgccgatctggtcgaggcgacaggagca
aaagcccccaccctgtatgcggaatttgtgaataaagaaggcctattccgcgcagtgttg
gatcgttacatttcgcgctttgccgcgaagcacgaagccgtgctgtttgccgagggaaaa
tccgtcgatcgcgcgttgcgtgactacttcacggcggtcgccacctgctttaccagcaaa
gagacgccggccggctgctttatcatcaatacctccgccgcgctggccgcctcctcgacg
gatatcgccaataccatcaaatcccgccatgcgatgcaggagcaggcgctaacccagttt
ctgcagcagcggcaggcgcagggcgaactgcccgcgggccgcgatgtcgcgcagctggcg
caatttcttaactgcgttctgcaggggatgtcgattagcgcccgggaaggcgcggatttc
gacaagctgatgcaaatcaccgataccactctccgtctctggccgcaggtcctcgagtcc
tgatgcgccctgcttccggcggtattctgccgccggatccgctctcctgttggctttatc
cccacaaaatagattgatttttattaccttttctcgcgcaagataaacgcaaatgatatt
gattgcgatattcattatgtgcaaaatccttttttgagtttttccagatgtttcgcattg
taacgaataccggccgacgccggcccataacaacgacaaagcaacttgctcataaaagga
atggatatgaaaaagcgcctctgggtgctccaccctctgctgctggccagcacgctgcct
gcgctggcggctcagtctgatgaagacagcatcatcgttagcgcaaaccgcacccatcgc
accgtggccgaaatggcccaaaccacctgggtcattgagggccaggagattgagcagcag
gtccagggcgggaaagagttcaaagacgtgctggcgcagctgatccccggcatcgacgtc
agcagccaggggcggaccaactatgggatgaacatgcgcgggcgcgcaatcgtcgtgctg
attgacggcgtccggctcaactcctcacgcaccgacagccgccagctcgacgccatcgat
ccattcaacatcgaacatatcgaagtgatctccggagcgacctcgctgtacggcgggggc
agtaccggcgggcttatcaacatcgttaccaaaaaggggcagcaggatcgtcaggtcgat
cttgaggtgggcagcaagagcggttttgcgaacagcaacgatcatgatgagcgcgtcgcg
gcggccgtcagcggcggaacagaccacgcatccggccgcttgtcggtagcctatcagcgt
ttcggcggctggtacgacggcaataacgatgcgctgatcctcgataatacccaaacgggg
ctccagcactctgaccgcctcgacgtgatggggacggggacgattgagatcgatgataac
cgccagctgcagctggtcacccagtattataaaagccagggcgatgatgactacggtctg
tggctcgggaagaacatgtccgcggtcaccagcggcggcaaagcgtataccaccgacggg
ctcaattccgaccgtatccccggcaccgaacgccatctgatcagcctccagtactccgat
gccgactttttcggccagaatctggtgagccaggtgtactatcgcgatgagtccctcacc
ttctatccgttcccgacgctcacgaaaggtcaggtcagtagcttctcctcgtcgcagcag
gataccgatcagtatggggccaagctgaccctcaacagtcaaccgctggcggggtgggat
ctcacctggggtctcgacgccgatcatgagacctttaatgccaaccagatgttcttcgat
ctgccacaatcgatggcctccggcgggttgcacaacgaatcgatctacacaaccggccgc
tacccgggatacagtatttccaatgtcgcgccattcctgcagtccagctacgatctgaac
gatatctttaccgtcagcggcggggtacgctaccagtggaccgaaaaccgggtcgacgac
tttgtcggctacgcccagcagcaggatatcgccaacggcaaagcgcgctccgccgacgcc
atcaaaggcggcaaaaccgattatgacaatttcctgtttaacgccgggatcgtggcccac
ctgaccgagcgtcaacaaacctggtttaacttctcgcagggtgtcgagctaccggaccca
ggtaaatactatggcatcggtaaatatggcgctgcggtgaatggtcatctcccgctgatc
tccagcgtcaacgtcgatgactcgccgctgcaggggatcaaagttaactcgtatgagctg
ggctggcgctacaccggcgataacctgcgcacccagctggcggcgtactactcgacctcg
gataagaccattgtcgtcaaccgcaccgacatgaccatcgacgttcagtccgacaaacgg
cgtatttacggcgttgagggggcggtcgactactttattccggatagcgactggagcgtc
ggcggtaacttcaacgtgctgaaatcccaggtgcagaccgacggccgctggcaaaaatgg
gacgttaccctcgcctcgccgtctaaagccaccgcctgggtgggctgggcgccggatccg
tggagcctgcgcgtgcagagtcagcaggtatttgacctcagcgatgccgccggcaacaag
ctggaaggctataacaccgtcgattttatcggtagttacgcgctgccggtggggaaactg
accttcagtatcgaaaacctgcttaacgaagactatgtcactatctggggccagcgcgcg
ccgctgctctacagcccaacctacggcagttcatcgctgtatgagtacaaaggtcgtggc
cgcacctttggtctgaactacgccttaaccttctgataaaaaaagcccctcagcctgagc
gattgaggggctaatcactacacaaatctgtttttagattttgttgttcaggaccagctg
gccgttgttgtccagcgggatctggctgccgggatcgtgatccatgcggattttcccctg
ctgatcgcctatcttataggtcacatcgtagccgagcattttatcggatttgtcatacac
cgttttgcagcgctgctgggtggtggtgtaggtatcgttgtcctgcatcgcgccctggat
ctggttgcctgcatagccgccgcccagcgcacctacaaccgtcgccacgctgcgtccgtg
accgccgccaaactggtggccaatcaccccgcccgccaccgcgcccagcaccgaaccggc
gatgcggttttcatcctgtaccggacgacgatgagtcaccgtgacattgcggcattcctg
acgcggcgttttcacggtttctttaatcggtgtactggagaccacttgcgcatactgcgg
gccgcgatccaacacgttgagaccagcgacagctgcaacgcccagcgcggcagccacgcc
tatccctatacccgccaacatagatttattcacgggagttcctcctttgttgctgttgat
acaattttgcaaccggagccgggagggcgcaaatcagatagcggatgaaaagtgcgagaa
ttcgctgcaaatcaaagggattcagaggattccgagcgggatctctgcggttccagcaga
agagcccggaggcgccctcagagcgcgcctccgggtcgcgacagcgattagtgcagcttc
aggcgcgggcgaatgatgcggttgatgcgcccgaccagcatcatcaggccggtcttgaag
taaccatgcagagcaatctggtgcatacggtacagggagatgtacacgaagcgcgcaatg
cgcccttccaccatcatcgaaccgcgcatcaggttacccatcaggctgccgacggtggag
taatttgacagcgacaccagcgagccatggtctttataggtgtatgccttcagcggtttg
cctttcatctgcgccaggatgttgttcagcgcgcaggtagccatctggtgcgccgcctgg
gcccgcggaggcacaaagccgccttccggacgggcgcaggaggcgcagtcgccgatggcg
aaaatatccgcatcgcgggtagtctgcagcgtcggctcgaccaccagctgattgatacgg
ttggtttcgaggccgccgatctctttcatgaaatctggcgctttgatccccgccgcccag
accattagatccgcctcaatatattcgccatctttagtgtgcaggccgcccgcatccgcg
ctggtgaccatggtctgcgtcagaacccgtacgcccagcttagtcagctcattatgcgct
gccccggaaatgcgcggcggcagcgcaggcagaatgcgctcgcccgcctcgaccagcgtg
acgttcagcgcttcgttggtcagccctttgtagccgtagctgtgcagctgtttcaccgca
ttgtgcaactcagcggagagctccacgccggtggcgccgccgccgacgatggcgatattt
actttaccgttagcgccgaggttagcagagtatttaaggaacaggttgagcatttcctga
tggaagcgacgcgcctggtgcgggttgtcgaggaaaatgcagttctcttttacgccaggg
gtattaaagtcattcgaggtactgcccaacgccatgaccagcgtgtcgtacggcagttta
cgctcagccaccagcagctcgcctttttcattgcgcagctcgccgagggtgatggttttc
ccttcgcggttgatatcaaccaccgagcccagctggaactggaaaccgtggttgcgggca
tgggccagatagctcagcgcatcaacgccttcatccagagaaccggtggccacttcgtgc
agcagcggcttccacagatggctgtggttacggtccaccagagtgattttcgctttctta
tggcgccctaactttctccccagctgagttgccagttccagtccgccagcgccgccaccc
acaattacgatttttttcaatggcgtagtcatgtgtacccctaaaattattaaccaattg
ttaaataaaagttattgaaatagcctttatttaacaacaagttacgttaatgaaaccatt
cagcactgtcgagaataccatgaacggtgcattggtcataccaaaattgatgtgcatcaa
gttttgtcgcgtattttttcagcgaaaccaataagtgtagacatgaaaaaacccgcgtgg
tgaacccgacgcgggtttgggaacaaggaaaaagcagttagccgagggttttaaacgctt
tcagccgctgcagatgcggcgagatatttttaaacttatgggtctgctcttcatcccaga
taatttcataatagtggtgcaggagatcggcggaacgctggctgtccaacgcctcgtcct
ggcgggaaagcaccaccaggcagcgatcgcggttcttctcgcggaagttggtcacgcact
tggtggcgatgtcagcatactcttccggtcggtcgattttgccttccatgttctcatgcg
gaaacaggtttggattgaacaccgcctggcggatatcgcacagaaaaccaatccgctccg
cccagtagccgccaaggccgacgccgcagatcagcggccggtcatcggcagtgagctgca
gcattttatcgacctctttcagcaaatgctgcatatcgtgcttgggatgccgcgtgctgt
agctaatcaaccgcacgtccgggtcgataaactgcagctgcatcaccttctcatggttac
cggggctgttcgagtcaaaaccgtgtaaatagataatcatcgcatcctcaccagacaaca
acgccccgtagagcgttacgcggacttcgcctcttgccagcgcgcatgaagctgctccag
ctgggcactcaccgttttccaacgggctgaatcccttaactcctgacgggaaaaggaacc
tttatgatacaatttcgtaacacgctctgctttgatcggcgacaggttatccagcacact
gaccgcgcctttacgattattgcagacgaggatcatatcgcaaccggcgtcgagcgatgc
ctgaccgcgttcggcatagctgcccatgatcgccgccccttccatcgacagatcgtcgga
gaaaatcaccccgtcaaagcccagttcgccgcgcagcaccgttttcagccagtacgccga
gccgctggccggacgcggatcgagctccgggtaaatcacatgcgccggcataatggcgtc
cagacgctgctcggcgataaggcttttgaacaccgccatatcatggtcgcggataaccga
tgccgcccgcggatcgaacggcgtctctttgtgcgaatcggcagtcaccgccccgtgacc
cgggaagtgtttgccggtggttttcatgcccgcggcgtgcatcccgtcaatgaagtgacg
cgccatcgtcagcgctttctgcggatcttcatgataagaacgttcgccgattgcggcgct
gatatggccgacgtccagcactggcgcaaaactaatatcgatatccatggcgatcatttc
gctggccatcagccagccggcttcggcggccagtttgcccccctcttccatccccagcag
cgcggcgaaagactgggccgccggtaaacgggtaaacccttcgcggaaacgctgaacccg
ccccccttcctgatcgaccgccaccaccagatggttccgggaggcgtcgcggatctggcg
caccagctcgcgcagctgcgccggatcgtgataatttcgggtaaagaggatcaaccctcc
caccagcggatgcgccagaatctctcgctcttccgcatccagctcatacccttcgacatc
caacatcactgggcccacactgacctctcttatcctttacgttcgttgtctaactgacac
catatttcatctgccagcgtgataaattgccggtccccgctctgccgccagcgcatttca
taccagcccgccatcagcagcagtacccacgggcgccagagtgcaacctgccgccaaagc
agctgcgcgtcgatggccgcccgccgggcatacgcttctaccagccgacggcgctcgcca
ggcgtgatccacaccgcggccagctccagcgcgatatcgccatcgccggcatattcccag
tcgatcagcctcaggccggactcattatgaataatattgccggcatggacgtccatgtgc
agcggcgccagccgcaggggacggggctcgccctggcggcgcagccgctgatgccagcgc
agccaacgcggcttgcgccgcgccggatcgcacctctgccagtactgggccagcagtggt
atgaggctaacccgccagccaaaccgcggttgctgatgcaaatcatacaataagcctgac
agctgcggggaggccggtaactcgcttttcacctcccctgcgcaatactccaccaccatc
cagcagggtgagtaaaacagcggggttggtgccagcctggcaggcagtcggcggagtgcg
tgatactgacggcgaaaatagtaagtgccggcagacggatcgtgcggctgacgcagcacg
tgccgccggtcgccgtcgctgataatcacactgccgccgctgaggccactctggctcagc
gaggcgacaggatgataatggggaaagaagcgcgacaagagctcgtcgcgcgttagctta
ttgttgctgaacagcacctttacctgaccagattatctcaccggtttgcaccagcatgag
ctgcattttcagctcaggcgcgttgacgttgccggtggcattggagtaaagcacatactg
cgcgcccacgttgcgggcgatgcccatggctttgctgcggctgccaaggctgtcctgcgg
cgacaggcccagctgctgcttggcgaccgccagctgctgcgccgataccagggtaaattt
gccgttaccggccagcgcactacgtagcgcagtggtggcttctccagcattcagcgaacc
gttggtgcggttgttcacgctgtcaaccagcagaatactgccggcattgaccccactcgc
ctgcagcatctgccccaccagcggctgaaccgcgccgttccagtcataatgacgcacgcg
cggcgccggctgacccgactgctgatcctgatgctcaatcggcccaggctgcgccgggac
agagggcaccgccggtacggtcggcaccgtgggctgcggctgcgcaggctgctgcggctg
cggtttggcctcttctaccggcgcgggctgctcccgcaaccccgcacagcctgcgaggaa
tatcgccagtgctgtgattaacgcatagcgacacattttcatcattataattacccctta
cagataaagataaaggcgggccttatgcgcccccaggatattggcgctgccatataacgt
gaccgaggagcgggccggtaccacgatggtgcgcggcgcgtccagcggatgcatctccag
ccctcgggcgtcataccagaaaaaacgatagtgcacggtaaccggctgctggcgctcgtt
atatagcgttgaggaggcggtagcctgaatctctgtcgccacgacggcaggctcgctggc
gctgatccccgccgccagcacgctcgactccatcaccagcgcctgctggtcagaaaccgg
gatctccgggtgtgaactacacccggcgagtagccccgccgccagacacgcgcccaaaag
ggtcctgagcatgacgttagcctttgtgcgccagcatcgggccaagcggacgaccgccca
gcagatgcatatggatatggtacacttcctggccgccgtggcggttgcagttgacgatca
accgatagccatcgtcggcaagaccttcatcgcgggcgatcttcgccgcgacggtcatca
tccggcccagcgccagctcatgttcagcggtgacgtcatttacggtaggaatcagaacat
tcgggacaatcagaatatgggtgggcgcctgcggggagatgtcgcgaaaagcggtcacaa
gctcatcctgatagacaatatccgacgggatctcccggcgaatgattttgctgaaaatcg
tttcttctgccatgactgattccttataagttttatcccgtgcgctggcctgcttctgca
gataaacgcggacgcacaggttccgctaagagtatgagcgacattctccctctctttcaa
cctgaaagctctttttcttattcaactatagacttagctgctgagggaataagcatatgg
cggactgttttcagggttatcgcttgtggggcaccgactttagcgcataaaaaaaggcag
ccagttggctgccttagtctccccgatactacgtcttaactgttacggatgtactcatcc
atttcagttttcaggttatcggacttggtaccgaagatggcctgtacgccagaacctgcc
actaccacgccagcggcgcccagttttttcaggccagcctggtcaactttcgctacatcc
gccacgctaacacgcagacgagtaatacatgcgtcgaggttggtgatgttctctttaccg
ccgaaagcggcgaccagagccggagccatctcgctggtggcgccagctttgctctcttcg
gtggtgtcttcacgacccggagttttcagatccagggctttaatcagcacacggaaaatg
acgtagtacacgatcgcatagcagataccaacaatcgggaacagccacagtttgctgctg
ttaccggacagcacgataaagtcgatcagaccatgagagaacgaggtaccgtcacgcata
cccagcaggatacagatcgggaacgccaggcccgccagaatggcatggataacgtacagg
atcggcgccacgaacatgaacgagaactcgatcggctcggtgataccggtcaggaacgag
gtcagcgcggcggagatcatgataccgcccactttggcgcggttttccggtttagcagag
tgccaaatagcgatagccgctgccggcagaccatacattttgaacaggaagccgccagac
agtttgcccgccgtcgggtcgcctgccatgtagcgcgggatatcgccgtggaacacctga
ccagccgcgttggtgtattcgccgatctgcatctggaaaggaacgttccagatgtgatgc
agaccaaacggcaccaggcaacgttcgatgaaaccgtagataccaaacgccaccactggg
ttctgataagcagcccactgggagaaggtttggatcgcggagccgatcggcggccaaatg
aaggagaggatcacgccggtgaagatagcggccagaccagagataatcggcacaaaacgc
ttgcccgcaaagaagccgagatattctggcagcttgatgcgatagaagcggttgaacatg
taggcggcgatagcaccggagataataccgccaagcacgccggtatcagcaaggtgtttt
gccgcaatctcgtcagcaggtaaatgcagcaccagcggcgcaacaaccgccatggttttc
accatgatgccgtaagccacgactgcagccagtgcggatacaccgtcgttattggtgaag
ccgagggccacaccgatagcgaagatcagcggcatattggcgaaaactgaaccgcctgct
tctgccataacgtgggagaccacggctggcagccagctgaagttagcggaaccgacgccc
agcaggatacctgcgataggcagtacggataccggcagcatcagcgatttaccgaccttc
tgcaggttagcaaatgcattcttaaacataattgagagtgctcctgagtatttggtactt
ttttacgctttcacgcattggcccggggggagaaccgtgccgtggacaggacatctaagc
gccctttatttattacacagagtaaaataattaacgggatgattgtttgacggctatcac
gtttcaatcagccttccggtaaaaatttacatcaacttacataaattgtatccagatgtt
gctaaaaaaccttcaccgccacttttgtggcggtgaactttactcgctttggctattaat
tacgagccttaaaataataagcagatcaagcaggttgcaaacgggcggggtcgatgtgga
acagggtggcaaaattgtcggtggtctgctgagccagctgctcaagcgacacccccttca
gtaccgccatatactcggcaacgtcacggaccagcgccggctggttctctttgccgcggt
gggggaccggcgccaggtacggcgaatcggtttcaaccagcaggcgatccagcggcacgt
agcgcgccgcatcacgcagctgctcggcgttacgaaaagtgacgataccggaaaacgaga
tatagaaccccatatcgagcagcttgcccgctgtctccctgtcctcagtgaaacagtgta
gtacgccaccgcaatccgtcaccttttcttcgcgcaaaatagccagagtatcggcacgcg
cgtcacgggtatggacgatcaccggcttattgagctcacggccgatacgaatgtggtcgc
ggaacgagctttgctgttgggctttagtttccggggtataaaaataatccagaccggtct
cccccatcgccacgacgccctcttccgctgccagcgcgcgcagagtctctacctcccagg
gctcgtcctggtttaatgggtgtacgccacaggagaagacgacgttgtcacgcgtcccca
ccagttcgcgcatactgcggtagccaggcagcgtcgtggcgacggcgaggcaaaatttca
catcgcgtgcggccgcttttgccagcacgtcgtcgacgtttttgtgtagagtttgataat
ccagaccatcaagatggcagtgggagtcgactaaaaacataatgtctcactcagaggtgg
gagacgggtaaaaccgtcccgggttgcaggtaatgttcccagcgcagcaggcgctcggta
agcagcagttcgcggttgacaccgacaacgttgagcaattgctcgcggcaggtacagacg
tcatgggcaatcgcctgcagccgggcggcgggcaggctgtgcgccagctgctccagcagc
ggccagacgtcagggttactcaccagggtaatcccctgctgtcgtttttgcgcatcgacc
agcagcgacgccagccagtgcaggcgaaccgccgcctgttcatgattgagtatcggcagc
agcgccagccagtcaccgctcgccagggtagccgccagcgcctgacacaactgctgccgc
gccgtccacagcggttcctgtaacagttcgagcgccgcagccggcgcgctggcgcacagg
cgtaacgcggtcaacaatgactcctgcggcaggctcacctcacgctccagccaggccaga
gcataaggctcagacggcggcgccagatgatgcaggcgacagcggctgcgcagagtggtc
agcagacgcgccggctcctcgcaggcgaggaagaaccaggtattctccgggggctcctcc
agcgttttcagcaacgcgttggcggcggcatcggtcagcaaggcagcatcgctaatccag
accacttttgccccaccaaggcgcgcatgttcatagagcttttcattgacatcgcgcacc
gcgtcaatacccagcgcgctcttgcccttctcggggctgagcgcatagtaatcggggtgc
gtgccggcctgcatcagctgacagctatggcagtggccgcagcttttatgtccttcgggc
tggcggcacatcaggaagcggcacagcgcgtaaatcaacgcctcaccgcccatcccgttc
agggactgtaacagtaaggcgtggtggcctcgtccggcctgatagctaccgaccagttgc
tcgaacgaggggcgcagccacggataccatttcatgccgcttgctccgccatccactggg
cgatcgtggcgcgaatgtcgcgcgccacggcatccagcggctgagttgcgtcaaccgtgc
ggatagaaggatcggcggcggccagctcaagatagcgcgcgcgggtacggttgaaaaagt
tcatggactcctgctcaatgcgatccagctcgccgcgggcccgggcgcgctgcagcccca
cttccggcgtgacgtcgagatacagcgtcagattggggcgaaaatcaccgagtaccgcgt
cgcgcagcgtcgccagcatcgtgcggtcaattccccggccgccgccctgataggcctgcg
tcgacagatcgtgacgatcgccgatcacccactggccgcgggccagcgcgggcttaatca
cggtctccaccaactggacgcgcgccgcgtaaaacatcagcacttccgctttatcgttaa
tcacttcatcgcccgtggactggatatccagcaccaggctacgcagtttttcggcaagga
ttgtgccccccggctcgcgggtaaacaccatatcgtgaatacccgccgactgcagcgtct
ccaccaccagttgacgtgcggtggtcttcccggcgccctccagcccctcgatgacgatat
agttactgcgcatttttttccttaagtactttcagataatcctgcaccgcacggttatga
ctgaccaggtttgtggtaaacgtatggccccctttcccgtcggcgacgaaataaagatat
ggcgttttcgccggatgggcggccgccttcagcgaggcctcgcccggcaccgcgataggg
cctggcggcaaaccgctgatggtataagtattgtatgcggtcggcgtctcgagatcctta
cgcgttaacttaccagtatatcctgcgcccatcccgtagattacggtcggatcggtctgc
aagcgcataccgatgcgcaggcggttgataaataccgacgcgacgcggtcgcgctcttcc
gctaccgcggtctctttttcaataatcgaggccatggtcaacagctggttctgatcggca
tagggcagattctccatccgtccttcccagactttcgccacttcggcgaccattttctga
tgcgcgcgcttgaggatggcgatatcgctggtgttggcggtgtacatccaggtatccggc
cagaaccagccctctacccagtcggcatgctcaagacctaatgccttagccaccgtcgcg
tagctatcgtcttcaagcgtgtgcttcacgtacggggcatcgcgcagctggcgcaggtag
tcgctgacgcgcatgccttcgacaaagcgcagcggaaactgcgcctctttgccgctggcc
agcagctgcaacatctcgcgcaccgtcatttgcggcgtgaagcgataggtcccggccttg
aagtgagacagctcaggttccacccgcagcagccactggaaaacgcgcgggcgattgatc
accttctcgcgatagagatcctggcccagcgccagccggccggtgccggcttcgagggta
aagatggtctcttccttaatcagcagcttgctgtccgccagctggcgtaccttccacatg
cctgccgccgcggcgatgcccaacagcacgaccagcaacaggataaaacgtaacattttc
ttcatactaaccagacagctcacacaaaggggctaaaaaatggtaaagctcacgcgagga
ccaggtggtctcctcccagcggcgaaccggcaccagcggcatcagcgcattgcagatcag
cacttcatcggcctcccgcaacgtctcgggacgcgctgtcacttcgacaacgcgaaacgt
cgatggtgccagctgcgcgatacagcgctgccgcataatgccgttgaccccggcataatc
gagtcgcggagtaaatacatcacgtccctgacgccagaataaattcgcggcacagcattc
cgtaagccacccgtcactgtcaaggaccagcgcctcatcggcgtccgtctgctcaagatg
agagcggatcagtacctgctcaaggcgattaaggtgcttcaggccggcaagccaggagtt
gcgccccaggggcaccggactctgggtcagagtaatgccctcctcccgccagcgcgcata
atgcgccgggaatggagagaagctgagaatgcgagtgggcgacacgcagcctgccgtact
gtatccccttcccccaacgccgcgggtgagagtcaccttgagcacgccctgcgcgtgcgg
ccgagccagacgctgcatctcttcgctcagcgtcagccagtcgttaaatgggatatgtaa
tttttcacaggttgtctgtaaacgctgcagatgggcgtccagtagcgcaacctgcccttg
ctggatgcgggcggtggtaaaacagccgtcgccaaactgggtagcgcgatcgttcgctgc
caacgtgtcctgtacaacgccgtttatcaagaacataaaggactccttttcactggtcgg
tcagtgtgtcaggacccagagcagagaacaaggggagaaagctgaataaaaaaggcccga
cgaacgggccttttgttaaagcagtaccggggcaagccctgtcacacttttttgaagatc
agcgaaccgttagtgccgccaaagccgaaggagttgcacagggtatactccataccggaa
acctgacgcgcttcgtgtggaacgaagtcgaggtcgcagccttcatccgggttgtcgagg
ttgatcgtcggcggaaccgcctgatcgcgcagcgccaggatagagtaaatcgactctacc
gcccctgccgcacccagcagatgcccggtcatggatttggtagagctcaccagtacgcgg
ctcgccgcatcaccgaagacagacttaaccgcctgcgcttccgctttatcgccggccgcg
tcgaggtgccgtgggcgttgacgtagccgatctggcccggttcgatgcccgcatcgcgaa
tagcattcaccattgccagcgctgcgcccgcgccatcttccggcggtgacgtcatgtggt
aagcatcgctgctcatgccgaaaccaacgatctcggcgtagattttggcgccgcgttttt
tggcatgctcgtactcttccagcaccaccatacccgcgccgtcgcccagcacgaagccgt
cacgatctttatcccacggacggctcgccgcctgcgggttgtcattgcgcgtggagagcg
cacgcgccgcgccgaagccgcccacgccaagcggggtgctggctttttccgcgccgcctg
ccaccatcgcatcggcatcgccataggcgatgatgcgcgcggcctggccgatgttgtgca
cgcctgaagtacacgcggtcgcgatagagatacttggcccacgcagaccaaacatgatgg
tcagatgtccggccaccatgttaacaattgtggaaggaacgaagaatgggctgatcttgc
gcggtccgccgttaaccagcgaactgtggttttcttcgatcaagccgagaccgccgatac
cggagccgatagcggcgccaatacgggttgcattctcttccgtcacttcaaggccagaat
cctgcatggcctgaacgccagcgacaattccatattgaatgaaggcatccatcttgcgct
gttctttgcgcgagataatgtcatcacagttaaaatcctttactaagccagcaaatttcg
ttgcataggcgctagtatcgaaatggtcgatcaggctgatgccactctgaccggcaagga
gagctttccaggtagactctacggtattgccgacaggagacaacatgcccagtccggtca
caactacacgacgcttagacacgtttgtcctccagggagggaaaatagattcttgtggga
caataaaaagataaaactcaggcggtcgaatgaccgcctggagatgttcacttacgcctg
gtggccgttgatgtaatcaatggcagcctgaacggtggtgattttctcagcttcttcgtc
cggaatctcagtatcaaactcttcttccagagccattaccagctcaacggtgtcaagaga
atcagcgcccaggtcttcaacgaaggaagcattgttggtaacttcttcctgcttaacgcc
cagctgctcgccgataattttcttaacgcgttcttcgatagtgctcatactcttaaattt
cctatcaaaactcgctttcgcgatggttttcgtagtgtataaaatgttgaaaaatttgca
actaaatcccggcaggtcttaccacgattttgcgctattttgaggccgtttgccctaaga
acgcaaatcttttcgcacaaaaccgcacagagaaccgtgcgaagtgcgcggttcctgaac
gttttgcacaaatctcggtcagaccatgtacattccgccgttgacgtgcagcgtttcacc
agtgatgtaacttgcttcgtcagaggctaaaaatgcaaccgcgctggcgatttcatttgg
ggtgccaaggcgccccgcaggaactgccgccagcgtacccgcacgctgctcatcggtcag
cgcacgcgtcatgtccgtttcaataaagcccggagcaacaacgtttacagtaataccgcg
ggacgcaacttcacgcgccagtgatttactgaagccgatcagacccgctttcgccgcggc
gtagttggcctgacccgcatttcccatggtaccaaccacagaaccgatagtgataatacg
tccatgacgctttttcatcatagcgcgcattaccgcttttgacagacggaaaaccgatga
caggttggtttcgataatatcgttccactcgtcatctttcatgcgcattaacagattgtc
gcgagtgatcccggcattattcaccaggatatccacttcgccaaactctgcgcgcacatt
ttccagaacagattcaatagatgccgggtcggtcacattcaacatcagacctttaccatt
ggcgcctaaatagtcgctgatcgcctgcgcgccgctttcgctggtcgcagtaccgataac
tttcgcgccacgggcgacgagcgtttcagcgatggcacggccaataccgcggcttgcacc
ggtaaccagcgcgatttttccttcaaaactcatggttttcctcttttattgctcaagcgc
cgcagacatcgccgccggctcgttaagcgcggaagcggtcagggtgtcaacaatacgttt
ggtcaggccggtgaggactttacccgggccaacctcatacagatgcgatacgccctcggc
agccataaactcaacggttttggtccactgcaccgggctgtacagctggcgcaccagcgc
gtcgcgaatggcgtccggcgcggtttcgcacttcacgtcgacgttattcaccaccggaat
cgtcggcgcgttgaaggtgatcttctgcagctctaccgccagtttttctgcggctggctt
catcagcgcgcagtgggacggcacgctcaccggcagcggcagcgcgcgtttggcaccggc
ggctttacaggcggcgcccgcacgttcaacggcctctttgtgcccggcgataaccacctg
gcccggagaattgtagttcaccggagagaccacctgcccttcggcagactcttcacaggc
tttggcgatagcggcgtcgtccagaccgataatcgcggacatggcgccggtaccttccgg
tacggcttcctgcatgaatttaccacgcagctcaaccaggcgaacggcatcagcgaaacc
gataacgcccgcgcataccagcgcggagtattcgccgaggctgtgacccgccagcagcgc
tggcgctttgccgccctgctgttgccagacgcggtacagcgccacggaggcggcgagcag
cgccggttgagtctgccaggtcttattcagttcttctgccgggccctgttgcgtcagcgc
ccacagatcgtaacccaacgctgcggaagcttcaccgaaggtctcttcaatgaccggcca
ggcggcagccatttcggccagcatgcctacggcctgagagccctgccccgggaacacaaa
tgcgaattgcgtcatgtttaaatccttatactaaaaacgaaccagcgcggaaccccaggt
gaaaccgccaccaaaggcttccagcaaaatcagctgaccgcgctgaatacggccatcgcg
gacggcctcatccagcgcgcaagggactgacgccgcggaggtgttgccatggcggtcgag
ggtcacaacgacgttatccatcgacatacccagtttcttcgccgtcgcgctgataatacg
caggttagcctgatgcggcaccagccagtccagcgctgaacgttcaagattattcgctgc
cagcgtctcatcaacgatgtgcgccagctcggtgaccgccactttgaagacttcgttgcc
ggccatcgtcagatagatcgggttttccggatcgacacgatcggcgttcggcagggtcag
cagttcgccatagctgccgtcggcatgcagatgcgtcgagataatgcccggctcttcgga
ggcgcccagtacaaccgcgccggcgccgtcgccgaaaataataatcgttccgcgatccgc
cggatcgcaggtgcgcgccagcacatcggcgccaacaaccagcgcataatctaccgcgcc
gttcttcacatactgatcggcgacgcttagcgcataggtgaaacctgcgcaggcggcggc
gacatcaaacgccgggcaacccttaacgcccagcattgactggatctggcatgcagaact
cggaaacgcgtgcgtgccggaggtggtcgcaacgataatcagaccaatttgctccgcgga
cacgcccgccatcgccagcgcctgctttgcggcttcaaagcccatcgtagcaactgtttc
atgcgctgcggcaatacgacgctcacggatacctgtgcgggtgacaatccactcgtcaga
ggtttctaccattttttccaggtcggcgtttgtacgcacttgctcgggcagatagctgcc
ggtaccaataatcttcgtatacatgtacgctcagtcactcttgggtgatatacccgcctc
gttcaaccgccgcggcgtcaatcgtggccattcgtcccgctttgctgtcgggcgtcacgt
cactgt
>IonXpress_008_rawlib.basecaller_c5
cacggatgctggctttcatgtattcgatgttgatggccgttttgttcttgcgcggatgct
gcttcaaggtttttaccctgccgggacgctcggcgatcagccagtccacatccacctcgg
ccagctcctcgcgctgtggcgctccttggtagccggcatcggctgagacaaattgctcct
ctccatgaagcagattacccagctgattgaggtcatgctcgttggccgcggtggtgacta
ggctgtgggtcaggccactcttggcatcgacaccaatgtgggccttcatgccaaagtgcc
actgattgcctttcttggtctgatgcatctccggatcgcgttgctgctctttgttcttgg
tagagctgggtgcctcaatgatggtggcatccaccaaagtgccttgggtcatcatgacgc
ctgcttcggccagccagcgattgatggtcttgaacaattgacgggccagttgatgctgct
cgagcaggtggcggaaattcatgatggtggtgcgatccggcagggcgctatccagggata
atcgggcaaacaggcgcatggaggcgatttcgtacagggcatcttccatggcaccgtcgc
tcaggttgtaccaatgctgcatgcagtgaatacgcagcatggtctccagcggatagggcc
gtcggccattgcccgccttgggataaaacggctcgatgacagcggtcatattctgccatg
gcagaatctgctccatgcgggagaggaaaatctcttttcgggtctgacggcgcttagtgc
tgaattcactatcggcgaaggtgagttgatggctcatgatgtccctctgggatgcgctcc
ggatgaatatgatgatctcatatcaggaacttgttcgcaccttccctaacataatgacta
ctccatttgtttttgaatgaaatgtaagactgaattaacgtcattttcctgctgaagaaa
ggtcacaatatctgactcgatcagcgaggctatcagttggatcattttgatatgactgtc
agcatcggcgccggcgatcgcgatgaccacggaaaccggatcgaactcatcgtggccgaa
ggagattggcgtggcggtggtgacaagtgagaacccggtctgtaatgcccctttttccgg
ccgggcatgcggcatggcaatcccgtcatctatcacgatggcggcgccaaaatcttcata
taccgtcagcatctcgttgacatattcggcgctgcaaatctggcgcctggcaagtaatga
acccgccagttcgatggcctcttccgcacgggaaatattctgcttaagggcgattaacga
cgggtcaaaaataatttccatcctcagctcctgaacgtattcctgttcctgagttaaatc
atgaccaaatacattgatgaaaatgatggatgagatcacatccgcggttttaaatattga
tggggatcacatcgacggcaaagtaccggcagaaaaagatataaataatttataagtttt
tcaggctgttatgaaggctttgtattttgacgctgaaatttggcagagaaaaagtgagag
gtagggcgaattttttcggcagaagtgtatcgctggtcacaaatatcggcgggtcatttt
cttaaattttgacgccgctaacaaaaaaggcccgcctgagcgagccttttattaaaacgc
gtgccgattacaggctggagacgttttcggtcaggtattttgcaacgccttccggagagg
cggccataccttcttttcctttttcccactgcgccgggcagacttcgccgtgctcttcgt
ggaactgcagggcgtctaccatacgcagcatttcgtcgatgttacggcccagcggcaggt
cgttaaccacctgatgacgaacgataccgttggcgtcgatcaggaaggagccgcgcagcg
ctacgccttcgtccggatgctcaataccgtaagctttctggatttcacgtttgatgtcag
caaccatcgcgtatttaaccgggccgataccgccctggtctaccggggtgttacgccatg
cgttgtgcacgaactcggagtcgaaggaaacgccaaccacttccacgccgcgtttctgga
attcttcgtaacgtttgtcgaacgcgatcagctcagacgggcacacgaaggtgaagtcca
tcggccagaagaacagaacggtaggtttaccgttggtgtgctgtttgaaattgaatttct
caacgatctcaccattacccagcacagcggctgcagtaaaatccggcgcttgacgagtga
ccagaaccatttgattctcctgtaattactaaggttatttggaacgcaacgcgggcaagt
atagagcctgcccggcaataacacaaagaggcgctaacaatcgttcagccagcttttacc
tatcaatgacgtggctattacagctgtttgttttctgccaggcgcatcatctgcggataa
aagcgccagaactgcgtctccagacggtcgtaatgggtatccagatcctgccaggagtcg
cgtagcgcctcgagacgtggacggcggctggccatgccgttcagcacgcgctgaataaaa
tccatttcccgatagcgctccagccagcgctccgaccacagatattgattgagattgacg
aagcggggcggcgagtcgggcaggatggggacgatctgccgctcggcgtagcgtacgaac
tcgtccagcggcaggtcaggggagagctgcgcccagtgctgggacaggaaatgatcccac
atgacgtcgagggtgatgggggcgacgcggcgggtctgcgggcgaaaccactcccgcgcc
tctttgacttccgccaggttgtcagtcatcacgtcaatccgccgatgcataaagatgccg
tcgatgatctccgccggatagtcgccctgcgggttgccgcgcacgaagtcggccatcagg
ttgccgggcaacgaactgtcggcgagatgggccaggtgcaggtgggcgagaaaattcata
aaacgacatcctttaaatacgagcgggcaggtggaaacaccgatgttgcgctgaacgccg
cctcggtggccgaatggcatgctgtctggccgcgcgcggcacctttgccaccggtaaggc
attcggttgccgcatggcggcattcggaatgatttggaatatagattatgtcattcatcc
ggaggggtaaaggttgcagccagaccgccccggcactagactacccgcctctttattcag
tctgagttaccgtcatgcgcgttaccgattttgcttttgaactacccgaatctctgatcg
cccactatccgatgcctgagcgcagtagctgtcgcttgctctccctggacgggccgacgg
gcgcgctgacgcatggcaccttcaccgacatcctcgataagctcaatcccggcgatctgc
tggtatttaacaacacccgggtgatcccggcgcgtctgttcggccgcaaggccagcggcg
gcaagattgaagtgctggtggagaggatgctggatgataagcgcattctggcccatattc
gcgcctcgaaagcgccgaaaccgggcgccgaactgctgctgggcgatgacgaaagtatta
aggccacgatgctggcgcgccacggcgcgctgtttgaagtggagtttaacgacgagcgcc
cggtgctggagatccttaacgggatcggccatatgccgctgccgccctatattgaccgcc
cggacgaagacgccgaccgcgagctctatcaaaccgtctacggcaccaggccgggcgcgg
tagccgccccgaccgccggtttgcatttcgacgaaccgctgctggacaaactgcgcgcca
aaggcgttgagatggcgtttgtcaccctgcatgtgggcgcgggcaccttccagccggtgc
gcgtcgacagcattgaagagcacaccatgcactccgaatatgccgaagtgccgcaggagg
tggtcgatgcggtgctggcggcgaaagcgcgcggcaaccgcgtgatcgcggtgggcacca
cctcggtacgttcgctggagagcgcggcgcaggcggcgaaagacgcgctgatcgcgccgt
tcttcgacgatacgcagattttcatctacccgggttatcagtaccaggtgatcgatgcgc
tggtgactaacttccatctccctgaatccacactgattatgctggtgtcggcgtttgcgg
gttatcagcacaccatgaacgcctataaggtggcggttgagcagaaatatcgctttttta
gctacggggatgcgatgtttatcacgtacaatccgcaggctatttctgagcgtccctgaa
aaggccggtacgccggcttgtagacgccataacgcatttttttagctacggaatcattcc
gtggcgagtatgaaaacgtcggactgtttttctgacgcaggagcaagcatgaaatttgaa
ctggataccaccgacggtcgcgcccgccgcggtcgcctggtgtttgagcgcggcgtggtg
gaaacaccggcctttatgcccgttggcacctacggcaccgtcaaagggatgacgccggaa
gaggtggaagccaccggcgcgcagattattctcggcaacaccttccacctgtggctgcgc
ccgggtcaggagatcatgaagctgcacggcgatctgcacgactttatgcagtggaaagga
ccgatcctgaccgactccggcggtttccaggtgttcagccttggcgatatccgtaagatc
accgagcagggcgtccacttccgcaatccgatcaacggcgatccgattttcctcgatccg
gaaaaatcaatggagattcagtacgatctcggctctgacatcgtgatgatcttcgacgaa
tgtacgccgtacccggcggactgggattacgccaagcgctcaatggagatgtctctgcgt
tgggcgaagcgcagccgcgaccgtttcgatagccttggcaataaaaatgcgctgttcggc
attattcagggtagcgtttacgaagatttacgcgatatctcggtgaaaggtctggtagag
attggctttgatggctacgctgtcggcggtttggcggttggtgagccaaaggaagacatg
caccgtattctggagcacgtctgcccgcagatcccggccgataaaccacgatacctgatg
ggcgtcgggaagccggaagatctggtggaaggggtacgtcgcggtatcgatatgttcgac
tgcgtcatgccgacgcgcaacgcgcgtaacggccacctgttcgtcaccgacggcgtggtg
aaaatccgcaacgcgaagcacaaaagcgataccgcgccgctggacgccgagtgtgattgc
tatacatgtcgcaattattcacgcgcttacttgcatcacctcgaccgttgcaacgaaata
ttgggcgcgcgtctcaataccattcataacctgcgctactatcagcgtttaatggctggt
ttacgcaaggctatcgaagagggtaaattagagagcttcgtgaccgatttttaccaacgt
caggggcgcaccgtgcctcctttgaacgttgattaattttaataatgagggaatttcaat
gagcttttttatttctgatgcggtagcggcaacgggtgcaccggcgcagggcagcccgat
gtctctgattctgatgctggtggtgttcggtctgatttttttacttcatgatcctgcgtc
cacagcagaagcgcaccaaggaacataagaacctgatgaactccatcgccaaaggtgatg
aagtgctgaccaacggcggtctggtcggtcgcgtgaccaaagtggcggaaactggctaca
ttgctatcgcgctgaacgataccactgaagtggttatcaaacgtgacttcgttgctgccg
ttctgccgaaaggcaccatgaaggcgctgtaatctaacttttcccaaagggaactgccgt
gttaaaccgttatcctttgtggaagtacgtcatgctggtcgtcgtcattgtcgtcggcct
gatctatgcgcttcccaacctgtatggtgaggatccggctgttcaaatcactggcgcgcg
cggcgtcgccgccagtgagcaaacgctgatccaggtccagaaaactttacaagaagaaaa
aataaccgcgaagtctgtggcactggaagagggcgctattcttgcgcgcttcgacaccac
tgatacccagctgcgcgcgcgcgaagcgctgcttaacgtgctgggtgacaaatacgtcgt
ggcgctgaaccttgctccggcaaccccacgctggctggcggcgctctatgccgagccgat
gaagctgggtcttgatctgcgcggcggcgtgcacttcctgatggaagtcgacatggacac
cgcgttaggcaaactgcaggaacagaacatcgatagcctgcgcagcgagctgcgcgacaa
aggcattccttacgcgaccgtgcgtaaagaagacaactacggtctgagcatcgtcttccg
cgacagcgcggcgcgcgaccaggctatctcttatctcagccctcgccatcgcgatctggt
tatttcctctcagggtgacaacagcctgaaagcggtgatgaccgatgagcgcctgaaaga
agcccgtgagtacgcggttcagcagaacattaatatcctgcgtaaccgtgtgaaccagct
gggcgtcgccgagccgctggttcagcgtcagggcgctgaccgcatcgtggttgagctgcc
gggtatccaggataccgcgcgtgcgaaggaaatccttggcgcgaccgcgaccctcgagtt
ccgtctggtcaatactaacgtggaccagtccgccgccgcctctggccgcgtgccgggcga
ctcggaagtgaagcagacgcgtgaaggccagccggtagtgctgtacaagcgggtgatcct
gaccggggaccatatcaccgactcgacctccagcatggatgagtacaaccagccgcaggt
caacatctcgctggacagcgcgggcggtaacatcatgtctaacttcactaaggacaacat
cggcaagccgatggcgaccctgttcgtggagtataaagacagcggtaagaaagacgctaa
cggtcgcgctatcctggcgaaagaggaagaggtgattaacatcgccaacatccagtcgcg
tctgggtaacagcttccgtatcaccggtatcagcaatccgaacgaagcgcgtcagctgtc
gctgctgctgcgtgccggcgcgctgattgcgccgattcagatcgtcgaagagcggactat
cggcccaaccctgggaatgcagaacatcaagcagggtctggaagcctgtctggccggtct
ggtggtctctatcctgttcatgatcctcttctataagaagttcggcctgattgcgacctc
ggcgctgattgccaacctgatactgattgtcggcattatgtccctgatcccgggggcgac
gctgaccatgccgggcatcgcgggtatcgtgttaacccttgcggtggcggtcgatgctaa
cgttctgatcaacgagcgtatcaaagaagagctgagcaacgggcgtaccgttcagcaggc
gattgacgaaggttatcgcggcgcgttcagctcgatcttcgacgccaacgtgacgacgct
tatcaaagtgatcatcctgtacgcggtcggtaccggtgccattaaagggtttgcgattac
caccggtatcggtatcgcgacctcaatgtttaccgctatcgtcggcacccgtgccatcgt
gaacctgctgtacggcggcaagcgcgttaaaaagctgtctatctgaggagtgcgttgtgg
cacaggaatatactgttgaacaattgaaccacggccgtaaagtctgggactttatgcgct
gggactactgggccttcggcatttcaggttttctgctgattgtgtcgatcgccatcatcg
gcgttcgcgggtttaactgggggctcgatttcaccggcggtacggtgattgaaattaccc
ttgagaaaccggtcgatctggaccagatgcgcgattccctgcagaaagcgggctttgaag
agccgcaggtgcagaactttggcagcagccgcgacatcatggtacgtatgccgccggtgc
atgacgccaacggcagccaggagctgggcagcaaggtcgtgacggtgattaacgaatcga
ccagccagaatgcggcagtgaagcgtattgagtttgtcggcccgagcgtcggcgcggacc
tcgcgcaaaccggcgccctggcgctgattgcggctctggtctgtatcctgatctacgtcg
gcttccgcttcgaatggcgtctggccgccggggtggttatcgccctggcgcacgacgtgg
tgatcaccatgggcgtgctgtcgctgttccatatcgagatcgacctgaccatcgtggcct
cgttgatgtcggttatcggctactcgctgaacgacagtatcgtggtatcggaccgtatcc
gtgaaaacttccgtaagatccgccgcggtacgccgtatgagatctttaacgtgtcgttga
cccagacgctgcaccgtaccttgatcacctctggtaccactttgatggtgatcctgatgc
tgttcctgttcggcggcccgattctggaaggcttctcgctgaccatgctgatcggtgttt
ctatcggtacggcttcctctatctacgtcgcctccgcgctggcgttgaagctgggcatga
agcgcgagcatctgatccagcagaaggttgagaaagaaggggcggatcagccgtctattc
tgccgtaatccggttcagttgagataaagctatcccggcccttgcggccgggattttttt
gcccgcgacaaaacctgctgacagtatgctgtcaggagccctcccatacactgcctctga
actcactaacgagcaggaggaagcatgaacaacgtgattaactggtttgaaattccggtc
gccgatatggatcgcgccgtcgcgttttatgagccggtgatgcaagtgtcgctgcgtcgc
gaaaccatggactgcgccgagctggcggtgttcccgcatcaggatccggcccccggcggc
gcgctggccaaatttgaaggtatcgcgccctcggcgcagggcgctattatttatctgcat
actgatcatcttgccgccacgctggagcgcgttgcctcggcgggtggggcctgtgtcttc
ggcccgctgacgctgccgaatgatattggcaccatcgccctgtttaccgacagcgagggc
aaccgcgtcggcctgcaccagccggcttaaccttaacttttggtgaagtgagacatgacc
cgacgcgccgaccgtttatttcagattgtgcagatcctgcgcggcaggcggctcactacc
gccgcgctgctggcggagcggttgggcgtgtcggagcgtaccgtctatcgcgatattcgc
gatctctccctctccggcgtaccggtggagggcgaagcgggcagcggctaccggctgctg
gcgggctacgatctgccgccgctaatgctgaccaccaaagagtccgaggcgctgatcgct
gcgattcggctgctgaaaacctggggcggtgaggcgctgtcgcagtcgctggagtccgcc
caggaaaaaatgctggcgatcctgccggaggcgcgtcggcgccaggcggagcagactcgc
ctgtttgcccctgaccttggcgcgcatcgctatgctaaaacccattttgacgttatccac
caggccgtatccaatcagaaggtattacagcttcgctaccaggatgaatccggtcaggtg
acgtggcgtgaagtgctgcccctggggctgtttttctggggcgaacgctggctgttggtg
gcctggtgcgaactgcgcaatgattaccgcaattttcgcctcgaccgttgtctggaggtc
agaaggaccgaacgtcgattcagcgagtgcgccgaccgctcgttaagcgattttctgcgc
aaggtccggtgcgaggtgcgggagaaataaaaaagcccgggcagcaggagctgcggcccg
ggcgctgtcttgctgtatcagcaatcagaagttgtagccgaccacgaagtaaccacccca
gccggtcgagcgaacgctgaacggaccatcgccgaagttcagcttcgcatcatcagccca
ctggccgccgttatggaagtaacgggcgacgatagagtagtgccagtgcgcgtagttcag
cgccaggatgtggctggaggcgatagagttgctggtgcgcgcgtgcttcccgttcagatc
gtagaagttgtcatcgccgaggtcagaaccccagtcgaagttggtgaagccgatgtagct
cagcgaaccgccccacaggtcggtcagcggcacaaagtatttcactttgaagcgatagcc
gtcccattcgttttcgttggacgcgccgtagttctgccactggtacttggcgtagacgtt
cagcgacaggctcattggcaggccggtatcgatatcggtacccagacccatataccaggt
gctctgctcctgggagtcgttgcggcccatatcgtagatatagttgttggcgaaatacca
ttctttgaacggcccgaagctcaggtcggtattggtcagcttatcgatagagaaacgcgg
ttcgatctccataaacagcggggaacctttgttccagataccttttgccgtgctgttgcc
gccgaagaataccggggcatcaatatagccgtagaaatcaaaccagtcttttttggcgaa
cgcttcgtattccaggtaggtatcgttacggatctgcggtccaaaacgggtgtggtagct
gcccaccacgttaacactctggtgccaccagtcagacagatactgcggtttgtcgttttc
tgccgcgcccgcggcaaaagtagtggagagcgccacaaccgcacccgctgccagtaatgt
ttttttcatagtaatgccactgtttaaattgagcctgaaggcgttaaaagaagtgccgaa
gcgtttctaaatatttcgtctttctgtgggggtctattataggaatcattgctcacaaaa
atacgtgttgtttcacataaccagaacatgcgtaatcgattgcgttcacgattctatgca
tttcttgacaaaatgctactgaaaatcgcgctgcagaacgatttctaatgaactcttgcg
aaaagttgtaagtggataagaaagacggggcaggacgtagccgggcggggcaggcccggc
tgaaggcttactgggcggcggcgggctggatatcgtgtacgcgaataaaaccgactttat
ctggcgttacattgaggcgcaacgggatatcgacatcgctgggggcgagggtgctggccg
gcgcgctaatcagctgatcctgaacattgacttcctgatagctgtgggtggtgccggtga
tctgtccggaagcgacggtggcggtgaaggccggcagcggatcgttggattcgccctgaa
tgcgtaaggtcaggcgtgacccatcgccatccggggtaatactgcccaccgacatgcgca
gggtgccgatctggctctccagccgcgccggggtcttggcctccggcagcagatagacgc
cgcgggtggatttggcgttcagcgcgttttgctgggtgattttgatcgtttgctggttga
gctgggtcatctcctggctcagcgtactcacgctctggtgcatctggcggatttcgcttt
gctgggcgcaggcggtcagggtgaacaggcagcccgcgatggcgagcttcaggtaacgtc
ttgtcatggtcaggattccgtttacagaggatgcttaatggtagccaaaccggcctcatc
tcccatagatcctttgtctcaaaagctctttctttgtagtccggtcacttcgcggtaaac
tactcttcagtttaactacctgtcaggacgcgctatgcattgccctttctgtttcgccgt
ggataccaaagtgatcgactctcgtctggtgggggaaggctcttccgtgcgtcgccgtcg
gcagtgcctggtctgtaacgaacgctttaccaccttcgaagtggcggagctggtgatgcc
gcgggtggtgaagagtaacgatgtgcgcgaacccttcaacgaagacaagctgcgcagcgg
gatgctgaaagcgctggagaaacgtccggttagcgccgacgacgtggaaatggcggtcaa
ccatatcaagactcatctgcgcggcaccggcgagcgcgaagtggccagcaaaatgatcgg
caacctggtgatggagcagctgaaaaagctggataaagtcgcctatattcgcttcgcgtc
ggtctatcgcagcttcgaagatattaaagaattcggcgaagagatcgcccgcttacagga
ctaagccatgcaggacgaaatgtacatggcgcgtgcgctgaagcttgccgcgcgcggtcg
ctttactacccatcctaaccctaacgtcggctgcgtcattgtgaaagacggcgagatcgt
cggcgaggggtttcactatcgcgccggcgagccgcatgctgaagtgcacgccctgcgcat
ggctggcgaaaaggcgcgcggcgccaccgcctacgtcactcttgagccctgcagccacca
tggccgtacgccgccatgctgcgatgcgctgattgccgccggcgtcagccgcgtggtcgc
cgcgatgcaggatccgaacccgcaggtggcggggcgcggtttgtatcgcctgcagcaggc
cggcattgaggtcagccatgggctgatgatgaacgaagcggaagcgctgaataaaggctt
tctgaagcggatgcgcaccggttttccctgggtgcagctgaagctgggcgcctcgctgga
cggccgcacggcgatggccagcggcgaaagccagtggatcacctccccgcaggcgcgacg
cgacgtgcagcgtctgcgcgcccagagccatgccatcctgaccagcagcgccaccgtgct
ggcggacgatccggcgctgaccgtgcgctggcaggagctgagcgccgatacccaggcgct
ttatcccgaagagaatttgcgccagccgctgcgcgtcgtcatcgacagccagaaccgcgt
cacgcctgagcatcgtattgtgcagcaggcgggggaaacgctgtttgcccgcctgcgcgc
cgatgaacggcagtggccggaaagcgcccgcacgctgctggttccggagcataacggcca
tctcgatctggtgctgctgatgatgctgctcggcaaacagcagatcaacagcgtctgggt
tgaggcaggggctacgcttgccggggcgctgctgcaggcgggtctggtcgacgagcttat
cgtctatattgcgcctaaactgttaggcaatgcggcgcgtggattatgcgcgctgccggg
gcttgaagagctgagccaggccccccattttaaattcaatgagatacgtcaggttggccc
ggatgtctgcctgcatttaaccactgcgtgaggctttcctgattattaggaagcagcgct
cagaataatatgataaaatccgccccccttgcggggcacatgaacccgaaggaagagtat
gaacattattgaagctaacgttgctaccccggacgctcgcgtcgccatcaccattgcgcg
tttcaacaactttatcaatgacagcctgctggaaggcgcgattgacgccctgaaacgcat
tggtcaggtaaaagatgaaaacatcaccgtcgtttgggttccaggcgcgtatgagctgcc
gctggcggctggcgcactggcgaaaaccggtaaatatgacgcggtgatcgcgctggggac
ggtgattcgcggcggtaccgcccactttgaatatgtggcaggcggtgccagcaatggcct
ggcgcatgtcgctcaggacagcgaaatcccggtagcctttggtgttctgaccactgaaag
tattgaacaagccattgagcgcgctggcaccaaagccggtaacaaaggtgcagaagctgc
gctgaccgcgctggaaatgattaacgtattgaaagccatcaaggcctgatttttgtaagg
ggaattccgtgaaacctgctgctcgtcgccgcgcccgtgagtgtgccgttcaggcgctct
actcctggcagttgtcccacaacgacatcgctgatgtcgaataccagttcctggcggaac
aggacgtaaaagatgttgatgttctgtatttccgcgaactgctgtccggagtggcgacta
acagcgcgtacctcgacggcctgatgaagccctacctgtcccgccagctggaagagctgg
gccaggttgaaaaagcggtgctgcgtatcgcgctgtttgagctgtccaaacgtgatgacg
taccgtataaagtggccatcaatgaagctatcgaactggcgaaaaccttcggcgctgaag
atagccacaagttcgttaacggcgtgctggacaaagcggctccggtaattcgtccccaca
agaagtaaactgcaggccgggttttgcgagggtcgcctcgcagcccggccttatttatta
ttttgctgaggcataacgtatggcatgcggcgaattctccctgattgcccgttattttga
tcgcgttaaaagcgcccgccttgatgttgaaaccggcatcggcgatgactgcgcgctcct
gcatattcccgagaaaaaaacgctggcaatcagcaccgacaccctggtggcgggcaatca
cttcttacccgatatcgaccctgccgacctcgcctataaagcgctggcggtgaacctgag
cgacctcgcggcaatgggcgcggagccggcgtggctcacgctggcgctgaccttgccgga
ggtggatgaagtctggctggaagccttcagcgacagcctgtttgtccagctggactatta
cgatatgcaactgattggcggcgacactacccgtggcccgctctccatgacgctgggtat
ccacggctttgtgccgccgggacgcgccatgaaacgcgctggcgcgaagccgggggactg
gatctatgttaccggcactccgggagacagcgccgccggtctggcggtactgcagaatcg
tctaacggtggatgaaccgtctgacgccgactacctgctggcccgtcatctgcggccgat
gccgcgcgtgctgcagggccaggcgctgcgtgacctggcgacatcggctatcgatctctc
cgacggcctgatctccgatctgggccatattctcaaagccagcggctgcggcgcacgtat
cgatctcgatgccatgccgtactccgatgcgatgctgcgccaggttgattctgagcaggc
gctgcgctgggcgctcgccggcggggaagattacgagctgtgctttaccgtaccggagct
gaaccgcggggcgctggacgtggctcttggccatcttggcgcgcgttttacctgtatcgg
acagattgcgccggagagcgaagggctgcagtttatccgcgacggtaagccggtcgcgct
tgatttaaagggatacgatcactttgcgtagtcgagacgaggcgcttagccgcctgagta
tgcgtaatccgtggcatctgctggcgaccggctttggcagcggcttaagcccggtggtgc
cggggacgatgggctcgctggcggcgatcccgttctggtatctgatgacctttctcccct
ggcagctttactcgctggtggtgatgatgagcatctgtatcggcgtctatctgtgccatc
gcacggccaaagatatgggcacccatgaccacggcagcatcgtctgggacgagttcgtcg
ggatgtggatcaccctgatggcgctgccgaccctggactggcagtgggtggccgccggct
tcgtgattttccgtatcttcgatatgtggaagccgtggccaattcgctggtttgatcgca
atatccacggcggaatggggattatggtcgacgacatcgtcgccggcgtgatctccgctg
gcgtgctgtacgtcattggccatcactggcccatcggtctgctttaaccgcctctccccg
gcaacgctacgctgccggggaaaccacgcccttcacttaaatcccaccaccggatgcggc
tgatacggcgcctccagcttgtcgatctgttccggggagagcgtcaaatccaccgcctgc
agcagatcatcgagctgttcctgacgcgacgggccgataatcggcgcggcgacgccgggt
ttgcttaacagccaggcgagagcgacctgggcgcggctggcgtcgagttcttccgccacg
tccgcgagattcccggcgatctgcgcatcgttttcttcactggcgctgtacagcgatttg
ccgaactcatctgagaccagccgggcggtggtctcaccccaggggcgggttagcctgccg
cgcgccagcggactccatgggatcaccgctacgccgttacgttggcacaggggcagcatc
tcattctcttcttcccggtaaatcaggttgtagtgatcctgcatggtaacgaagcgcgcc
cagccgttctgctgctggagcgccagcgcctgggcaaactgtcgggcatgcatggacgag
gcgccgatatagcgcgctttgccggctttcaccacctcgtccagcgcttcgagcgtctct
tcaatcggggtggtatagtcccagcggtggatctgcagcaggtcgacatagtccatcccg
agacggcgcaggctgtcgtcgatggagcgcaggatctgcgtccgggaaagtccttccgcc
agatcgccgacctggtgatacaccttggtggcgacaaccacctcgtcgcggcgggcaaag
tcgcgcagggcgcggccaacgatctcttcgctgctgccgtcggagtagctatttgcggta
tcgaagaagttgatgccgccttcaatggcgtgctggataagcgggcggctgctctcttcc
ggaagcgtccaggcgtgtctgccgcggtccggctcgccgaaggtcatgcagccgaggcag
agtcgggaaacacgtaaggcagtatcaccgagggggatatagtgcatagtgcgctcctgc
tattcatcaagggtatcccttaagcatagcaggagcggaaggggcaattatgccagccag
tcgcggattttggcttcaataccggcggcatcaaggccgaggtcggcgcggatctcttcc
tgagtgccctgaggaataaaataatccggcaggccaatattgagcaccggtaccgcccgg
cgatgggccatcagcacttcgttcacgccgctgccggcgccgcctatgatggcgttctct
tccagcgtcaccagcgcgtcgtgctcgccggccagctggaggatcagcgcggtatccagc
ggtttcacaaagcgcatatccacgagggtggcgttgagtttgtccgctaccgccgcggct
tccggcagcagggtgccaaagttgaggatcgctattttctcgccctgacgtttcaccacc
cctttgccgatcggcagcgatgccagcggctcgagcgtcgcgccggtgccgctaccgcgc
ggatagcgcaccgcgcaggggccgtcgctgtagtggtagccggtgtacagcatctggcga
cattcattttcatcgctcggggtcattaccaccatatccggaatacagcgcaggaaggag
agatcgaacgctccctgatgcgtctggccgtctgcgccgacgatcccggcgcggtcgata
gcaaacagcaccggcagcttctggatagccacatcgtggatcacctgatcgtaggctcgc
tgcaggaaggtggagtagatcgccaccaccggcttgtagtcgccaatcgccagcccggcg
gcgaaggtgaccgcatgctgctcggcaatggcgacgtcaaagtaccgatcggggaatttc
ttcgaaaactccaccatccctgaaccttcgcgcatcgccggcgtgatcgccatcagcttg
ttgtctttggcagccgtttcacacagccagtcgccgaagattttcgagtaggaagggagg
ccgccgctgcttttgggcagtacgccgctggtatggtcgaattttggcaccgcatggaag
gtgatcgggtctttctcggcgggctcatagccgcggccttttttggtcataatatgcagg
aactgcgggcctttcaggtcgcgcatgttcttcagcgtgctgaccagaccgagcacgtca
tggccatccaccgggccaatgtagttaaagcccagctcttcaaacagcgtgcccggcacc
accatccctttgatatgctcttcggtacgcttaagcagctctttaatcggcggcaccccg
gagaagacctttttgcccccttcgcgcagggtggagtagagcttaccggagagcagctgc
gccagatgattgttcagcgcgccgacgttctcggaaatcgacatttcattgtcattcagc
accaccagcaggtcgggtttgatatccccggcgtggttcatcgcctcaaacgccatgccg
gcggtgatcgccccgtcgccaatgacgcacaccgcgcgccgctgcttatcctctttcgcg
gcggcgatagccaccccgatacccgcggaaatggaagtggaggagtgaccgacgctcagc
acgtcatactcgctttcaccgcgccacgggaagggatgcaggccgcctttctgacgaatg
gtgccgattttgtcccggcgaccggtcagaattttatgcgggtaggcctgatggccgacg
tcccagatcaggcgatcgaacggcgtgttatacacgtagtgcagcgccacggtcagttcc
accgtgccgaggccagaggcaaagtgaccgctggaacggctgacgctgtccagtagatag
cgccgcagctcatcacatagcttcggcaggctctcttttggcaacaggcgcaactcctgg
gtggaatctaccagcgccagggtcgggtatttggcaatatcaaaactcatcagagactca
ttttttgtttatttatcgcgctgaataatgtaattcgcgagcgcttccagtgccgaagta
tccagagattgtgcggccagctcatctaacgaccggcgggcatcagcgatcaggtcgtgc
gctttcttccgggcttgctcaagacccaggagggcgggataggtgcttttacccaattgc
tggtcggcaccctgacgtttgccaagggtcgcagtatcccctaccacgtcgagaatgtca
tcctggacctggaaggcaagaccgatattttccgcatagcgatccagcgcgggcagggcg
gcgcggccgcgttcgccggcgctcagggctcccatccggacggcggcgcggatcagggcg
cccgttttgtggcgatggatacgctccagcgcctgtaaatcaacctgctgtccctcggcc
tgcagatccagcgcctggccgccgcacatgcccgccacgccgctggcctgcgccagttcg
gaaaccatcgccagccggtcccggtcaggaacgtcgaccatcggcgcatcactcagtata
gagaacgccagcgtttgcagggcatctcccgcaagaattgcgttggcttcgccaaattta
atatggcaggtcggcaggccgcggcgcagatcgtcatcatccatcgccggcaaatcatca
tgcatcagggagtaggcatgaatgcattcgaccgccgcggcaggagcatccagcgtggta
cggcacacgccgaacatctcgccggtggcgtagacaaggaagggacgcaggcgtttaccg
cctaacaatgcgccataatgcatcgcttccaccagcggagtgttctgaaagggctgcggg
gcgatgaaacggcgcagcgcttcgtttgcctgttccacacaggcctgcaattgttgcggg
aaatccatttattcagcgtccggcgtaaaaggcgtggtcggggaatcttcactatccgcc
agcaggatctgcacgcgctgttcggccttctgcagctgactttgcccctggcgcgccagc
tgtacgccgcgctcaaattcgcttagcgcttcctctaacggcaaatcgccgctttccaga
cggttaacgatctgctccagttcgcccagagcagtttcaaagctggccggggcctcattt
ttctttggcatagtgaatgtagactcttgttatgtcgcgacggcaataccgggtatggta
acgaagtcacgcgtgtaagcaaataacgcgcaatggtgatatactccgcgcccaggatgc
aggcaccggtgtgcgctgctttacaacttttgcttatagccccgtcgggcttgccaacga
actattgtcgctatgaagtttatcattaaattgttcccggaaatcaccatcaaaagccaa
tctgtgcggttgcgcttcattaaaatcttaaccgggaacattcgtaacgttctcaaaaac
tatgatgagacgctggccgtcgtccgtcattgggatcatatcgaagttcgcgcgaaagat
gaaaatcagcgcccggctattcgcgatgcgctgacccgtatccccggcatccaccatatt
ctggaagtcgaagacgtgccgttcacctcgctgcacgatattttcgagcagacgctgccg
ctgtggcgcgaggcgctggaaggcaaaaccttctgcgtgcgagtgaagcgtcgcggcaaa
catgaattcacctcaattgaagtggaacgctacgtcggcggcggtctgaatcagcatatt
gaaacggcgcgcgtgaagctgaccgacccggacgtcaccgtcaatctcgagattgaaaac
gatcgcctgctgctggtgaaaggccgctatgaaggcatcggcggtttcccgatcggcacc
caggaagatgtgctgtcgctgatctccggcggctttgactccggcgtctccagctacatg
ctgatgcgccgcggctgccgcgttcattactgcttctttaaccttggcggcgccgcccat
gagattggcgtccgccaggttgcgcattatctgtggaaccgcttcggcagctcacaccgc
gttcgctttgtggcgattaactttgagccagtagtcggcgaaatccttgaaaaagtggac
gacggccagatgggcgtcgtgctcaagcgcatgatggtccgcgccgcgtcaaaagtcgcg
gaacgctatggcgtgcaggcgctggtcaccggcgaagcgctcggccaggtctccagtcag
accctcactaacctgcgcctgatcgataatgtctccgatactctgatcctgcgcccgctg
atttcgcacgataaagagcacatcatcgacctggcgcgtgagatcggcacggaagatttt
gcccgcaccatgccggaatattgcggcgtgatctccaagagcccgaccgtgaaggcggtg
aaggcgaagattgaagcggaagaagaacacttcgatttcagcatccttgataaagtggtg
gaagaggcgagcaatatcgatatccgcgagatcgcccagcagacggaagagacggtggtg
gaagtggaaaccgtgaccggctttggcgccaatgacgcgatcctcgacattcgctccatc
gacgagcaggaagacaagccgctgaaggtcgagggggttgaagttgtttccctgccgttc
tacaagctaagcaccaaatttggcgatctcgatcagagcaaaacctggctgctgtggtgc
gagcgcggggtgatgagccgtctgcaggcgctttatttgcgcgagcagggcttcaacaac
gtgaaagtttatcgcccgtaacaggttgttatgatgcaaaaggccttccctaatggaagg
cctttttactattggcaggggagtgtattagcgcagggtcagcgccaggtcattgagctg
atcgatgacaatattccagccctcgaaaaatcccatctgctcatgctgctcgcgggtttc
atcatcggcatgcagcaccgtagccgtatagcgacacccgccctgttcatcggcaaaggt
gatgatggccgtcatcgcgaagggggaaacggcggggcgataatccgccgtcagcatcga
ggtcatgacgattttttgttgcgggataacctcaaggaaacagccggggttatcgctgcg
ttcaccgtcaggcccgtgcatcacggtgtgaaaggccccgccggcgcgaaaatcaaaggc
cagaacctcggtttgccagggcttagggcaccaccaggttcggagtaatgccgggtcggc
ccacgcgcgccacagggctggggcgggcgcgctgagcaggcggctgattacaagatcgcg
agaatcggttgcgctccgggacatgctgcgactcctcaggaaaaggggagccagcccgcg
gcgcggaccggctatcaggcttcgtagtaattatagatgccagcggccatcaccagctgt
gaggcgacctcatacgctttctcgcgccccaccagcagatcgatcattttcagggcgaaa
tcaatcgaagtccccggaccctggctggttaacagattcacccgcggatcccagaccact
cttttatcctgccactgctcggcggggatatgttccttcagcgccggaaaaccggtcatg
ttgccgatcgggaacagattatggggtaccagcacggtcgccggggcggcgcagatggcg
gccacaatgcgcccagagagatgaaactggcggacggtttccaccagtagcgtgctgtcg
cggaagcactctgcgcccttgataccgcccgggaggacgatgatatcgaaatcaccatcg
gccacctcgaccagcggcgcatccgccagcagtttgacgccgcgcgaacagacgatggtc
aggctgccgtcgctggcgacgctggcggtggtcacctttactccgccgcggaccagcagg
tcgatagtggcgaccgcttcggtctcttcgctaccaggggcgaggcaaatcagtgccgac
gcgctcatattcattctccttacgcttgatcaattcaaataagcgggcgttttccggtac
ggcgacgccgtgggcgcgggcgcggttgagcagaaaaccggtgatgtagtcgatctctgt
atgccgctgggcgcgaacgtcctgcagcatggaagagatattttctgccgtactttcaat
tacctgttcgacataaaatagcaggttttccgccgaggtatgaataccttcgcgctccat
caccgccgccacctcgcgacaaatggccgcaacttcctgcgtatagtcgcgcagatcgcc
gtttttacaccctttgagcgcggtcagagggttaatcacgcagttaaccgccagcttgcg
ccagatggccgagtggatattgttatgccaggcgacatccggcagcacgctctgcagaac
ttctgcgagatagctgtagtccccctcgtagctttttgccggtccgatatgcgtggtgcc
ctgggcaacgtggatgatgacattcccatcgcgccgcgccgcctgggtcgtggaggccag
cagcaacggctgtttcacgccgcgcagctcctcgacggtgcccatgccattatgtaccag
caaaattggcgtggtgtccggcaggatcccggccaggtgctttaccgcattcgacacctg
ccaggcctttaaggtgacgatcagcagctcgctgctggcgagaaaatcggggtcgttggc
cgtcagcgattcgttgaacactgagccatcggtttcaatgacgttgacgctacagaatgg
ctgcggtacgcgcagccagccctggacttcatgtccctgtttgtacaacgcggtcagcca
tagttgtcccagcgcaccgcatcccagtacggttactttcattgttcctcctcatctgcc
gctatcccaggcgctgatggctaaagtctatctcgtcgcttttcgcatcgtcggacatca
tggggaaaatagcgcgagcgttgcgtaatcagctaagcttccgggataacaagttgagtt
atgccgcgttgcaggtattatgcaacgcaaaagaaacggaaggagaggaaaagatgccat
ctttcgatattgtctctgaagttgatcttcaggaagcccgtaacgcggtggacaacgcga
gccgcgaagtcgagtcgcgttttgattttcgtggcgttgaagccatttttgaattaaacg
acgccaacaagaccattaaagtgctgagcgagtctgacttccaggtgaaccagctgctgg
atatcctgcgcgccaagctgctcaagcgcggcattgaaggcacctccctcgacgtaccgg
aagatatcgtgcacagcggtaaaacctggtttgttgaagcgaagctgaagcaaggcattg
aaagcgcggtgcagaagaagatcgttaaactgatcaaagacagcaagctgaaagtgcagg
cccagattcagggtgaagagatccgcgtgaccggtaagtcccgcgacgatctgcagtcgg
tgatggcgctggtgcgcggtggcgatctgggacagccgttccagttcaaaaacttccgcg
actaaggcggcgggcagacagcaaaaagcggggaattccccgctttttttataccccttt
gatgagctgctctatctcgaagcggttggtgaccttgctgtcgattttgatatacaccga
acgctcctcgggtaccaccagcgcctgatgaaccccgctggcgctcagcagacgcgcctg
cagcgcgctgtcgaccaccacgccgtccggcacctccacccgcaggctgctgacgtacgg
cggctcgctcatggtgctggccaccagcagccacagcatcgccagcagggcgcccagcag
aaacacggtttgcgaatcaaagaaaccatcgacccagccgccaagcgcgccgccaatcgc
cacgccgagaaactggctggtggagtagacgcccatcgcggtgcctttgtagcccgccgg
agactccttgctaattagcgacggcagcagcgcttccagcaggttaaacgccaggaagaa
gagctgaacgcccgccaccagctcccagaagtagcctccggcgccccagaggacaatttc
cgcaatcagcaggatggcgacgcagagcaggaagacgcgcttcatcttgcgcttcacttc
ggcgtagatgataaacggcaccaccgagatgaacgagataaccatggtgaccaggtaaat
cttccagtgctcggcggccgggaagccggcggcctccagttgtccgggcagggcgacaaa
agtggacatcagcataatgtgcaggcacatgatgccaaagttaagcttcagcaggcgcgg
ctccgccagcaccttgctaaagcagcccttcaccatcccggattcgcggttaaggacatg
gttatggctgttgggcaccacccacagggtgagcaggatgccgacggtcgccaggatggc
gatcatccagaacagcgcgtgcagacccagctggtgggtgacaatcggccccagcaccat
ggcgatggcgaaggtgacgccgaagctgacgccgataaaggccatcgctttggtgcggtt
ctgttcgcgggtgagatcggacagcagggccataaccgcggcggcgatggcgccggagcc
ctgcagggcgcggccaagaatgatgccccagatggagtcggtgagcgcggcgatgacgct
gccgagcacgaagataagcaggccgccgacgatcaatggcttacggccaatacggtcaga
taacagtccgaaggggatctggaacaccgcctgcgccaggccgtagataccgatcgccag
gccaatcagcgcttcactggcaccctgcaacgccatgccatacgtggtcagaaccggcag
gaccataaacatgccaagcatgcgcagggagaatactgtccccaaaccccaggtcgcgcg
cagttcccctggcgtcattttgttatcgttcattaccacctcaatataaaaactgcgcct
agtgtagcggcggggggtaagaagcgtaaataaatgtttgtttaacagatattacggggc
tgttgcgcgatgcgacaagttggtaaaaatcaataaaccagtggagggggactccactgg
cgagggggaaaattaaggtaaagtaaagtcaacccactggctgccagcgtcagccgattt
gacgcactgctctacccaatagacgccgtgcagcccggcttcgacgtccggataccagaa
gtcttgcaggaaggcgcgatcgtcgcggtccgtggcgtcaatcgcctgcgcatagcggcg
atagaggttggcccaggcttcgaacagcccttccggatggccgccgccaatgcggtcatc
cgccagcgcgttcggcgacaggtagggcattccacgttccagaatgcgcgccggctcacc
ctgcacctcatagctgagctggttaggatgctcatcccaccattcgatgcttgctttttc
gccgacgatgcgcactttttgcgagtgcatggcgccgctgttgaccgcgctggtccacat
ggatccaaccgcgccgttgtcatattccatcaggacaaaggcgttatcttccagcggcgc
gcgggagggaacaaagctctgacgggagcacatcagccgtttgatattgagctgcggcgc
catggtttcggcgacaaacagcggatgggtggccagatccccaagcacatagctgggccc
ggcaaacttcggcgttactcgccagcgggtggattctgcctgcagctcgacggcctggtt
atggaagccgtgggcgaattgcatgttaacgatgcggatctcgccgagcagtccatcggc
aatcatctgccgcgcctgctggatcatctgatagccggcatagccgtaggtgacgccgac
gattttgttctgttttttgctcagatccaccagctcgcgcgcctcttcggcggtaaagca
gaggggcttttcgcagataacgtggagtcccgcctccagcgccgctttggtgatggcgaa
atgggtattgttcggggtggtgaccgagacgacctcgatcccgtcagggcgctgcgcctc
ttcgcgaaacagggtctggtagtcggcgtagcagcgctccggcgcgatgcccagttgctc
accgaacgcgcgcccgcgctcggcatcgacgtcaagcgcgccggccagcagggtataaac
attgtcacgcagcgccgcacagcggtggctgtagccgatctgactggttcccccgccgcc
gaccatgccccagcgcagggaacgggataagggtttcaggccgtttaacatggtgctctc
ctttttgaaatcatttgcactctgaggcgctcaatgccgacgcctgcggcaacgcgcatc
cggatagactgacttcaacttaaggaaatgtttgttctgtttcaattgtgttgtggaatt
tattttccatatatgcgagggggatcgaattagcgatagtttcttttgcgcttggttgaa
aaggtgagggcgggatatcgcctgccggagtcgtccagattgttgcgggcgttttttcgt
ttcaaaaaaatatgaaataaattttctttattagctgctgaaggcggtgcaatccgccga
ttgcaccgggaaccagatgccgctatgacgctccgcgcacagacgcgggggaggttgaag
cgacgggaggatgaccggccgcaaagatgcccttcgccgccaggcctgcgacggtgaggg
ctgccgggataccgaggatcaaaaagacgctttcaaagggcaggttgagcgccatcatct
cggcgccggcaaaggcgctgagaatggcgccgatgcgcccgacgccgtgcatccagctgg
atcccgtcgcccgcgcctgtgtagggtagtagcgggcggagagggcgttcatgccggtat
tcgcgccgttcaggcaggcgccgctgataaacgccagcatacagagcaaggcaaagctgc
ccgcggcgtagcccatcgccatggtgaacaggccgccaacggcgtagattatccccagcg
cgcgatgggggttgatcctgtccatcagccagccggcaaacaacgagccgagggtgccgc
ccgcctggtagatcgccgtcatgatggccgcctggctaacggtcattcctaccgctttaa
ccagcgttggcagccagctgccgaggatatagaccaggaacagccccataaagtagacca
gccatagcatcagcgagccgaaaccgtactggcgggagaggacaatgcgcatcgcgttgc
cggccgctggctgcgccggcaggataaacgtcacattgtcgctgatttgtccgggataga
gacggttaagaatggcgcgtatgcgcgccgcgggcgcttgtttgatcaccagaaaacgaa
ccgattccggcagcagccagatgagcaggggggcaaacagcagcggcagaataccgccga
gcgccatcagcgagtgccagccaaactgggggatcagccacgatgccgaaaatcctcccg
ccgccgcgccgaaggtgaagccgcaaaagatgacggtgataataaatgaacgctggcgtt
ccggggcgtattccgacaccagcgtcccgatattcggcatcgcggcgcccagcccgaggc
cagtcataaagcgaaagaacatcatctgttctacgttgtgcgagaaggcggtggcgatgg
tccagaaaccgaagaagaaaacgctgttgatgatgattttcttacgtcccagccagtcgg
cgagcgggccggagaaaatcgcccccagcgcgaggccgatcagcgcggcgctgatcacca
gacccagctggtggttgcttaccccccattccagctttagcgtcggggcgataaagccca
tgatcgcgatatcaaaaccatcgagagcgatgacgcaaaagccgagaaatataatcagct
tctgaaatcggctcagcgggttacgatttattaactctctgacatccaggcgttgagtct
gtgtcatagcgtattccttatgcgcaggagcgcaggtagggctgcgcggcatcgaacagt
aactgcgcccgctgaagaggcggcagggcgccttgctcgccgtcaagcggcacttcgaga
gagaccggcagcgtcgccggcagggccgacatcagaccatgcagatccagaccgccttcc
cccggcacgttgcgcgccgagcgggcctggcggataagttcctgctcgctctccggcctc
tgcgccgcgccatcgcagagttgcatatagttgagatgatgcgcgggcaggctggagagg
gcggcgagcgattctcccgcgcgccagaaatggagagcgtccaccagaatgccgatgtct
tcccgcccgctagcggcgattagtgcttgcgctgcggcgatgttgcgcaactgggtccag
ggcatcggctcaagattcatggtcagcccaaatggacgaccggccgcggcgaggatggcg
aggttgtcagcgctgcgctgaaggttgtcatcattgccggcgactaacacctgtccggcg
ccaagacgcgcggcggtctccataaaacgctgcagccgatcgtcgagggtaaacccgggg
gtcaggcggacgatctccacgtccgacacgcggatgccagtttccatcaacgcggcgagc
gtcgcccggacggccggggtatcgcccagcatgtcgtagtccgggtcggtcggtgtggcg
gggagcagtcgcagtccaacgtgggtaaaaccggttctggccgcaatccgcacctgttcg
gggggagggacatcgagcagggtcagcgcggcgagcgatagggtacgcttgttcataaag
ggctccggtacagttgcaggtgaagagagttagggtgcatccattcgtggaaatcaagtt
atgttattgtttatattgttttttttgtcagacctttacccaccagatagccgaaggtca
tggcgggcccgagagtgatccctccgctggggtaatagccgcgcatcacgctcgacatgt
cgttgccgatggcgtacagacccggtatcgggtgctgctgttcatccagcacccgggcgt
gttcgtcggtttgcaatccgctgaaggtgcccagcgagccgggcagaatgcgcaccgcgt
agaacggcccttcgcgcagcggtccgagcgtcacctgatggtcaccctgggcgcggttat
aggctgaggccccgcggtgaaaatcgacgtcttcgccagtgctggcgaagtggttaaagc
gttcaacggtttccgccagcgcattggcgtcgatagcgcactgcttcgccagctccgcca
gggtgtttcctcgctgcagatagccggtacgcagccaggcggtgggggtgaacgggaacg
gtctggcgtggcccaggccgtagcgacgcagcgtacgacgatcggccagcagccaggcct
gcggcgtgtcgcccgcgggtgtggccgccagcagggcggcgataaagtcatgataagagt
cggcctcgttaacaaaacgtttgccgttgggcaggacggcgatcaccccgggtttggcgc
gctccaccagatgaggaaacattagctgctggccgctggccagagtgacgcgggacaccg
gcgcccaggccagcgggtggcgcagggaagtgtcgaactggccgccgacggattcgccaa
gcctgatcccctcgccctgattgtccggcggtgcggcggagaaatggccgtaaccctccg
ccgcgtggggcaccacctgcgccagccgctggcgatcgtggggaaaaccgccgcaggcca
gcaccacggcgccagcttcgacgtgaatctccccgccgtcgctgcgcagcaccgcgccgg
acacgcccggcggaccctgcagcagccggaccaccggggcattgagctgaaaacgcacgc
cggcgtcgagggcggatcgcagcagacgggcgaccagcgcattgccattgaccagatgct
gcccccgtccggcgcgtagccgctgccagccgtggcgcagcaggcggcgggcagcataca
gcgcggagcgcggcgagcgggtggcattgaaaaaatgcgccatatccgcgccgccggcga
tgcccatcccgcccaggctaatggtttccagcggcggacgcaggcgatggagccagtcgc
cgagcaggcggccatcgtagggttgcgcggtgaccgaccgcccaccgttcgccgcacccg
gcgacgggtgaaagtccggcatggcgctgcccgagagaaactgcaccgccgtccgctgat
ggaaaaattccaccatctccggcccgtaacgcaggaaggtttgcagacgaatatcggcgg
cttcgccccccatctcatgctgcagataggtcagcggcgcgtcggctgcttcgtcgatgc
cctccgcccgcgccagcgggttgcgggggatccacagccagccgccggaccaggcgctgg
ttccgccgagcactgacgctttctccgccaccatgacgctggcgccgtgcatcgccgcag
tcaccgcggcagagagccccgcggcgccggagccgaccaccagcacatccaccttcacag
gcccgctcatgttggactccttactgcagaggtgaaaaagcggtggggcgcatcagcacc
gactcgaggcgttccacggcggccagttcgcgatttttacgcgagaaggtctgccagcgt
tcgtcctgggccatccgcgcgcggcgcaccagacgatcgtccaggctttcataagcccag
atgtgcactacctgattgaccacgccgatctcggtaaaaaagaagccgattagctggccg
agatggtcggtttgcaccgccagggcatcgctttggtacagcgccagccagtcggccatt
ttcagcggattgatggtgtacgtgcgtttttcgtagatcatgatgttttcctgattagtg
ggtggagtgttgtgccagatggcaggcggcgagatagccaaacgtcagccccgggccgag
ggtaatgccggggcccggataggtgccggccatcagcgaatccatgtcgtttcccaccgc
gtacagccccgggatgaggtgtccttcggtattgacgacctgggcatcggcggtggtgac
caggccccgtgaggtccccagatcgccggtataaagtttgatggcatagaacggcgcgct
gagcaggggggcattacaggcgtcaggctgatggcccggatcgcccatcgcccggttata
gctgttgccgcctttagcaaattcccgatccacgccctgcgcggcgtcgcggttgtagcg
ggctaccgtctcgctcagggtttgggcatccagaccaagctgttgcgccagcgcggccag
ggtatcggctttgtgcagatagccggcggcgaccagggcgtcattattgaccggcgccgg
gcgtgccagcccgaggccataacgcttcatcgcctgggcgtcgcagagtaaaaaacaggg
ggcattttccgctgcatcctgcattgcgctggcgaaatggtgataggagctggactcgtt
gacgaagcgtaccgcccgctgattgacggcaatcacgcccggttttgcgcgatcggttac
cagatgggggaagcgctcctcgctgccgtcggcccgggtcagcaccgataccggcgccca
gaaaaaattggatggccgatcggctccctcgcgagcgttaagcgccgccgcgagacgcag
cgcggcgccatcgttggccggcggcgacatggtgaagtgttcgcgggtatgtggccgata
gcgcgccgccagcgcgcccgcggcgaagccgcctgcggccagcaccaccccgcgccgggc
gtgcagcgtctctctttgcccctgatactcaatctccaccccgtggaccgcgccttgcgc
ttcgcacagcgccagaacattgacattcagccgcaggttcatgcctttacgcagcgccgt
tgtcgccatgcgggctatcagcgcattgcccatcgccaggcgggtgccgcgagggtactt
cacccggtcgcgggcatagcgcagcagtagccgggtgcaatgggccagggagcgcagcga
gcggcgcatgtcgagaaaatgttgaatatcgacgcggttgaccatcatcccgccaaacag
cagcatccccggcggcggtgaacgcaggtcgcgaaacgcgtcccccagttcacggccgtc
atactccaccacctccagcgcacgaccgacgtcgactgcgccgggttcatccggatagta
atcgggcgagagcggacgcaggctgtactttactgccccctcacgctcgagaaaggccag
cgcctcccgcccggcgctgacaaacgcttcggcaagatcttctcggtactggccctcgcc
gataatggttcgcaggtaggttttcatcgcctcggcgctaccgcttttgccctcggcgcg
cgcctggtcggtatcgtgcagccacacggcgccgccggagatggccgaggtgccgccgaa
ctggccggctttctccagcatcagcaccgacagccctttacagcaggcggtgaccgcggc
ggcaaaaccggccgcgccgctgccgatgacgatcacatcccagctcttcatgccgccgct
ccctgcgcctgcgggatggcgccgataaactggcccatcagcctcatctgcgccagcgcc
atttccggcccggtctgtactttgcaaccacgtgcggcggcgaaagtgagcaacggcgtc
atcaccggggcggtgacaacgtcggccacatgagtggtgctgtcgagcgtatccagcagc
gcctgcggtagaggcagctcatcaaatccggccatgccggccggtgagccattaaccagt
agatcgaggccgtaaagggtgtctggcagcgcgctcagttgcaccgccggaaaggcctca
gccagaaggtcatgcaggcgctgccgggtggccggggtttgatcgtgcagggccagccga
cggatccccgcctcgcacagtccccaggcgatggcgctgccgacgccgccgcaaccggag
agcagcgcctgcttacctgccggctgaaaaccctgcgcctcggcggcgagctgaaagccg
acgccgtccagcatatcgccctgcaggcggccatccgccagcttgcggatcacattgacg
gcgttgagtcggcgggcgcgcggcgtgaggtcgtcgaccagcgcggcggcgcgttgttta
tgcggtaccgtcaccagcacgccggtcatgttctgccagccgcgcagggcgttgaggtag
gcggccaccgcgtccgggacgatatccaccgggatcatgacgctgtccatgtgctgttcg
gcaaagtagcggttgaagttatctggcgatttcacctgggcgatcggatgaccaatcacg
gcgacaacctgggtagttccactgaccatttcgaacctcatttgttaaatgaatgttgtg
aaagtatttcagtggaagctgggagcgacaacgcagaattcggacatgttggttgttaat
cgcaccatcgctgcgataatcgcaggaaatcgataatgatgttgcaaaaatgtgagcgaa
tatgcaaaacaccattcatccacgcgatctgatcgtcggtttacaaaaagggctggcgct
aattcagcttttttccaaaacctgcccaaagctcaccgtcgcccagacggcgaaaatgag
cggcctgacgcaaagcgccgcgcgacgttttctgctgacgctcctgcatgagcgctatct
gcaaaccgacgggcgctattactggcttaccccgaagacgctgcggcttggccaggccta
tgtcgattcggcgcagtttccccgcatggtacggccgattgtcgaatacattgccagccg
gaccgaagagcatgcctcggtgggggtggttgatgaagatgaactggtctatatcgcccg
cagtcggcatacgccgttcaactctacgtcggtgcggcttggggagcgggtgcccatttt
ctgtaccgccggggggcgattgtggctggcttcgctgccggaagcagagtgtgagaccgt
cctgcagcgcataacccgggaacaacgtaccccctatacggtgaccgatatcgcgtcgct
gatggagaaaatcgcccaggtacggcgccagggatacgccaccattgagcaggagtttga
gattggcatgctggtgctggcggtgccgttaaccgacagggaagggacctggtggggggc
gctgagtctgaccagtcatcaatcgcgcacttcgctggaagcgttatgccgcgatcacct
cgatctgctctacagcgcgcaggcgatgctggtgggttaaacagggcagccagtggcgct
gccctaagatagacgtcgcttaggccgacgctttggtcagaaaggtgttccagtcgctgg
ccgcgttattcacgaaagtattccagctgttgccggcggtgttaacaaagcttccccagt
tttcctttccggcggtcacaaaggtttcccagtttgactgtccggtcaggaaggaaccaa
acgccatcgcgctgtcgccgacgaaggaggcaaatgcggtgccggaggtcagaacaaaag
aggtgaagccgacgccagagttggcgacaaagctggcgaagccgctggctgcgccgaaca
gattaaagccaccggagatatactccatttcgttcagtgttaactctttcattgcaattc
cttgtagtgattatttcccaaaggggcaagagccccggcgaaaggtagcatcgcaggacc
gtgcggcgcgagtgatgcccggtgtgtgctggctcaatttttcctcattttttgatatga
aagatagcgggaaagcgtcggaagaggggagggaagtatgaaatgagaaagaaagcgatg
atgaaacaggaaagaaaaagccccgtaaatacggggctttagatcgtacgggagtgcgta
attatctcacgtaagccagcagactatgtgaatccggcaccataaagtcaacggacatca
tcacggacagcgcggtgatggcgacgatagaaaagacgaacagcttacgcgcccagactt
tatcatcggccactttatagccacgcagcgccatgcccagccaccagacgctgaccgctg
ccgccacgaccaggtatttatacccggcgtagccgcccagcgagagcatcagggttgcca
cggcaaaggcgacgatgtacagcgtaatatggtttttggcgaccgaaatgcctttcacca
ccggcagcaccggaatattcgccgcctgataatccttaaagcggaaaatcgcgatggcgt
aggagtgaggcatctgccacaggctaaagatagccagtaggatcgccgcaccgctgtcga
aatcaccggtgaccgcgcagtagccaatcaccggcggcgcagcgccggagagtgagccaa
tcagcgtgccgtagacggagtggcgtttcatgtacaggctgtagacgccgacataaacca
cgaaccccatcacccccagccagcaggccagcgggttagcgccgaaccacagcagcatga
agccagcaatacccagcaaggtggcgtacaccagcgaagcttctggcgagatcagccctt
tgaccagcacccggtttttcgtccgttccatcttacgatcgatgtcccggtcgatgtagt
tgttgaatacacaacccgaggcgaccaccagggatactccaaggagcgtccagacgaaca
gcggatagtcgatgtggcctttggaggccagcaggaaaccgccgatcacggagatcaggt
tgccaaaaataatgcctggtttcgttacttgcaggtattgcttaaacatactcgccgctc
ttagtgcatcatcatgttgtagttcaggttccacataatccagatggagccgacaaccac
gatcgcaatgatgattacggtgaagataaatgcggtcaggttccaaccttcatcggactt
gctgttcatatgcaggaagtacacgaggtgtaccacgatctgcaccacagcggtcaccag
aatggtgccaaggataaccgcatgcgaggcggagccactcatcaccatggcgaacggaat
gaccgtcaggatgatggacaggataaatcctgtcatgtagctcttcacgctgccgtgaga
agcgccgctatgatcggtagaatgactcattacatcgcccccatcagatagacaaccgag
aacacgcagatccacacgacgtccaggaagtgccagaacaggctcaggcacaggatacgc
gtgcggttagtgctggtcaggccacgacgtgaaacctggaacatcagcaccgccatccag
ataagaccggaggtcacgtgcagaccgtgggtgccgaccagcgcgaagaacgcggacagg
aagccactacgatccggaccaaagccttccatgatcaggtgatggaattcatagatttcc
atcccgataaatccggcgccaaacaaccaggtcaacgccagccaggaaaccacctggctt
ttgttgtttttgtacatggcgatagccgccatgccgtaggtgatggagctgaacagcagc
agtgcggtttcaaccagaacgaacggcagttcaaaaatatctttgcccgtcggtccgccg
gccgtgccgttcaccagaacggcataggtagcaaacagcgtagcgaagataatgcagtcg
ctcatcaggtagatccagaaaccgaataccttcatcggtcctgtatcatggtgcccgtgt
tcatgcgcgtgggcagtatgcgcaagagtatcagttgccatttttcagccctgctttgtt
aatctcatcgaaatgctgtttttccagtttttcgacttctgcaaccggtacgtagtaatc
cacgtcctcgtcaaagctcttaataatccaggtcgctacgatgccgatgaagctggcgat
cgccatccaccagatatgccagatcatggcgaaaccaaataccgtagcgaaggcggcaat
cacgatgccggcgccgctgtttttcggcatatgaatttcttcatagtgagcaggctgttt
gtacgcttcacctttctctttcatttcccagaaggcatcacgttcgtgaacctgaggaac
gatagcgaagttgtagaacggcggtggagaagaggttgcccactccagcgtacggccacc
ccacgggtcaccagtcaggtcacggttctgatcgcggtcgcgaatagacacgtagaactg
aatcagctggcacagaataccgcaggcgatcagcgccgcaccgcaagctgcaataaccag
catcgggtggaactgcggatcgatctgctggctcagacgacgggtcatacccatgaagcc
cagcacgtacagcggcataaacgccacgaagaagccgatgatccagaaccagaaagcgcg
tttgccccaggtttcgttcagggtgaagccaaaggctttcggccaccagtaggtcagacc
tgcgaagcaaccgaacactacgccgccgatgataacgttatggaagtgcgcaatcaggaa
caggctgttgtgcagaacgaagtccgcgcccggtaccgccagcagcacgccggtcatccc
acctacggagaaggtcacgataaagccgatagtccacatcatcgccgagttgaagacgat
gcgaccctgatacatggtgaacagccagttgaagatcttaaccccggtcgggatcgcgat
aatcatggtagtaataccgaagaaggcgtttacgttcgcgccagcacccatggtgaagaa
gtggtgcagccaaacgatgaacgacagaacggtaatacagacggttgcccataccagaga
ggtgtaaccgaacagacgcttacgcgagaaggtcgcggcgatttcggagaagaccccgaa
caccggcagaaccaggatgtacacttccgggtgaccccaggcccaaatcaggttgatgta
catcatcatgttgccacccatatcgttggtaaagaaatgggtgcccaggtaacgatccag
ggtcagcagcgcgatagtgacggtcagaattgggaacgaggcgataatcaggatgttagc
gcacagagatgcccaggagaataccggcatcttgaacatggtcatgcccggggcgcgcat
cttgataatggtcacgaagaagttaataccggtcagggtagtaccgataccggagagctg
cagcgcccaaatccagtaatcaacccctacgccaggactgtactcaattcccgacagcgg
cggataggccagccaaccggtctgcgcgaactcaccaacgcccagagacaggttaaccag
aatcacgcccacaacggtgaaccagaagctcaggttgttgaggaacgggaaggctacgtc
gcgcgcgccgagctgaagcggaaccaccaggttcatcagaccgataacaaacggcatcgc
[truncated: 5,587,015 more chars]
